# Supplementary material for: Soil metatranscriptome demonstrates a shift in C, N, and S metabolisms of a grassland ecosystem in response to elevated atmospheric CO2
Source: Front Microbiol. 2022 Aug 23;13:937021. doi: 10.3389/fmicb.2022.937021 (PMC9445814; doi:10.3389/fmicb.2022.937021)
Supplement: Supplementary file 1 [file Table_1.XLSX]

## Sheet: S1.1 Bacteria
Soil metatranscriptome demonstrates a shift in C, N and S metabolisms of a grassland ecosystem in response to elevated atmospheric CO2
David Rosado-Porto, Stefan Ratering, Gerald Moser, Marianna Deppe, Christoph Müller, Sylvia Schnell
Supplement 1
Tab. S1.1. ALDEx2 results of bacteria features using centered log ratio (clr) transformation and the geometric mean abundance of all features
Affected features under elevated CO2 conditions.
Affected features under ambient CO2 conditions.
Features with absolute efffect size greater than 0.8
Features with absolute efffect size greater than 0.5
Organism	Median clr value	Median clr value amb. Green	Median clr value ele. Green	Median difference between conditions	Fold Change	Aldex effect size	Stimulated	Kingdom	Phylum	Class	Order	Family	Genus	Species
ORG995	2.42285	2.35122	2.55498	0.14253	1.10384	0.422339	Unaffected	Bacteria	Actinobacteria	Actinobacteria	Micromonosporales	Micromonosporaceae	Micromonospora	Micromonospora parathelypteridis
ORG991	-0.17024	-0.22469	-0.113758	0.216514	1.16192	0.231916	Unaffected	Bacteria	Actinobacteria	Actinobacteria	Micromonosporales	Micromonosporaceae	Micromonospora	Micromonospora lupini
ORG987	-1.7786	-1.71773	-1.90742	-0.191042	1.14159	-0.106599	Unaffected	Bacteria	Actinobacteria	Actinobacteria	Micromonosporales	Micromonosporaceae	Micromonospora	Micromonospora humi
ORG985	1.24928	1.48797	1.00063	-0.0927898	1.06643	-0.0912245	Unaffected	Bacteria	Actinobacteria	Actinobacteria	Micromonosporales	Micromonosporaceae	Micromonospora	Micromonospora fulviviridis
ORG213	6.72847	6.66043	6.84787	0.245864	1.1858	0.843299	Elevated	Bacteria	Acidobacteria	Unclassified Acidobacteria	Unclassified Acidobacteria	Unclassified Acidobacteria	Unclassified Acidobacteria	Unclassified Acidobacteria
ORG971	-2.19654	-2.26466	-2.15269	0.0413058	1.02904	0.0352147	Unaffected	Bacteria	Actinobacteria	Actinobacteria	Micromonosporales	Micromonosporaceae	Hamadaea	Hamadaea tsunoensis
ORG969	-2.78936	-2.75525	-2.8468	-0.097411	1.06985	-0.0561493	Unaffected	Bacteria	Actinobacteria	Actinobacteria	Micromonosporales	Micromonosporaceae	Dactylosporangium	Unclassified Dactylosporangium
ORG967	0.0222687	0.140984	-0.097258	-0.226735	1.17018	-0.3269	Unaffected	Bacteria	Actinobacteria	Actinobacteria	Micromonosporales	Micromonosporaceae	Dactylosporangium	Dactylosporangium aurantiacum
ORG964	-2.44572	-2.39785	-2.48389	-0.0480455	1.03386	-0.0341645	Unaffected	Bacteria	Actinobacteria	Actinobacteria	Micromonosporales	Micromonosporaceae	Catellatospora	Unclassified Catellatospora
ORG958	-2.28583	-2.47791	-2.18792	0.35113	1.27556	0.229771	Unaffected	Bacteria	Actinobacteria	Actinobacteria	Micromonosporales	Micromonosporaceae	Asanoa	Unclassified Asanoa
ORG200	2.11418	1.99801	2.25055	0.322797	1.25075	0.582515	Elevated	Bacteria	Acidobacteria	Blastocatellia	Blastocatellia bacterium	Blastocatellia bacterium	Blastocatellia bacterium	Blastocatellia bacterium
ORG949	-3.00296	-3.24788	-2.79143	0.610346	1.52663	0.262443	Unaffected	Bacteria	Actinobacteria	Actinobacteria	Micromonosporales	Micromonosporaceae	Actinoplanes	Actinoplanes subtropicus
ORG948	0.472234	0.5143	0.433275	-0.0646699	1.04585	-0.0837322	Unaffected	Bacteria	Actinobacteria	Actinobacteria	Micromonosporales	Micromonosporaceae	Actinoplanes	Actinoplanes sp,
ORG939	-3.18547	-3.29121	-3.08195	0.250813	1.18988	0.156057	Unaffected	Bacteria	Actinobacteria	Actinobacteria	Micromonosporales	Micromonosporaceae	Actinoplanes	Actinoplanes globisporus
ORG194	2.36558	1.89606	2.5941	0.584477	1.4995	0.656785	Elevated	Bacteria	Acidobacteria	Acidobacteriia	Bryobacterales	Solibacteraceae	Unclassified Solibacteraceae	Unclassified Solibacteraceae
ORG926	-2.67701	-2.89938	-2.40665	0.645695	1.56449	0.273984	Unaffected	Bacteria	Actinobacteria	Actinobacteria	Micrococcales	Promicromonosporaceae	Unclassified Promicromonosporaceae	Unclassified Promicromonosporaceae
ORG925	-1.04161	-1.05947	-1.0331	0.0588779	1.04166	0.0439741	Unaffected	Bacteria	Actinobacteria	Actinobacteria	Micrococcales	Promicromonosporaceae	Promicromonospora	Unclassified Promicromonospora
ORG920	6.66601	6.74011	6.55411	-0.17145	1.12619	-0.353472	Unaffected	Bacteria	Actinobacteria	Actinobacteria	Micrococcales	Promicromonosporaceae	Isoptericola	Unclassified Isoptericola
ORG917	4.75665	4.78222	4.66629	-0.1032	1.07415	-0.220679	Unaffected	Bacteria	Actinobacteria	Actinobacteria	Micrococcales	Promicromonosporaceae	Isoptericola	Isoptericola cucumis
ORG916	-3.27308	-3.52731	-3.08794	0.221152	1.16566	0.0679083	Unaffected	Bacteria	Actinobacteria	Actinobacteria	Micrococcales	Promicromonosporaceae	Cellulosimicrobium	Unclassified Cellulosimicrobium
ORG913	-3.32753	-3.57197	-2.99808	0.664195	1.58468	0.384505	Unaffected	Bacteria	Actinobacteria	Actinobacteria	Micrococcales	Micrococcales bacterium	Micrococcales bacterium	Micrococcales bacterium
ORG171	0.0927181	0.406577	-0.161937	-0.498342	1.41259	-0.604583	Ambient	Bacteria	Acidobacteria	Acidobacteriia	Acidobacteriales	Acidobacteriaceae	Granulicella	Unclassified Granulicella
ORG159	-1.72374	-2.45279	-0.918045	1.49273	2.81422	0.858642	Elevated	Bacteria	Acidobacteria	Acidobacteriia	Acidobacteriales	Acidobacteriaceae	Candidatus Sulfotelmatomonas	Candidatus Sulfotelmatomonas gaucii
ORG910	-2.10124	-1.93423	-2.30537	-0.363279	1.28635	-0.268351	Unaffected	Bacteria	Actinobacteria	Actinobacteria	Micrococcales	Micrococcaceae	Tersicoccus	Unclassified Tersicoccus
ORG143	8.04711	7.9338	8.34452	0.421744	1.33955	0.925976	Elevated	Bacteria	Acidobacteria	Acidobacteria bacterium	Acidobacteria bacterium	Acidobacteria bacterium	Acidobacteria bacterium	Acidobacteria bacterium
ORG903	0.702375	0.730618	0.664856	-0.068031	1.04829	-0.123433	Unaffected	Bacteria	Actinobacteria	Actinobacteria	Micrococcales	Micrococcaceae	Pseudoglutamicibacter	Unclassified Pseudoglutamicibacter
ORG901	1.38127	1.43468	1.0841	-0.42889	1.3462	-0.485577	Unaffected	Bacteria	Actinobacteria	Actinobacteria	Micrococcales	Micrococcaceae	Pseudarthrobacter	Unclassified Pseudarthrobacter
ORG899	-0.454637	-0.289423	-0.608769	-0.308661	1.23856	-0.356891	Unaffected	Bacteria	Actinobacteria	Actinobacteria	Micrococcales	Micrococcaceae	Pseudarthrobacter	Pseudarthrobacter siccitolerans
ORG896	-1.90432	-1.82639	-1.97421	-0.105592	1.07594	-0.07941	Unaffected	Bacteria	Actinobacteria	Actinobacteria	Micrococcales	Micrococcaceae	Paenarthrobacter	Unclassified Paenarthrobacter
ORG895	-3.09044	-3.10042	-3.08526	-0.219378	1.16423	-0.06307	Unaffected	Bacteria	Actinobacteria	Actinobacteria	Micrococcales	Micrococcaceae	Paenarthrobacter	Paenarthrobacter nicotinovorans
ORG891	2.70198	2.7032	2.70198	0.047054	1.03315	0.0528945	Unaffected	Bacteria	Actinobacteria	Actinobacteria	Micrococcales	Micrococcaceae	Micrococcus	Unclassified Micrococcus
ORG890	-1.44246	-1.15221	-1.78573	-0.500856	1.41505	-0.259136	Unaffected	Bacteria	Actinobacteria	Actinobacteria	Micrococcales	Micrococcaceae	Kocuria	Unclassified Kocuria
ORG889	-3.24585	-3.22276	-3.4037	-0.186981	1.13838	-0.0731576	Unaffected	Bacteria	Actinobacteria	Actinobacteria	Micrococcales	Micrococcaceae	Kocuria	Kocuria turfanensis
ORG887	-0.062567	-0.103039	-0.032222	0.134966	1.09807	0.148927	Unaffected	Bacteria	Actinobacteria	Actinobacteria	Micrococcales	Micrococcaceae	Kocuria	Kocuria dechangensis
ORG972	-1.43564	-1.12617	-2.22979	-1.04377	2.06161	-0.780377	Ambient	Bacteria	Actinobacteria	Actinobacteria	Micromonosporales	Micromonosporaceae	Hamadaea	Unclassified Hamadaea
ORG952	2.36631	2.52759	2.22495	-0.293132	1.2253	-0.920683	Ambient	Bacteria	Actinobacteria	Actinobacteria	Micromonosporales	Micromonosporaceae	Actinoplanes	Unclassified Actinoplanes
ORG932	6.34251	6.42649	6.20009	-0.198354	1.14739	-0.863457	Ambient	Bacteria	Actinobacteria	Actinobacteria	Micrococcales	Unclassified Micrococcales	Unclassified Micrococcales	Unclassified Micrococcales
ORG873	6.6339	6.69891	6.59974	-0.0702953	1.04993	-0.268448	Unaffected	Bacteria	Actinobacteria	Actinobacteria	Micrococcales	Microbacteriaceae	Unclassified Microbacteriaceae	Unclassified Microbacteriaceae
ORG865	-1.10286	-1.29979	-0.970018	0.17361	1.12788	0.100144	Unaffected	Bacteria	Actinobacteria	Actinobacteria	Micrococcales	Microbacteriaceae	Rathayibacter	Unclassified Rathayibacter
ORG864	-2.51268	-2.27911	-2.83248	-0.526797	1.44073	-0.317855	Unaffected	Bacteria	Actinobacteria	Actinobacteria	Micrococcales	Microbacteriaceae	Rathayibacter	Rathayibacter sp,
ORG912	-1.22945	-0.715773	-1.59228	-0.832557	1.78084	-0.664054	Ambient	Bacteria	Actinobacteria	Actinobacteria	Micrococcales	Micrococcaceae	Zhihengliuella	Zhihengliuella salsuginis
ORG862	0.0201152	0.0074302	0.0406204	0.0571234	1.04039	0.0643321	Unaffected	Bacteria	Actinobacteria	Actinobacteria	Micrococcales	Microbacteriaceae	Pseudoclavibacter	Pseudoclavibacter sp,
ORG911	4.95055	5.04072	4.73924	-0.356683	1.28048	-0.861486	Ambient	Bacteria	Actinobacteria	Actinobacteria	Micrococcales	Micrococcaceae	Unclassified Micrococcaceae	Unclassified Micrococcaceae
ORG859	2.96424	3.0022	2.93413	-0.0930658	1.06663	-0.189708	Unaffected	Bacteria	Actinobacteria	Actinobacteria	Micrococcales	Microbacteriaceae	Plantibacter	Plantibacter sp,
ORG851	-1.89619	-2.06466	-1.70446	0.464684	1.38001	0.135249	Unaffected	Bacteria	Actinobacteria	Actinobacteria	Micrococcales	Microbacteriaceae	Microterricola	Microterricola viridarii
ORG848	1.31772	1.42108	1.19144	-0.282969	1.2167	-0.333165	Unaffected	Bacteria	Actinobacteria	Actinobacteria	Micrococcales	Microbacteriaceae	Microcella	Microcella alkaliphila
ORG847	5.46088	5.37134	5.52183	0.107391	1.07728	0.267499	Unaffected	Bacteria	Actinobacteria	Actinobacteria	Micrococcales	Microbacteriaceae	Microbacterium	Unclassified Microbacterium
ORG841	2.28806	2.28392	2.29384	0.0448951	1.03161	0.119077	Unaffected	Bacteria	Actinobacteria	Actinobacteria	Micrococcales	Microbacteriaceae	Microbacterium	Microbacterium sp,
ORG904	-3.74287	-4.72512	-2.95898	1.84396	3.58994	0.596564	Elevated	Bacteria	Actinobacteria	Actinobacteria	Micrococcales	Micrococcaceae	Rothia	Rothia mucilaginosa
ORG818	-2.71655	-2.63004	-2.82824	-0.158375	1.11603	-0.0657175	Unaffected	Bacteria	Actinobacteria	Actinobacteria	Micrococcales	Microbacteriaceae	Leucobacter	Unclassified Leucobacter
ORG814	-0.199339	-0.199414	-0.198388	-0.0150307	1.01047	-0.017223	Unaffected	Bacteria	Actinobacteria	Actinobacteria	Micrococcales	Microbacteriaceae	Leifsonia	Unclassified Leifsonia
ORG812	-2.82473	-2.88835	-2.68337	0.152498	1.11149	0.06593	Unaffected	Bacteria	Actinobacteria	Actinobacteria	Micrococcales	Microbacteriaceae	Leifsonia	Leifsonia sp,
ORG795	5.24151	5.16815	5.28187	0.194534	1.14435	0.458846	Unaffected	Bacteria	Actinobacteria	Actinobacteria	Micrococcales	Microbacteriaceae	Frigoribacterium	Unclassified Frigoribacterium
ORG794	4.92129	4.94839	4.83272	-0.114007	1.08223	-0.395746	Unaffected	Bacteria	Actinobacteria	Actinobacteria	Micrococcales	Microbacteriaceae	Frigoribacterium	Frigoribacterium sp,
ORG791	3.19339	3.26393	3.13851	-0.151332	1.11059	-0.489465	Unaffected	Bacteria	Actinobacteria	Actinobacteria	Micrococcales	Microbacteriaceae	Curtobacterium	Unclassified Curtobacterium
ORG790	3.35166	3.38988	3.31019	-0.0222178	1.01552	-0.0800675	Unaffected	Bacteria	Actinobacteria	Actinobacteria	Micrococcales	Microbacteriaceae	Curtobacterium	Curtobacterium sp,
ORG787	-1.19731	-1.37525	-0.990953	0.355498	1.27943	0.374803	Unaffected	Bacteria	Actinobacteria	Actinobacteria	Micrococcales	Microbacteriaceae	Cryobacterium	Unclassified Cryobacterium
ORG786	-0.978443	-1.01879	-0.950443	0.120296	1.08696	0.109611	Unaffected	Bacteria	Actinobacteria	Actinobacteria	Micrococcales	Microbacteriaceae	Cryobacterium	Cryobacterium sp,
ORG779	5.09939	5.17999	4.93387	-0.156996	1.11496	-0.260374	Unaffected	Bacteria	Actinobacteria	Actinobacteria	Micrococcales	Microbacteriaceae	Agromyces	Unclassified Agromyces
ORG778	1.32686	1.21448	1.41374	0.198715	1.14768	0.262672	Unaffected	Bacteria	Actinobacteria	Actinobacteria	Micrococcales	Microbacteriaceae	Agromyces	Agromyces sp,
ORG776	-0.977361	-0.980378	-0.951391	0.0149901	1.01044	0.00883532	Unaffected	Bacteria	Actinobacteria	Actinobacteria	Micrococcales	Microbacteriaceae	Agromyces	Agromyces ramosus
ORG760	6.61574	6.77235	6.45843	-0.101363	1.07279	-0.289548	Unaffected	Bacteria	Actinobacteria	Actinobacteria	Micrococcales	Intrasporangiaceae	Unclassified Intrasporangiaceae	Unclassified Intrasporangiaceae
ORG881	4.92867	5.0086	4.75358	-0.320686	1.24892	-0.904902	Ambient	Bacteria	Actinobacteria	Actinobacteria	Micrococcales	Micrococcaceae	Arthrobacter	Unclassified Arthrobacter
ORG757	-2.10328	-2.24235	-1.9607	0.250086	1.18928	0.17854	Unaffected	Bacteria	Actinobacteria	Actinobacteria	Micrococcales	Intrasporangiaceae	Tetrasphaera	Tetrasphaera jenkinsii
ORG878	5.0281	5.09373	4.88247	-0.296663	1.2283	-0.610603	Ambient	Bacteria	Actinobacteria	Actinobacteria	Micrococcales	Micrococcaceae	Arthrobacter	Arthrobacter sp,
ORG755	-0.000164612	0.179701	-0.316215	-0.272868	1.20821	-0.276497	Unaffected	Bacteria	Actinobacteria	Actinobacteria	Micrococcales	Intrasporangiaceae	Tetrasphaera	Tetrasphaera elongata
ORG750	1.82979	1.83241	1.8288	-0.00680802	1.00473	-0.0229229	Unaffected	Bacteria	Actinobacteria	Actinobacteria	Micrococcales	Intrasporangiaceae	Terrabacter	Unclassified Terrabacter
ORG748	0.0368712	0.0269021	0.046071	0.012535	1.00873	0.0329271	Unaffected	Bacteria	Actinobacteria	Actinobacteria	Micrococcales	Intrasporangiaceae	Terrabacter	Terrabacter sp,
ORG743	1.83513	1.83546	1.832	0.0636583	1.04511	0.0901768	Unaffected	Bacteria	Actinobacteria	Actinobacteria	Micrococcales	Intrasporangiaceae	Phycicoccus	Unclassified Phycicoccus
ORG877	-3.1282	-4.24882	-2.59706	1.69629	3.24067	0.720541	Elevated	Bacteria	Actinobacteria	Actinobacteria	Micrococcales	Micrococcaceae	Arthrobacter	Arthrobacter silvisoli
ORG740	-0.219753	-0.0387442	-0.594942	-0.603638	1.51954	-0.487856	Unaffected	Bacteria	Actinobacteria	Actinobacteria	Micrococcales	Intrasporangiaceae	Phycicoccus	Phycicoccus endophyticus
ORG734	-1.45321	-1.37709	-1.51207	-0.140368	1.10219	-0.118248	Unaffected	Bacteria	Actinobacteria	Actinobacteria	Micrococcales	Intrasporangiaceae	Oryzihumus	Oryzihumus leptocrescens
ORG730	2.28888	2.28173	2.30198	0.047305	1.03333	0.106711	Unaffected	Bacteria	Actinobacteria	Actinobacteria	Micrococcales	Intrasporangiaceae	Ornithinimicrobium	Ornithinimicrobium pekingense
ORG725	-2.28075	-2.14554	-2.41767	-0.260568	1.19795	-0.185516	Unaffected	Bacteria	Actinobacteria	Actinobacteria	Micrococcales	Intrasporangiaceae	Ornithinibacter	Unclassified Ornithinibacter
ORG724	0.577011	0.608422	0.505123	-0.0911719	1.06524	-0.0817422	Unaffected	Bacteria	Actinobacteria	Actinobacteria	Micrococcales	Intrasporangiaceae	Ornithinibacter	Ornithinibacter aureus
ORG721	-0.169144	-0.212892	-0.131428	0.0602853	1.04267	0.0797077	Unaffected	Bacteria	Actinobacteria	Actinobacteria	Micrococcales	Intrasporangiaceae	Lapillicoccus	Lapillicoccus jejuensis
ORG863	2.41931	2.51013	2.20233	-0.313735	1.24292	-0.752844	Ambient	Bacteria	Actinobacteria	Actinobacteria	Micrococcales	Microbacteriaceae	Pseudoclavibacter	Unclassified Pseudoclavibacter
ORG711	-1.39994	-1.08719	-1.6667	-0.58234	1.49728	-0.366693	Unaffected	Bacteria	Actinobacteria	Actinobacteria	Micrococcales	Intrasporangiaceae	Janibacter	Janibacter sp,
ORG708	-2.59877	-2.51127	-2.68762	-0.172949	1.12736	-0.0472193	Unaffected	Bacteria	Actinobacteria	Actinobacteria	Micrococcales	Intrasporangiaceae	Intrasporangium	Intrasporangium oryzae
ORG705	-2.24196	-2.15997	-2.32684	-0.263591	1.20046	-0.119463	Unaffected	Bacteria	Actinobacteria	Actinobacteria	Micrococcales	Intrasporangiaceae	Intrasporangiaceae bacterium	Intrasporangiaceae bacterium
ORG704	-2.17489	-2.06911	-2.33469	-0.153399	1.11219	-0.090612	Unaffected	Bacteria	Actinobacteria	Actinobacteria	Micrococcales	Intrasporangiaceae	Humibacillus	Unclassified Humibacillus
ORG703	0.0700425	0.0946121	-0.00479386	0.250656	1.18975	0.138846	Unaffected	Bacteria	Actinobacteria	Actinobacteria	Micrococcales	Intrasporangiaceae	Humibacillus	Humibacillus xanthopallidus
ORG674	-3.53394	-3.7817	-3.1607	0.596235	1.51177	0.22226	Unaffected	Bacteria	Actinobacteria	Actinobacteria	Micrococcales	Demequinaceae	Demequina	Unclassified Demequina
ORG669	-1.42309	-1.29008	-1.59249	-0.120856	1.08738	-0.0939651	Unaffected	Bacteria	Actinobacteria	Actinobacteria	Micrococcales	Cellulomonadaceae	Unclassified Cellulomonadaceae	Unclassified Cellulomonadaceae
ORG860	3.39949	3.3005	3.62282	0.257543	1.19544	0.53086	Elevated	Bacteria	Actinobacteria	Actinobacteria	Micrococcales	Microbacteriaceae	Plantibacter	Unclassified Plantibacter
ORG662	-0.545509	-0.664023	-0.381162	0.260398	1.19781	0.29364	Unaffected	Bacteria	Actinobacteria	Actinobacteria	Micrococcales	Cellulomonadaceae	Cellulomonas	Cellulomonas sp,
ORG833	-5.21984	-4.25342	-7.11965	-2.90575	7.49409	-0.916875	Ambient	Bacteria	Actinobacteria	Actinobacteria	Micrococcales	Microbacteriaceae	Microbacterium	Microbacterium ketosireducens
ORG643	-3.41844	-3.27139	-3.66875	-0.40299	1.32225	-0.122975	Unaffected	Bacteria	Actinobacteria	Actinobacteria	Micrococcales	Bogoriellaceae	Georgenia	Unclassified Georgenia
ORG641	-0.517	-0.336838	-0.636124	-0.223437	1.16751	-0.182828	Unaffected	Bacteria	Actinobacteria	Actinobacteria	Micrococcales	Bogoriellaceae	Georgenia	Georgenia sp,
ORG627	-2.312	-2.64456	-2.02653	0.631895	1.5496	0.245795	Unaffected	Bacteria	Actinobacteria	Actinobacteria	Kineosporiales	Kineosporiaceae	Kineosporia	Kineosporia sp,
ORG622	-0.39347	-0.409511	-0.371177	-0.00849746	1.00591	-0.00777067	Unaffected	Bacteria	Actinobacteria	Actinobacteria	Kineosporiales	Kineosporiaceae	Angustibacter	Angustibacter sp,
ORG621	-2.03008	-2.30279	-1.80715	0.496359	1.41065	0.414642	Unaffected	Bacteria	Actinobacteria	Actinobacteria	Jiangellales	Jiangellaceae	Unclassified Jiangellaceae	Unclassified Jiangellaceae
ORG616	-2.63857	-2.57825	-2.70959	-0.0952282	1.06823	-0.0286605	Unaffected	Bacteria	Actinobacteria	Actinobacteria	Jiangellales	Jiangellaceae	Jiangella	Unclassified Jiangella
ORG759	2.29858	2.46221	2.20486	-0.288395	1.22128	-0.754309	Ambient	Bacteria	Actinobacteria	Actinobacteria	Micrococcales	Intrasporangiaceae	Tetrasphaera	Unclassified Tetrasphaera
ORG599	4.00817	4.08893	3.85584	-0.209108	1.15597	-0.378238	Unaffected	Bacteria	Actinobacteria	Actinobacteria	Geodermatophilales	Geodermatophilaceae	Unclassified Geodermatophilaceae	Unclassified Geodermatophilaceae
ORG756	-1.65935	-1.24652	-1.92616	-0.684727	1.6074	-0.580028	Ambient	Bacteria	Actinobacteria	Actinobacteria	Micrococcales	Intrasporangiaceae	Tetrasphaera	Tetrasphaera japonica
ORG597	-2.46034	-1.71401	-3.03122	-1.10789	2.1553	-0.380088	Unaffected	Bacteria	Actinobacteria	Actinobacteria	Geodermatophilales	Geodermatophilaceae	Modestobacter	Modestobacter sp,
ORG593	1.84956	1.97949	1.77338	-0.246544	1.18636	-0.403019	Unaffected	Bacteria	Actinobacteria	Actinobacteria	Geodermatophilales	Geodermatophilaceae	Modestobacter	Modestobacter marinus
ORG591	4.48188	4.64016	4.25939	-0.21657	1.16197	-0.446563	Unaffected	Bacteria	Actinobacteria	Actinobacteria	Geodermatophilales	Geodermatophilaceae	Klenkia	Unclassified Klenkia
ORG590	4.88775	4.91687	4.81307	-0.158787	1.11635	-0.415135	Unaffected	Bacteria	Actinobacteria	Actinobacteria	Geodermatophilales	Geodermatophilaceae	Klenkia	Klenkia taihuensis
ORG588	-0.120363	-0.0720553	-0.228243	-0.173274	1.12761	-0.17549	Unaffected	Bacteria	Actinobacteria	Actinobacteria	Geodermatophilales	Geodermatophilaceae	Geodermatophilus	Unclassified Geodermatophilus
ORG582	-3.11289	-3.40013	-2.74914	0.615821	1.53243	0.37149	Unaffected	Bacteria	Actinobacteria	Actinobacteria	Geodermatophilales	Geodermatophilaceae	Geodermatophilus	Geodermatophilus ruber
ORG575	-0.771758	-0.711572	-0.836206	-0.18724	1.13858	-0.257714	Unaffected	Bacteria	Actinobacteria	Actinobacteria	Geodermatophilales	Geodermatophilaceae	Geodermatophilaceae bacterium	Geodermatophilaceae bacterium
ORG742	-0.833159	-0.657915	-1.02778	-0.379828	1.30119	-0.512976	Ambient	Bacteria	Actinobacteria	Actinobacteria	Micrococcales	Intrasporangiaceae	Phycicoccus	Phycicoccus sp,
ORG571	-0.397454	-0.169732	-0.512627	-0.378483	1.29997	-0.296133	Unaffected	Bacteria	Actinobacteria	Actinobacteria	Geodermatophilales	Geodermatophilaceae	Blastococcus	Blastococcus sp,
ORG570	-1.80886	-1.66691	-2.04542	-0.374214	1.29613	-0.265449	Unaffected	Bacteria	Actinobacteria	Actinobacteria	Geodermatophilales	Geodermatophilaceae	Blastococcus	Blastococcus saxobsidens
ORG565	0.925402	1.00384	0.776471	0.00644755	1.00448	0.00569776	Unaffected	Bacteria	Actinobacteria	Actinobacteria	Frankiales	Unclassified Frankiales	Unclassified Frankiales	Unclassified Frankiales
ORG558	-2.4293	-2.46662	-2.37284	0.126705	1.0918	0.107076	Unaffected	Bacteria	Actinobacteria	Actinobacteria	Frankiales	Frankiales bacterium	Frankiales bacterium	Frankiales bacterium
ORG557	-2.19663	-2.36957	-2.01878	0.319224	1.24766	0.18022	Unaffected	Bacteria	Actinobacteria	Actinobacteria	Frankiales	Frankiaceae	Unclassified Frankiaceae	Unclassified Frankiaceae
ORG556	-1.51755	-1.41031	-1.64792	-0.194842	1.1446	-0.0592397	Unaffected	Bacteria	Actinobacteria	Actinobacteria	Frankiales	Frankiaceae	Jatrophihabitans	Unclassified Jatrophihabitans
ORG554	-2.68317	-2.66829	-2.6945	-0.10333	1.07425	-0.0288437	Unaffected	Bacteria	Actinobacteria	Actinobacteria	Frankiales	Frankiaceae	Jatrophihabitans	Jatrophihabitans endophyticus
ORG719	-2.87869	-2.41009	-4.99808	-2.4492	5.46112	-0.585168	Ambient	Bacteria	Actinobacteria	Actinobacteria	Micrococcales	Intrasporangiaceae	Knoellia	Unclassified Knoellia
ORG549	-2.36147	-1.90721	-2.42663	-0.433784	1.35077	-0.217955	Unaffected	Bacteria	Actinobacteria	Actinobacteria	Frankiales	Frankiaceae	Frankia	Frankia canadensis
ORG5482	-2.65679	-3.0001	-2.3127	0.832981	1.78136	0.298211	Unaffected	Bacteria	candidate division NC10	Candidatus Methylomirabilis	Candidatus Methylomirabilis	Candidatus Methylomirabilis	Candidatus Methylomirabilis	Unclassified Candidatus Methylomirabilis
ORG5474	2.79393	2.80053	2.78862	-0.0447297	1.03149	-0.100433	Unaffected	Bacteria	bacterium P201 (no phylum in NCBI)	bacterium P201	bacterium P201	bacterium P201	bacterium P201	bacterium P201
ORG5472	-2.01939	-2.23689	-1.80282	0.187728	1.13897	0.0970831	Unaffected	Bacteria	bacterium MnTg02 (no phylum in NCBI)	bacterium MnTg02	bacterium MnTg02	bacterium MnTg02	bacterium MnTg02	bacterium MnTg02
ORG5467	-2.80802	-2.65323	-2.91573	-0.214144	1.16002	-0.129037	Unaffected	Bacteria	bacterium HR41 (no phylum in NCBI)	bacterium HR41	bacterium HR41	bacterium HR41	bacterium HR41	bacterium HR41
ORG5466	-2.72954	-2.61036	-2.94143	-0.348462	1.2732	-0.148712	Unaffected	Bacteria	bacterium HR40 (no phylum in NCBI)	bacterium HR40	bacterium HR40	bacterium HR40	bacterium HR40	bacterium HR40
ORG5462	-2.98014	-2.89523	-3.04723	-0.121485	1.08785	-0.0699158	Unaffected	Bacteria	bacterium HR30 (no phylum in NCBI)	bacterium HR30	bacterium HR30	bacterium HR30	bacterium HR30	bacterium HR30
ORG5455	-2.91045	-3.2193	-2.59081	0.825826	1.77255	0.267847	Unaffected	Bacteria	bacterium HR10 (no phylum in NCBI)	bacterium HR10	bacterium HR10	bacterium HR10	bacterium HR10	bacterium HR10
ORG5454	-3.18117	-3.05182	-3.41622	-0.320955	1.24916	-0.177926	Unaffected	Bacteria	bacterium F11 (no phylum in NCBI)	bacterium F11	bacterium F11	bacterium F11	bacterium F11	bacterium F11
ORG5452	-1.36658	-1.37436	-1.34311	0.0389872	1.02739	0.0363963	Unaffected	Bacteria	bacterium F082 (no phylum in NCBI)	bacterium F082	bacterium F082	bacterium F082	bacterium F082	bacterium F082
ORG5450	-3.3803	-2.98049	-4.43428	-1.70724	3.26535	-0.421095	Unaffected	Bacteria	bacterium D16-51 (no phylum in NCBI)	bacterium D16-51	bacterium D16-51	bacterium D16-51	bacterium D16-51	bacterium D16-51
ORG5446	-1.1421	-1.17553	-1.11288	0.139196	1.10129	0.113449	Unaffected	Bacteria	bacterium BMS3Abin15 (no phylum in NCBI)	bacterium BMS3Abin15	bacterium BMS3Abin15	bacterium BMS3Abin15	bacterium BMS3Abin15	bacterium BMS3Abin15
ORG5443	-0.0186014	0.200307	-0.17481	-0.406833	1.32577	-0.372519	Unaffected	Bacteria	bacterium ADurb,BinA028 (no phylum in NCBI)	bacterium ADurb,BinA028	bacterium ADurb,BinA028	bacterium ADurb,BinA028	bacterium ADurb,BinA028	bacterium ADurb,BinA028
ORG5434	-2.29969	-2.28044	-2.32842	-0.0544522	1.03846	-0.022275	Unaffected	Bacteria	bacterium 1xD42-87 (no phylum in NCBI)	bacterium 1xD42-87	bacterium 1xD42-87	bacterium 1xD42-87	bacterium 1xD42-87	bacterium 1xD42-87
ORG5431	0.913671	0.825597	1.04333	0.213146	1.15921	0.295229	Unaffected	Bacteria	Verrucomicrobia	Verrucomicrobiae	Verrucomicrobiales	Verrucomicrobiales bacterium	Verrucomicrobiales bacterium	Verrucomicrobiales bacterium
ORG5429	-3.11944	-3.42834	-2.7852	0.334058	1.26055	0.130024	Unaffected	Bacteria	Verrucomicrobia	Verrucomicrobiae	Verrucomicrobiales	Verrucomicrobiaceae	Verrucomicrobium	Verrucomicrobium sp,
ORG5427	1.06846	0.94865	1.25185	0.480183	1.39492	0.423191	Unaffected	Bacteria	Verrucomicrobia	Verrucomicrobiae	Verrucomicrobiales	Verrucomicrobiaceae	Verrucomicrobiaceae bacterium	Verrucomicrobiaceae bacterium
ORG666	3.41176	3.55488	3.2281	-0.296803	1.22842	-0.740653	Ambient	Bacteria	Actinobacteria	Actinobacteria	Micrococcales	Cellulomonadaceae	Cellulomonas	Unclassified Cellulomonas
ORG5425	-2.68015	-2.82448	-2.53272	0.18558	1.13727	0.0884783	Unaffected	Bacteria	Verrucomicrobia	Verrucomicrobiae	Verrucomicrobiales	Verrucomicrobiaceae	Roseimicrobium	Unclassified Roseimicrobium
ORG646	-3.86688	-3.13132	-5.77906	-2.55491	5.87629	-0.808707	Ambient	Bacteria	Actinobacteria	Actinobacteria	Micrococcales	Brevibacteriaceae	Brevibacterium	Unclassified Brevibacterium
ORG604	-1.81251	-1.47477	-2.25447	-0.746932	1.67822	-0.63003	Ambient	Bacteria	Actinobacteria	Actinobacteria	Glycomycetales	Glycomycetaceae	Haloglycomyces	Unclassified Haloglycomyces
ORG598	-1.0422	-0.830685	-1.46331	-0.694162	1.61794	-0.693761	Ambient	Bacteria	Actinobacteria	Actinobacteria	Geodermatophilales	Geodermatophilaceae	Modestobacter	Unclassified Modestobacter
ORG572	1.47714	1.79096	1.2322	-0.587806	1.50296	-0.607962	Ambient	Bacteria	Actinobacteria	Actinobacteria	Geodermatophilales	Geodermatophilaceae	Blastococcus	Unclassified Blastococcus
ORG5407	-0.869283	-1.20401	-0.646063	0.574019	1.48866	0.372223	Unaffected	Bacteria	Verrucomicrobia	Verrucomicrobiae	Verrucomicrobiales	Verrucomicrobia subdivision 3	Unclassified Verrucomicrobia subdivision 3	Unclassified Verrucomicrobia subdivision 3
ORG5406	0.470066	0.42234	0.573566	0.120883	1.0874	0.147473	Unaffected	Bacteria	Verrucomicrobia	Verrucomicrobiae	Verrucomicrobiales	Verrucomicrobia subdivision 3	Pedosphaera	Unclassified Pedosphaera
ORG553	1.46701	1.35809	1.60963	0.250823	1.18989	0.574911	Elevated	Bacteria	Actinobacteria	Actinobacteria	Frankiales	Frankiaceae	Frankia	Unclassified Frankia
ORG5404	2.93299	2.9951	2.89573	-0.0886872	1.0634	-0.149258	Unaffected	Bacteria	Verrucomicrobia	Verrucomicrobiae	Verrucomicrobiales	Verrucomicrobia subdivision 3	Pedosphaera	Pedosphaera parvula
ORG5402	1.72757	1.72318	1.73427	0.0407584	1.02865	0.0549945	Unaffected	Bacteria	Verrucomicrobia	Verrucomicrobiae	Verrucomicrobiales	Unclassified Verrucomicrobiales	Unclassified Verrucomicrobiales	Unclassified Verrucomicrobiales
ORG5399	-2.39696	-2.57802	-2.12691	0.38495	1.30581	0.19243	Unaffected	Bacteria	Verrucomicrobia	Verrucomicrobiae	Verrucomicrobiales	Akkermansiaceae	Akkermansiaceae bacterium	Akkermansiaceae bacterium
ORG5398	-3.88375	-4.06524	-3.73941	0.467871	1.38307	0.179922	Unaffected	Bacteria	Verrucomicrobia	Verrucomicrobiae	Verrucomicrobiales	Akkermansiaceae	Akkermansia	Unclassified Akkermansia
ORG5396	-2.52412	-2.65684	-2.36062	0.47325	1.38823	0.155919	Unaffected	Bacteria	Verrucomicrobia	Verrucomicrobiae	Verrucomicrobiae bacterium	Verrucomicrobiae bacterium	Verrucomicrobiae bacterium	Verrucomicrobiae bacterium
ORG5395	-1.72753	-1.851	-1.4365	0.404071	1.32324	0.359252	Unaffected	Bacteria	Verrucomicrobia	Verrucomicrobiae	Unclassified Verrucomicrobiae	Unclassified Verrucomicrobiae	Unclassified Verrucomicrobiae	Unclassified Verrucomicrobiae
ORG541	-1.8446	-2.17096	-1.38611	0.743443	1.67417	0.537392	Elevated	Bacteria	Actinobacteria	Actinobacteria	Cryptosporangiales	Cryptosporangiaceae	Cryptosporangium	Unclassified Cryptosporangium
ORG466	2.77261	2.87617	2.62005	-0.501536	1.41572	-0.582833	Ambient	Bacteria	Actinobacteria	Actinobacteria	Corynebacteriales	Mycobacteriaceae	Mycolicibacterium	Mycolicibacterium thermoresistibile
ORG5392	2.31032	2.09634	2.32504	-0.0308308	1.0216	-0.0223179	Unaffected	Bacteria	Verrucomicrobia	Terrimicrobia	Terrimicrobiales	Unclassified Terrimicrobiales	Unclassified Terrimicrobiales	Unclassified Terrimicrobiales
ORG5391	-0.882593	-0.899567	-0.867795	0.00760911	1.00529	0.0110187	Unaffected	Bacteria	Verrucomicrobia	Terrimicrobia	Terrimicrobiales	Terrimicrobiaceae	Terrimicrobium	Unclassified Terrimicrobium
ORG5390	-1.63332	-1.66256	-1.60098	0.171408	1.12616	0.120973	Unaffected	Bacteria	Verrucomicrobia	Terrimicrobia	Terrimicrobiales	Terrimicrobiaceae	Terrimicrobium	Terrimicrobium sacchariphilum
ORG374	-2.43737	-2.09524	-3.25325	-1.20599	2.30696	-0.518439	Ambient	Bacteria	Actinobacteria	Actinobacteria	Corynebacteriales	Mycobacteriaceae	Mycobacterium	Mycobacterium intracellulare
ORG5388	-0.945871	-0.993164	-0.818671	0.234738	1.17669	0.202617	Unaffected	Bacteria	Verrucomicrobia	Spartobacteria	Spartobacteria bacterium	Spartobacteria bacterium	Spartobacteria bacterium	Spartobacteria bacterium
ORG5387	0.00899073	-0.0852446	0.252925	0.330144	1.25714	0.431246	Unaffected	Bacteria	Verrucomicrobia	Spartobacteria	Chthoniobacterales	Unclassified Chthoniobacterales	Unclassified Chthoniobacterales	Unclassified Chthoniobacterales
ORG5386	1.65197	1.64125	1.68602	0.144376	1.10525	0.224106	Unaffected	Bacteria	Verrucomicrobia	Spartobacteria	Chthoniobacterales	Chthoniobacterales bacterium	Chthoniobacterales bacterium	Chthoniobacterales bacterium
ORG354	1.27914	1.42235	0.962731	-0.458242	1.37387	-0.558928	Ambient	Bacteria	Actinobacteria	Actinobacteria	Corynebacteriales	Mycobacteriaceae	Mycobacterium	Mycobacterium avium
ORG5382	-0.256938	-0.249525	-0.261776	0.0372154	1.02613	0.039818	Unaffected	Bacteria	Verrucomicrobia	Spartobacteria	Chthoniobacterales	Chthoniobacteraceae	Chthoniobacter	Chthoniobacter flavus
ORG5381	3.76308	3.66179	3.81407	0.139882	1.10181	0.418963	Unaffected	Bacteria	Verrucomicrobia	Spartobacteria	Chthoniobacterales	Chthoniobacteraceae	Candidatus Udaeobacter	Unclassified Candidatus Udaeobacter
ORG5380	1.6883	1.61197	1.78297	0.192326	1.1426	0.434582	Unaffected	Bacteria	Verrucomicrobia	Spartobacteria	Chthoniobacterales	Chthoniobacteraceae	Candidatus Udaeobacter	Candidatus Udaeobacter sp,
ORG538	2.07918	1.94072	2.12079	0.096978	1.06953	0.0583751	Unaffected	Bacteria	Actinobacteria	Actinobacteria	Cryptosporangiales	Cryptosporangiaceae	Cryptosporangium	Cryptosporangium arvum
ORG5379	2.49177	2.48106	2.5189	0.129152	1.09365	0.130775	Unaffected	Bacteria	Verrucomicrobia	Spartobacteria	Candidatus Xiphinematobacter	Candidatus Xiphinematobacter	Candidatus Xiphinematobacter	Unclassified Candidatus Xiphinematobacter
ORG5378	-2.03128	-2.09564	-1.96772	-0.0148233	1.01033	-0.00735751	Unaffected	Bacteria	Verrucomicrobia	Spartobacteria	Candidatus Xiphinematobacter	Candidatus Xiphinematobacter	Candidatus Xiphinematobacter	Candidatus Xiphinematobacter sp,
ORG5377	1.85535	1.81013	1.89129	0.0889619	1.0636	0.235555	Unaffected	Bacteria	Verrucomicrobia	Opitutae	Unclassified Opitutae	Unclassified Opitutae	Unclassified Opitutae	Unclassified Opitutae
ORG5375	-2.68069	-2.98876	-2.3643	0.525743	1.43968	0.365483	Unaffected	Bacteria	Verrucomicrobia	Opitutae	Puniceicoccales	Puniceicoccaceae	Unclassified Puniceicoccaceae	Unclassified Puniceicoccaceae
ORG537	7.01853	7.01772	7.0308	-0.22551	1.16919	-0.307043	Unaffected	Bacteria	Actinobacteria	Actinobacteria	Corynebacteriales	Unclassified Corynebacteriales	Unclassified Corynebacteriales	Unclassified Corynebacteriales
ORG335	-3.00996	-2.44987	-4.91069	-2.41623	5.33774	-0.717431	Ambient	Bacteria	Actinobacteria	Actinobacteria	Corynebacteriales	Corynebacteriaceae	Unclassified Corynebacteriaceae	Unclassified Corynebacteriaceae
ORG5363	-2.52096	-2.44793	-2.62013	-0.0568858	1.04022	-0.03457	Unaffected	Bacteria	Verrucomicrobia	Opitutae	Opitutales	Opitutaceae	Opitutus	Opitutus terrae
ORG5362	-0.845487	-0.646589	-1.21582	-0.500699	1.4149	-0.470281	Unaffected	Bacteria	Verrucomicrobia	Opitutae	Opitutales	Opitutaceae	Opitutus	Opitutus sp,
ORG5361	-0.863467	-0.987598	-0.548297	0.502614	1.41678	0.392717	Unaffected	Bacteria	Verrucomicrobia	Opitutae	Opitutales	Opitutaceae	Opitutaceae bacterium	Opitutaceae bacterium
ORG328	1.07515	0.937515	1.22049	0.296703	1.22833	0.785312	Elevated	Bacteria	Actinobacteria	Actinobacteria	Corynebacteriales	Corynebacteriaceae	Corynebacterium	Corynebacterium pseudogenitalium
ORG5356	1.83444	1.78824	1.88448	0.175986	1.12974	0.172643	Unaffected	Bacteria	Verrucomicrobia	Opitutae	Opitutales	Opitutaceae	Lacunisphaera	Lacunisphaera limnophila
ORG323	3.54206	3.58407	3.48924	-0.226341	1.16986	-0.599937	Ambient	Bacteria	Actinobacteria	Actinobacteria	Corynebacteriales	Corynebacteriaceae	Corynebacterium	Corynebacterium diphtheriae
ORG5344	1.96241	1.70722	2.1001	0.283534	1.21717	0.386595	Unaffected	Bacteria	Thermotogae	Thermotogae	Unclassified Thermotogae	Unclassified Thermotogae	Unclassified Thermotogae	Unclassified Thermotogae
ORG296	1.68534	1.59694	1.82292	0.239412	1.18051	0.740436	Elevated	Bacteria	Actinobacteria	Actinobacteria	Bifidobacteriales	Bifidobacteriaceae	Bifidobacterium	Bifidobacterium pseudocatenulatum
ORG5341	7.22067	7.21321	7.22914	0.0568765	1.04021	0.183187	Unaffected	Bacteria	Thermotogae	Thermotogae	Thermotogales	Thermotogaceae	Thermotoga	Unclassified Thermotoga
ORG278	-0.340101	-0.0505146	-0.817693	-0.690318	1.61364	-0.676605	Ambient	Bacteria	Actinobacteria	Actinobacteria	Actinomycetales	Actinomycetaceae	Varibaculum	Varibaculum cambriense
ORG5337	-1.75333	-1.80766	-1.70341	-0.0942505	1.06751	-0.0553034	Unaffected	Bacteria	Thermotogae	Thermotogae	Thermotogales	Fervidobacteriaceae	Thermosipho	Unclassified Thermosipho
ORG5336	-0.666837	-0.812922	-0.544993	0.262984	1.19996	0.278924	Unaffected	Bacteria	Thermotogae	Thermotogae	Thermotogales	Fervidobacteriaceae	Fervidobacterium	Unclassified Fervidobacterium
ORG5335	-1.99755	-2.14735	-1.8002	0.339364	1.2652	0.221117	Unaffected	Bacteria	Thermotogae	Thermotogae	Thermotogales	Fervidobacteriaceae	Fervidobacterium	Fervidobacterium pennivorans
ORG5334	-1.39897	-1.43677	-1.32671	0.151583	1.11079	0.138098	Unaffected	Bacteria	Thermotogae	Thermotogae	Petrotogales	Petrotogaceae	Petrotoga	Unclassified Petrotoga
ORG5333	-1.65151	-1.60278	-1.74684	-0.165573	1.12161	-0.0967547	Unaffected	Bacteria	Thermotogae	Thermotogae	Petrotogales	Petrotogaceae	Petrotoga	Petrotoga sp,
ORG5325	3.48218	3.43286	3.53233	0.161859	1.11873	0.311235	Unaffected	Bacteria	Thermodesulfobacteria	Thermodesulfobacteria	Thermodesulfobacteriales	Thermodesulfobacteriaceae	Thermodesulfobacterium	Unclassified Thermodesulfobacterium
ORG5324	2.298	2.2962	2.30369	0.105039	1.07552	0.218765	Unaffected	Bacteria	Thermodesulfobacteria	Thermodesulfobacteria	Thermodesulfobacteriales	Thermodesulfobacteriaceae	Thermodesulfobacterium	Thermodesulfobacterium commune
ORG5323	-1.00042	-0.9337	-1.07129	-0.166668	1.12246	-0.187536	Unaffected	Bacteria	Thermodesulfobacteria	Thermodesulfobacteria	Thermodesulfobacteriales	Thermodesulfobacteriaceae	Caldimicrobium	Caldimicrobium thiodismutans
ORG5320	0.617867	0.590864	0.636864	0.0695627	1.0494	0.0652747	Unaffected	Bacteria	Tenericutes	Mollicutes	Unclassified Mollicutes	Unclassified Mollicutes	Unclassified Mollicutes	Unclassified Mollicutes
ORG5319	-3.06515	-2.97307	-3.1839	-0.207559	1.15473	-0.0967708	Unaffected	Bacteria	Tenericutes	Mollicutes	Mycoplasmatales	endosymbiont GvMRE of Glomus versiforme	endosymbiont GvMRE of Glomus versiforme	endosymbiont GvMRE of Glomus versiforme
ORG5317	0.486601	0.473938	0.504105	0.055867	1.03948	0.067103	Unaffected	Bacteria	Tenericutes	Mollicutes	Mycoplasmatales	Unclassified Mycoplasmatales	Unclassified Mycoplasmatales	Unclassified Mycoplasmatales
ORG260	2.61262	2.89583	2.43609	-0.395822	1.31569	-0.605181	Ambient	Bacteria	Actinobacteria	Actinobacteria	Actinomycetales	Actinomycetaceae	Arcanobacterium	Arcanobacterium phocae
ORG5315	2.96606	2.84529	3.2453	0.187715	1.13896	0.292132	Unaffected	Bacteria	Tenericutes	Mollicutes	Mycoplasmatales	Mycoplasmataceae	Ureaplasma	Unclassified Ureaplasma
ORG256	-2.39752	-1.98867	-2.86375	-1.03915	2.05502	-0.578805	Ambient	Bacteria	Actinobacteria	Actinobacteria	Actinomycetales	Actinomycetaceae	Actinomyces	Actinomyces urogenitalis
ORG5312	0.599664	0.641605	0.513034	-0.174303	1.12842	-0.275057	Unaffected	Bacteria	Tenericutes	Mollicutes	Mycoplasmatales	Mycoplasmataceae	Mycoplasma	Unclassified Mycoplasma
ORG5311	-2.96508	-3.29765	-2.7074	0.507348	1.42144	0.113982	Unaffected	Bacteria	Tenericutes	Mollicutes	Mycoplasmatales	Mycoplasmataceae	Mycoplasma	Mycoplasma fermentans
ORG5310	2.69142	2.68374	2.71702	-0.00710836	1.00494	-0.0137341	Unaffected	Bacteria	Tenericutes	Mollicutes	Mycoplasmatales	Mycoplasmataceae	Mycoplasma	Mycoplasma bovis
ORG5308	-2.95156	-2.83513	-3.27249	-0.543003	1.457	-0.184314	Unaffected	Bacteria	Tenericutes	Mollicutes	Entomoplasmatales	Entomoplasmataceae	Mesoplasma	Unclassified Mesoplasma
ORG5306	1.13356	1.25133	1.03907	-0.102666	1.07376	-0.140402	Unaffected	Bacteria	Tenericutes	Mollicutes	Acholeplasmatales	Acholeplasmataceae	Candidatus Phytoplasma	Unclassified Candidatus Phytoplasma
ORG251	-1.2191	-0.807949	-1.53365	-0.910158	1.87925	-0.592625	Ambient	Bacteria	Actinobacteria	Actinobacteria	Actinomycetales	Actinomycetaceae	Actinomyces	Actinomyces graevenitzii
ORG5302	-2.60522	-2.79758	-2.31204	0.334337	1.2608	0.195268	Unaffected	Bacteria	Synergistetes	Synergistia	Synergistales	Synergistales bacterium	Synergistales bacterium	Synergistales bacterium
ORG5299	-2.69279	-3.09829	-2.23812	0.88743	1.84988	0.412326	Unaffected	Bacteria	Spirochaetes	Unclassified Spirochaetes	Unclassified Spirochaetes	Unclassified Spirochaetes	Unclassified Spirochaetes	Unclassified Spirochaetes
ORG5296	-3.6678	-4.03337	-3.4884	0.475991	1.39087	0.135602	Unaffected	Bacteria	Spirochaetes	Spirochaetia	Spirochaetales	Spirochaetales bacterium	Spirochaetales bacterium	Spirochaetales bacterium
ORG5294	0.900961	0.96094	0.849268	-0.0983517	1.07055	-0.155972	Unaffected	Bacteria	Spirochaetes	Spirochaetia	Spirochaetales	Spirochaetaceae	Treponema	Unclassified Treponema
ORG5288	-1.62203	-1.86051	-1.29461	0.376579	1.29826	0.275224	Unaffected	Bacteria	Spirochaetes	Spirochaetia	Spirochaetales	Borreliaceae	Borreliella	Borreliella burgdorferi
ORG5285	-2.68535	-2.48974	-3.09339	-0.71228	1.63839	-0.247869	Unaffected	Bacteria	Spirochaetes	Spirochaetia	Leptospirales	Leptospiraceae	Turneriella	Unclassified Turneriella
ORG5283	1.40184	1.33148	1.45289	0.111506	1.08036	0.18665	Unaffected	Bacteria	Spirochaetes	Spirochaetia	Leptospirales	Leptospiraceae	Leptospira	Unclassified Leptospira
ORG5277	0.519048	0.432478	0.580757	0.170534	1.12548	0.316605	Unaffected	Bacteria	Spirochaetes	Spirochaetes bacterium	Spirochaetes bacterium	Spirochaetes bacterium	Spirochaetes bacterium	Spirochaetes bacterium
ORG248	-2.67786	-3.20325	-2.23617	0.948171	1.92942	0.664928	Elevated	Bacteria	Actinobacteria	Actinobacteria	Actinomycetales	Actinomycetaceae	Actinobaculum	Actinobaculum massiliense
ORG5270	2.65307	2.6033	2.7071	0.130159	1.09441	0.385544	Unaffected	Bacteria	Proteobacteria	Proteobacteria bacterium	Proteobacteria bacterium	Proteobacteria bacterium	Proteobacteria bacterium	Proteobacteria bacterium
ORG527	4.63509	4.69525	4.51806	-0.258734	1.19643	-0.327807	Unaffected	Bacteria	Actinobacteria	Actinobacteria	Corynebacteriales	Nocardiaceae	Unclassified Nocardiaceae	Unclassified Nocardiaceae
ORG5260	-3.59286	-2.97172	-4.35576	-1.32661	2.50812	-0.468394	Unaffected	Bacteria	Proteobacteria	Oligoflexia	Oligoflexales	Oligoflexaceae	Oligoflexus	Oligoflexus tunisiensis
ORG5258	-2.77721	-2.91335	-2.60501	0.917742	1.88916	0.271614	Unaffected	Bacteria	Proteobacteria	Oligoflexia	Bdellovibrionales	Unclassified Bdellovibrionales	Unclassified Bdellovibrionales	Unclassified Bdellovibrionales
ORG5257	-1.33715	-1.50298	-1.19888	0.476543	1.39141	0.22463	Unaffected	Bacteria	Proteobacteria	Oligoflexia	Bdellovibrionales	Bdellovibrionales bacterium	Bdellovibrionales bacterium	Bdellovibrionales bacterium
ORG525	5.28975	5.33686	5.26131	-0.0603778	1.04274	-0.119563	Unaffected	Bacteria	Actinobacteria	Actinobacteria	Corynebacteriales	Nocardiaceae	Rhodococcus	Unclassified Rhodococcus
ORG5242	-0.796353	-1.54603	-0.352561	0.82781	1.77499	0.477071	Unaffected	Bacteria	Proteobacteria	Gammaproteobacteria	methanotrophic bacterial endosymbiont of Bathymodiolus sp,	methanotrophic bacterial endosymbiont of Bathymodiolus sp,	methanotrophic bacterial endosymbiont of Bathymodiolus sp,	methanotrophic bacterial endosymbiont of Bathymodiolus sp,
ORG5241	3.68202	3.71622	3.62366	-0.130105	1.09437	-0.293515	Unaffected	Bacteria	Proteobacteria	Gammaproteobacteria	marine gamma	marine gamma	marine gamma	marine gamma
ORG5240	-0.378326	-0.429437	-0.33106	0.0160466	1.01118	0.00753023	Unaffected	Bacteria	Proteobacteria	Gammaproteobacteria	gamma proteobacterium	gamma proteobacterium	gamma proteobacterium	gamma proteobacterium
ORG5238	-2.49262	-2.19731	-2.9181	-0.844795	1.79601	-0.340061	Unaffected	Bacteria	Proteobacteria	Gammaproteobacteria	Xanthomonadales	Xanthomonadales bacterium	Xanthomonadales bacterium	Xanthomonadales bacterium
ORG1608	3.28076	3.19261	3.43074	0.253647	1.19222	0.813083	Elevated	Bacteria	Actinobacteria	Thermoleophilia	Thermoleophilia bacterium	Thermoleophilia bacterium	Thermoleophilia bacterium	Thermoleophilia bacterium
ORG5236	-3.18281	-2.79532	-3.59972	-0.735782	1.6653	-0.18367	Unaffected	Bacteria	Proteobacteria	Gammaproteobacteria	Xanthomonadales	Xanthomonadaceae	Xylella	Unclassified Xylella
ORG5231	-1.30993	-1.17196	-1.41857	-0.205435	1.15303	-0.185445	Unaffected	Bacteria	Proteobacteria	Gammaproteobacteria	Xanthomonadales	Xanthomonadaceae	Xanthomonas	Xanthomonas fragariae
ORG5230	3.58097	3.64735	3.55998	-0.0529485	1.03738	-0.100002	Unaffected	Bacteria	Proteobacteria	Gammaproteobacteria	Xanthomonadales	Xanthomonadaceae	Xanthomonas	Xanthomonas citri
ORG5227	7.15812	7.24123	7.08387	-0.124447	1.09009	-0.333065	Unaffected	Bacteria	Proteobacteria	Gammaproteobacteria	Xanthomonadales	Xanthomonadaceae	Xanthomonas	Unclassified Xanthomonas
ORG5226	-2.61666	-2.70449	-2.38602	0.364001	1.28699	0.18342	Unaffected	Bacteria	Proteobacteria	Gammaproteobacteria	Xanthomonadales	Xanthomonadaceae	Xanthomonadaceae bacterium	Xanthomonadaceae bacterium
ORG5225	-3.06833	-2.81172	-3.55523	-0.475996	1.39088	-0.196418	Unaffected	Bacteria	Proteobacteria	Gammaproteobacteria	Xanthomonadales	Xanthomonadaceae	Vulcaniibacterium	Vulcaniibacterium thermophilum
ORG5224	4.00123	4.00745	3.99589	-0.0458509	1.03229	-0.120424	Unaffected	Bacteria	Proteobacteria	Gammaproteobacteria	Xanthomonadales	Xanthomonadaceae	Unclassified Xanthomonadaceae	Unclassified Xanthomonadaceae
ORG5221	0.796997	0.752948	0.823901	0.16192	1.11878	0.229612	Unaffected	Bacteria	Proteobacteria	Gammaproteobacteria	Xanthomonadales	Xanthomonadaceae	Stenotrophomonas	Unclassified Stenotrophomonas
ORG5220	0.271743	0.33671	0.205269	-0.143242	1.10438	-0.327938	Unaffected	Bacteria	Proteobacteria	Gammaproteobacteria	Xanthomonadales	Xanthomonadaceae	Stenotrophomonas	Stenotrophomonas sp,
ORG5219	-0.0844378	-0.046122	-0.163776	-0.0744048	1.05293	-0.123635	Unaffected	Bacteria	Proteobacteria	Gammaproteobacteria	Xanthomonadales	Xanthomonadaceae	Stenotrophomonas	Stenotrophomonas maltophilia
ORG5209	0.856402	0.888716	0.831266	0.0356135	1.02499	0.035955	Unaffected	Bacteria	Proteobacteria	Gammaproteobacteria	Xanthomonadales	Xanthomonadaceae	Lysobacter	Unclassified Lysobacter
ORG5207	-0.17831	-0.0549245	-0.281552	-0.252814	1.19153	-0.299145	Unaffected	Bacteria	Proteobacteria	Gammaproteobacteria	Xanthomonadales	Xanthomonadaceae	Lysobacter	Lysobacter sp,
ORG5199	-2.67427	-2.75021	-2.64017	-0.0353601	1.02481	-0.0146221	Unaffected	Bacteria	Proteobacteria	Gammaproteobacteria	Xanthomonadales	Xanthomonadaceae	Luteimonas	Unclassified Luteimonas
ORG5198	-3.27366	-3.49268	-2.91643	0.276953	1.21163	0.0855551	Unaffected	Bacteria	Proteobacteria	Gammaproteobacteria	Xanthomonadales	Xanthomonadaceae	Luteimonas	Luteimonas sp,
ORG1602	5.38469	5.31728	5.50096	0.13901	1.10115	0.666581	Elevated	Bacteria	Actinobacteria	Thermoleophilia	Solirubrobacterales	Unclassified Solirubrobacterales	Unclassified Solirubrobacterales	Unclassified Solirubrobacterales
ORG5190	2.49657	2.43602	2.5741	0.0921007	1.06592	0.312003	Unaffected	Bacteria	Proteobacteria	Gammaproteobacteria	Xanthomonadales	Unclassified Xanthomonadales	Unclassified Xanthomonadales	Unclassified Xanthomonadales
ORG519	3.04878	3.11852	2.92535	-0.180386	1.13319	-0.483631	Unaffected	Bacteria	Actinobacteria	Actinobacteria	Corynebacteriales	Nocardiaceae	Rhodococcus	Rhodococcus sp,
ORG1600	5.96503	5.82297	6.01869	0.183997	1.13603	0.606764	Elevated	Bacteria	Actinobacteria	Thermoleophilia	Solirubrobacterales	Solirubrobacteraceae	Solirubrobacter	Unclassified Solirubrobacter
ORG5183	-0.937414	-1.03122	-0.791689	0.297313	1.22885	0.378063	Unaffected	Bacteria	Proteobacteria	Gammaproteobacteria	Xanthomonadales	Rhodanobacteraceae	Rhodanobacter	Unclassified Rhodanobacter
ORG5182	-0.406723	-0.278611	-0.47065	-0.0520649	1.03675	-0.0367282	Unaffected	Bacteria	Proteobacteria	Gammaproteobacteria	Xanthomonadales	Rhodanobacteraceae	Rhodanobacter	Rhodanobacter sp,
ORG518	0.380173	0.410423	0.362109	-0.0483057	1.03405	-0.0778563	Unaffected	Bacteria	Actinobacteria	Actinobacteria	Corynebacteriales	Nocardiaceae	Rhodococcus	Rhodococcus ruber
ORG1599	2.59137	2.34294	2.76991	0.423881	1.34153	0.72969	Elevated	Bacteria	Actinobacteria	Thermoleophilia	Solirubrobacterales	Solirubrobacteraceae	Solirubrobacter	Solirubrobacter sp,
ORG5163	-1.28619	-1.01586	-1.53541	-0.464097	1.37945	-0.332449	Unaffected	Bacteria	Proteobacteria	Gammaproteobacteria	Vibrionales	Vibrionaceae	Vibrio	Vibrio splendidus
ORG5161	0.502647	0.292247	0.507761	0.242702	1.18321	0.256984	Unaffected	Bacteria	Proteobacteria	Gammaproteobacteria	Vibrionales	Vibrionaceae	Vibrio	Vibrio scophthalmi
ORG5160	3.89492	3.88566	3.91099	0.0851814	1.06082	0.180446	Unaffected	Bacteria	Proteobacteria	Gammaproteobacteria	Vibrionales	Vibrionaceae	Vibrio	Vibrio parahaemolyticus
ORG5158	0.103165	0.0408821	0.289881	0.184015	1.13604	0.265284	Unaffected	Bacteria	Proteobacteria	Gammaproteobacteria	Vibrionales	Vibrionaceae	Vibrio	Vibrio nigripulchritudo
ORG1598	4.29922	4.15596	4.4224	0.211874	1.15819	0.540057	Elevated	Bacteria	Actinobacteria	Thermoleophilia	Solirubrobacterales	Solirubrobacteraceae	Solirubrobacter	Solirubrobacter soli
ORG5153	0.708946	0.710259	0.706473	0.102508	1.07364	0.12898	Unaffected	Bacteria	Proteobacteria	Gammaproteobacteria	Vibrionales	Vibrionaceae	Vibrio	Vibrio cholerae
ORG5150	-2.27624	-1.9818	-2.46397	-0.392092	1.3123	-0.329954	Unaffected	Bacteria	Proteobacteria	Gammaproteobacteria	Vibrionales	Vibrionaceae	Vibrio	Vibrio alginolyticus
ORG5149	5.29172	5.23324	5.39161	0.131699	1.09558	0.480221	Unaffected	Bacteria	Proteobacteria	Gammaproteobacteria	Vibrionales	Vibrionaceae	Vibrio	Unclassified Vibrio
ORG5148	-0.175968	-0.301427	-0.0712038	0.11586	1.08362	0.0908425	Unaffected	Bacteria	Proteobacteria	Gammaproteobacteria	Vibrionales	Vibrionaceae	Unclassified Vibrionaceae	Unclassified Vibrionaceae
ORG5147	1.11622	1.1072	1.12546	-0.0131277	1.00914	-0.0282389	Unaffected	Bacteria	Proteobacteria	Gammaproteobacteria	Vibrionales	Vibrionaceae	Salinivibrio	Unclassified Salinivibrio
ORG5146	-0.601105	-0.670444	-0.527293	0.102659	1.07375	0.115595	Unaffected	Bacteria	Proteobacteria	Gammaproteobacteria	Vibrionales	Vibrionaceae	Salinivibrio	Salinivibrio sp,
ORG5144	1.07753	1.06404	1.1083	0.0190587	1.0133	0.0221353	Unaffected	Bacteria	Proteobacteria	Gammaproteobacteria	Vibrionales	Vibrionaceae	Photobacterium	Unclassified Photobacterium
ORG5141	-3.39173	-3.54335	-3.16228	0.34037	1.26608	0.14187	Unaffected	Bacteria	Proteobacteria	Gammaproteobacteria	Vibrionales	Vibrionaceae	Photobacterium	Photobacterium damselae
ORG5138	-0.57571	-0.724139	-0.450485	0.298454	1.22983	0.164265	Unaffected	Bacteria	Proteobacteria	Gammaproteobacteria	Vibrionales	Vibrionaceae	Aliivibrio	Aliivibrio fischeri
ORG5137	8.22905	8.17053	8.26172	0.0660812	1.04687	0.337752	Unaffected	Bacteria	Proteobacteria	Gammaproteobacteria	Unclassified Gammaproteobacteria	Unclassified Gammaproteobacteria	Unclassified Gammaproteobacteria	Unclassified Gammaproteobacteria
ORG5126	-0.478217	-0.481034	-0.475924	0.00871785	1.00606	0.00660954	Unaffected	Bacteria	Proteobacteria	Gammaproteobacteria	Thiotrichales	Thiotrichaceae	Beggiatoa	Unclassified Beggiatoa
ORG5125	-2.30661	-2.0933	-2.42329	-0.36099	1.28431	-0.15625	Unaffected	Bacteria	Proteobacteria	Gammaproteobacteria	Thiotrichales	Thiotrichaceae	Beggiatoa	Beggiatoa sp,
ORG5120	0.444045	0.375646	0.570902	0.254569	1.19298	0.19431	Unaffected	Bacteria	Proteobacteria	Gammaproteobacteria	Thiotrichales	Piscirickettsiaceae	Methylophaga	Unclassified Methylophaga
ORG1596	-4.04344	-3.63245	-5.4028	-1.72056	3.29564	-0.501938	Ambient	Bacteria	Actinobacteria	Thermoleophilia	Solirubrobacterales	Patulibacteraceae	Patulibacter	Unclassified Patulibacter
ORG5108	2.83337	2.86011	2.83178	-0.0206304	1.0144	-0.0400177	Unaffected	Bacteria	Proteobacteria	Gammaproteobacteria	Pseudomonadales	Pseudomonadaceae	Unclassified Pseudomonadaceae	Unclassified Pseudomonadaceae
ORG5107	6.54959	6.50767	6.62722	0.096703	1.06933	0.423517	Unaffected	Bacteria	Proteobacteria	Gammaproteobacteria	Pseudomonadales	Pseudomonadaceae	Pseudomonas	Unclassified Pseudomonas
ORG5105	-2.5923	-2.66169	-2.41342	-0.0378019	1.02655	-0.0151063	Unaffected	Bacteria	Proteobacteria	Gammaproteobacteria	Pseudomonadales	Pseudomonadaceae	Pseudomonas	Pseudomonas syringae
ORG5101	2.0661	2.0679	2.05837	-0.100004	1.07178	-0.202513	Unaffected	Bacteria	Proteobacteria	Gammaproteobacteria	Pseudomonadales	Pseudomonadaceae	Pseudomonas	Pseudomonas savastanoi
ORG5090	-2.3999	-2.68532	-2.08211	0.541911	1.4559	0.348596	Unaffected	Bacteria	Proteobacteria	Gammaproteobacteria	Pseudomonadales	Pseudomonadaceae	Pseudomonas	Pseudomonas fluorescens
ORG509	-0.297147	-0.501783	-0.164731	0.207454	1.15465	0.186402	Unaffected	Bacteria	Actinobacteria	Actinobacteria	Corynebacteriales	Nocardiaceae	Rhodococcus	Rhodococcus hoagii
ORG5082	-2.66575	-2.52315	-2.88441	-0.428911	1.34622	-0.197061	Unaffected	Bacteria	Proteobacteria	Gammaproteobacteria	Pseudomonadales	Pseudomonadaceae	Pseudomonas	Pseudomonas amygdali
ORG5081	-0.65626	-0.710992	-0.600705	0.123849	1.08964	0.228732	Unaffected	Bacteria	Proteobacteria	Gammaproteobacteria	Pseudomonadales	Pseudomonadaceae	Pseudomonas	Pseudomonas aeruginosa
ORG508	1.95919	2.00399	1.93164	-0.363016	1.28611	-0.336024	Unaffected	Bacteria	Actinobacteria	Actinobacteria	Corynebacteriales	Nocardiaceae	Rhodococcus	Rhodococcus fascians
ORG5074	-1.80704	-2.17755	-1.56141	0.319504	1.2479	0.199285	Unaffected	Bacteria	Proteobacteria	Gammaproteobacteria	Pseudomonadales	Moraxellaceae	Unclassified Moraxellaceae	Unclassified Moraxellaceae
ORG5071	-2.62908	-2.90602	-2.43866	0.430461	1.34766	0.273374	Unaffected	Bacteria	Proteobacteria	Gammaproteobacteria	Pseudomonadales	Moraxellaceae	Paraperlucidibaca	Unclassified Paraperlucidibaca
ORG5066	3.69646	3.77103	3.63504	-0.0756455	1.05383	-0.143545	Unaffected	Bacteria	Proteobacteria	Gammaproteobacteria	Pseudomonadales	Moraxellaceae	Acinetobacter	Unclassified Acinetobacter
ORG1554	0.30299	-0.148497	0.919341	0.930651	1.90614	0.7788	Elevated	Bacteria	Actinobacteria	Coriobacteriia	Eggerthellales	Eggerthellaceae	Slackia	Unclassified Slackia
ORG1539	-1.67905	-2.47314	-0.691041	1.51836	2.86464	0.727345	Elevated	Bacteria	Actinobacteria	Coriobacteriia	Coriobacteriales	Atopobiaceae	Lancefieldella	Unclassified Lancefieldella
ORG5062	-2.87815	-2.72677	-3.19325	-0.487049	1.40157	-0.194445	Unaffected	Bacteria	Proteobacteria	Gammaproteobacteria	Pseudomonadales	Moraxellaceae	Acinetobacter	Acinetobacter oleivorans
ORG5060	2.48657	2.54384	2.38714	-0.14582	1.10636	-0.281713	Unaffected	Bacteria	Proteobacteria	Gammaproteobacteria	Pseudomonadales	Moraxellaceae	Acinetobacter	Acinetobacter baumannii
ORG5058	-0.907739	-1.06957	-0.714999	0.35845	1.28205	0.414451	Unaffected	Bacteria	Proteobacteria	Gammaproteobacteria	Pasteurellales	Pasteurellaceae	Unclassified Pasteurellaceae	Unclassified Pasteurellaceae
ORG5056	-1.5062	-1.44721	-1.52846	-0.135504	1.09848	-0.095996	Unaffected	Bacteria	Proteobacteria	Gammaproteobacteria	Pasteurellales	Pasteurellaceae	Pasteurella	Unclassified Pasteurella
ORG5054	0.186985	0.235893	0.137509	-0.132319	1.09605	-0.207472	Unaffected	Bacteria	Proteobacteria	Gammaproteobacteria	Pasteurellales	Pasteurellaceae	Mannheimia	Mannheimia haemolytica
ORG5053	5.45482	5.38847	5.62509	0.13698	1.0996	0.361936	Unaffected	Bacteria	Proteobacteria	Gammaproteobacteria	Pasteurellales	Pasteurellaceae	Haemophilus	Unclassified Haemophilus
ORG5052	3.75849	3.74615	3.90484	0.0911033	1.06518	0.247492	Unaffected	Bacteria	Proteobacteria	Gammaproteobacteria	Pasteurellales	Pasteurellaceae	Haemophilus	Haemophilus influenzae
ORG5051	4.11899	4.07084	4.21615	0.108329	1.07798	0.25655	Unaffected	Bacteria	Proteobacteria	Gammaproteobacteria	Pasteurellales	Pasteurellaceae	Glaesserella	Unclassified Glaesserella
ORG1487	0.162066	0.0453031	0.41176	0.434605	1.35154	0.543226	Elevated	Bacteria	Actinobacteria	Actinobacteria	Streptosporangiales	Streptosporangiaceae	Nonomuraea	Unclassified Nonomuraea
ORG5048	0.817447	0.724553	0.906779	0.303637	1.23425	0.367371	Unaffected	Bacteria	Proteobacteria	Gammaproteobacteria	Pasteurellales	Pasteurellaceae	Avibacterium	Unclassified Avibacterium
ORG5047	-0.898441	-0.905121	-0.897681	-0.0108977	1.00758	-0.00473975	Unaffected	Bacteria	Proteobacteria	Gammaproteobacteria	Pasteurellales	Pasteurellaceae	Avibacterium	Avibacterium paragallinarum
ORG5044	-1.9946	-1.95669	-2.06133	-0.211997	1.15829	-0.0984477	Unaffected	Bacteria	Proteobacteria	Gammaproteobacteria	Pasteurellales	Pasteurellaceae	Actinobacillus pleuropneumoniae	Actinobacillus pleuropneumoniae
ORG5043	-0.364379	-0.567911	-0.0433026	0.375926	1.29767	0.35993	Unaffected	Bacteria	Proteobacteria	Gammaproteobacteria	Orbales	Orbaceae	Gilliamella	Unclassified Gilliamella
ORG5039	-1.43989	-1.43627	-1.44332	0.0405344	1.02849	0.0330732	Unaffected	Bacteria	Proteobacteria	Gammaproteobacteria	Oceanospirillales	Saccharospirillaceae	Saccharospirillum	Saccharospirillum salsuginis
ORG5026	-1.02247	-1.03396	-1.01516	0.0962241	1.06897	0.0947513	Unaffected	Bacteria	Proteobacteria	Gammaproteobacteria	Oceanospirillales	Oceanospirillaceae	Amphritea	Unclassified Amphritea
ORG5024	1.27155	1.56392	1.00164	-0.501871	1.41605	-0.285946	Unaffected	Bacteria	Proteobacteria	Gammaproteobacteria	Oceanospirillales	Kangiellaceae	Kangiella	Unclassified Kangiella
ORG5023	-0.03273	-0.0249288	-0.0470214	0.0301036	1.02109	0.0361323	Unaffected	Bacteria	Proteobacteria	Gammaproteobacteria	Oceanospirillales	Kangiellaceae	Kangiella	Kangiella spongicola
ORG1450	2.86385	3.01226	2.71961	-0.25885	1.19652	-0.612922	Ambient	Bacteria	Actinobacteria	Actinobacteria	Streptosporangiales	Nocardiopsaceae	Nocardiopsis	Nocardiopsis litoralis
ORG5018	-1.20271	-1.23764	-1.10305	0.0765985	1.05453	0.0571614	Unaffected	Bacteria	Proteobacteria	Gammaproteobacteria	Oceanospirillales	Halomonadaceae	Salinicola	Salinicola rhizosphaerae
ORG1385	5.19282	5.40512	4.94066	-0.294878	1.22678	-0.542958	Ambient	Bacteria	Actinobacteria	Actinobacteria	Streptomycetales	Streptomycetaceae	Streptomyces	Streptomyces lincolnensis
ORG5016	-3.06899	-3.24899	-2.82581	0.220451	1.1651	0.0694824	Unaffected	Bacteria	Proteobacteria	Gammaproteobacteria	Oceanospirillales	Halomonadaceae	Kushneria	Kushneria pakistanensis
ORG5015	3.69079	3.66831	3.73187	0.0920919	1.06591	0.286123	Unaffected	Bacteria	Proteobacteria	Gammaproteobacteria	Oceanospirillales	Halomonadaceae	Halomonas	Unclassified Halomonas
ORG5012	1.07738	1.03775	1.16075	0.118383	1.08552	0.26753	Unaffected	Bacteria	Proteobacteria	Gammaproteobacteria	Oceanospirillales	Halomonadaceae	Halomonas	Halomonas titanicae
ORG5011	-0.245619	-0.177191	-0.297373	-0.0816524	1.05823	-0.131185	Unaffected	Bacteria	Proteobacteria	Gammaproteobacteria	Oceanospirillales	Halomonadaceae	Halomonas	Halomonas sp,
ORG5010	0.373615	0.548113	0.312322	-0.321369	1.24952	-0.405782	Unaffected	Bacteria	Proteobacteria	Gammaproteobacteria	Oceanospirillales	Halomonadaceae	Halomonas	Halomonas lutescens
ORG501	3.79957	3.77565	3.82709	0.0806764	1.05751	0.227286	Unaffected	Bacteria	Actinobacteria	Actinobacteria	Corynebacteriales	Nocardiaceae	Nocardia	Unclassified Nocardia
ORG5001	1.07703	1.24366	0.817007	-0.355882	1.27977	-0.24191	Unaffected	Bacteria	Proteobacteria	Gammaproteobacteria	Oceanospirillales	Hahellaceae	Hahella	Unclassified Hahella
ORG4999	-0.220533	-0.245053	-0.192467	0.04265	1.03	0.0460277	Unaffected	Bacteria	Proteobacteria	Gammaproteobacteria	Oceanospirillales	Endozoicomonadaceae	Endozoicomonas	Endozoicomonas numazuensis
ORG1356	1.05027	0.816591	1.2281	0.505894	1.42	0.508653	Elevated	Bacteria	Actinobacteria	Actinobacteria	Streptomycetales	Streptomycetaceae	Streptomyces	Streptomyces fumigatiscleroticus
ORG4995	-2.41891	-2.21416	-2.51786	-0.312036	1.24146	-0.169833	Unaffected	Bacteria	Proteobacteria	Gammaproteobacteria	Oceanospirillales	Alcanivoracaceae	Alcanivorax	Unclassified Alcanivorax
ORG4994	-2.62918	-2.50175	-2.75534	-0.234977	1.17689	-0.165476	Unaffected	Bacteria	Proteobacteria	Gammaproteobacteria	Oceanospirillales	Alcanivoracaceae	Alcanivorax	Alcanivorax sp,
ORG4992	-1.10415	-1.41414	-0.895155	0.707622	1.63311	0.445891	Unaffected	Bacteria	Proteobacteria	Gammaproteobacteria	Nevskiales	Steroidobacteraceae	Unclassified Steroidobacteraceae	Unclassified Steroidobacteraceae
ORG4991	1.59651	1.59147	1.59874	0.280316	1.21446	0.352452	Unaffected	Bacteria	Proteobacteria	Gammaproteobacteria	Nevskiales	Steroidobacteraceae	Steroidobacteraceae bacterium	Steroidobacteraceae bacterium
ORG1342	2.15499	2.34011	2.01044	-0.281635	1.21557	-0.712319	Ambient	Bacteria	Actinobacteria	Actinobacteria	Streptomycetales	Streptomycetaceae	Streptomyces	Streptomyces cinereoruber
ORG1291	2.1712	2.00436	2.31139	0.326205	1.25371	0.793202	Elevated	Bacteria	Actinobacteria	Actinobacteria	Sporichthyales	Sporichthyaceae	Sporichthyaceae bacterium	Sporichthyaceae bacterium
ORG4982	-1.44845	-1.59263	-1.34345	0.155919	1.11413	0.129275	Unaffected	Bacteria	Proteobacteria	Gammaproteobacteria	Nevskiales	Sinobacteraceae	Unclassified Sinobacteraceae	Unclassified Sinobacteraceae
ORG4965	-0.222523	-0.210185	-0.257997	0.0433498	1.0305	0.0236359	Unaffected	Bacteria	Proteobacteria	Gammaproteobacteria	Methylococcales	Methylococcaceae	Unclassified Methylococcaceae	Unclassified Methylococcaceae
ORG4949	-1.64583	-1.62588	-1.66868	0.0291173	1.02039	0.030848	Unaffected	Bacteria	Proteobacteria	Gammaproteobacteria	Methylococcales	Methylococcaceae	Methylococcus	Unclassified Methylococcus
ORG4948	-3.04215	-3.17695	-2.85909	0.337658	1.2637	0.14132	Unaffected	Bacteria	Proteobacteria	Gammaproteobacteria	Methylococcales	Methylococcaceae	Methylococcus	Methylococcus capsulatus
ORG4947	-0.484921	-0.661167	-0.353808	0.382487	1.30359	0.425132	Unaffected	Bacteria	Proteobacteria	Gammaproteobacteria	Methylococcales	Methylococcaceae	Methylococcaceae bacterium	Methylococcaceae bacterium
ORG4943	0.698366	0.656105	0.744533	0.105422	1.07581	0.221678	Unaffected	Bacteria	Proteobacteria	Gammaproteobacteria	Methylococcales	Methylococcaceae	Methylocaldum	Methylocaldum marinum
ORG4939	-3.25754	-3.05529	-3.39435	-0.53049	1.44442	-0.186669	Unaffected	Bacteria	Proteobacteria	Gammaproteobacteria	Methylococcales	Methylococcaceae	Methylobacter	Methylobacter luteus
ORG4938	-2.61367	-2.37361	-2.82666	-0.585046	1.50009	-0.248219	Unaffected	Bacteria	Proteobacteria	Gammaproteobacteria	Methylococcales	Crenotrichaceae	Crenothrix	Crenothrix polyspora
ORG4937	-2.16336	-2.14354	-2.18738	-0.149361	1.10908	-0.11615	Unaffected	Bacteria	Proteobacteria	Gammaproteobacteria	Legionellales	Unclassified Legionellales	Unclassified Legionellales	Unclassified Legionellales
ORG1275	1.23165	1.39109	0.828061	-0.497368	1.41164	-0.659742	Ambient	Bacteria	Actinobacteria	Actinobacteria	Pseudonocardiales	Pseudonocardiaceae	Saccharothrix	Saccharothrix coeruleofusca
ORG4934	2.30379	2.32922	2.27045	0.0165565	1.01154	0.0394927	Unaffected	Bacteria	Proteobacteria	Gammaproteobacteria	Legionellales	Legionellaceae	Tatlockia	Unclassified Tatlockia
ORG1274	0.951261	0.567145	1.17779	0.648863	1.56793	0.837087	Elevated	Bacteria	Actinobacteria	Actinobacteria	Pseudonocardiales	Pseudonocardiaceae	Saccharopolyspora	Unclassified Saccharopolyspora
ORG1267	0.294254	-0.00269277	0.555333	0.54791	1.46197	0.723856	Elevated	Bacteria	Actinobacteria	Actinobacteria	Pseudonocardiales	Pseudonocardiaceae	Saccharomonospora	Saccharomonospora viridis
ORG4931	5.30663	5.19922	5.37327	0.0485559	1.03423	0.160513	Unaffected	Bacteria	Proteobacteria	Gammaproteobacteria	Legionellales	Legionellaceae	Legionella	Unclassified Legionella
ORG1265	3.66481	3.8309	3.57497	-0.268896	1.20489	-0.803871	Ambient	Bacteria	Actinobacteria	Actinobacteria	Pseudonocardiales	Pseudonocardiaceae	Pseudonocardia	Unclassified Pseudonocardia
ORG1220	-2.21051	-3.00007	-1.54819	1.77414	3.42033	0.99323	Elevated	Bacteria	Actinobacteria	Actinobacteria	Pseudonocardiales	Pseudonocardiaceae	Amycolatopsis	Amycolatopsis pithecelloba
ORG4924	-2.42826	-2.66373	-2.21808	-0.141614	1.10314	-0.055073	Unaffected	Bacteria	Proteobacteria	Gammaproteobacteria	Legionellales	Legionellaceae	Legionella	Legionella oakridgensis
ORG4919	-2.09111	-1.72169	-2.33508	-0.651135	1.5704	-0.39012	Unaffected	Bacteria	Proteobacteria	Gammaproteobacteria	Legionellales	Legionellaceae	Legionella	Legionella erythra
ORG4918	1.60407	1.52638	1.67452	0.134977	1.09808	0.444569	Unaffected	Bacteria	Proteobacteria	Gammaproteobacteria	Legionellales	Legionellaceae	Legionella	Legionella adelaidensis
ORG491	0.948294	0.941735	0.989781	-0.244158	1.1844	-0.222237	Unaffected	Bacteria	Actinobacteria	Actinobacteria	Corynebacteriales	Nocardiaceae	Nocardia	Nocardia seriolae
ORG1213	-0.655228	-0.2954	-1.40026	-1.11484	2.16571	-0.935547	Ambient	Bacteria	Actinobacteria	Actinobacteria	Pseudonocardiales	Pseudonocardiaceae	Amycolatopsis	Amycolatopsis bartoniae
ORG4902	-3.33769	-3.66546	-2.97232	0.770614	1.706	0.301878	Unaffected	Bacteria	Proteobacteria	Gammaproteobacteria	Enterobacterales	Yersiniaceae	Yersinia	Yersinia pestis
ORG4899	-0.785021	-0.871205	-0.703705	0.22889	1.17193	0.192672	Unaffected	Bacteria	Proteobacteria	Gammaproteobacteria	Enterobacterales	Yersiniaceae	Yersinia	Unclassified Yersinia
ORG4898	-2.52459	-2.49856	-2.56527	0.120921	1.08743	0.0655269	Unaffected	Bacteria	Proteobacteria	Gammaproteobacteria	Enterobacterales	Yersiniaceae	Unclassified Yersiniaceae	Unclassified Yersiniaceae
ORG4897	-2.39063	-2.15625	-2.57114	-0.408783	1.32757	-0.12877	Unaffected	Bacteria	Proteobacteria	Gammaproteobacteria	Enterobacterales	Yersiniaceae	Serratia	Unclassified Serratia
ORG4896	-2.91188	-2.68742	-3.10296	-0.36462	1.28754	-0.217473	Unaffected	Bacteria	Proteobacteria	Gammaproteobacteria	Enterobacterales	Yersiniaceae	Serratia	Serratia marcescens
ORG4895	0.0439713	-0.0593781	0.147706	0.202291	1.15052	0.31667	Unaffected	Bacteria	Proteobacteria	Gammaproteobacteria	Enterobacterales	Yersiniaceae	Rahnella	Unclassified Rahnella
ORG4891	6.06918	6.05378	6.10298	0.0540048	1.03814	0.234661	Unaffected	Bacteria	Proteobacteria	Gammaproteobacteria	Enterobacterales	Unclassified Enterobacterales	Unclassified Enterobacterales	Unclassified Enterobacterales
ORG4881	-2.12389	-2.40791	-1.98267	0.387716	1.30832	0.139363	Unaffected	Bacteria	Proteobacteria	Gammaproteobacteria	Enterobacterales	Morganellaceae	Xenorhabdus	Xenorhabdus stockiae
ORG4880	-2.17453	-2.22015	-2.09477	-0.147266	1.10747	-0.0652522	Unaffected	Bacteria	Proteobacteria	Gammaproteobacteria	Enterobacterales	Morganellaceae	Xenorhabdus	Xenorhabdus nematophila
ORG4879	-2.30174	-2.46492	-2.15169	0.285453	1.21879	0.199208	Unaffected	Bacteria	Proteobacteria	Gammaproteobacteria	Enterobacterales	Morganellaceae	Xenorhabdus	Xenorhabdus kozodoii
ORG4877	-1.86885	-2.31754	-1.55597	0.771442	1.70697	0.460164	Unaffected	Bacteria	Proteobacteria	Gammaproteobacteria	Enterobacterales	Morganellaceae	Xenorhabdus	Xenorhabdus bovienii
ORG4876	-1.18453	-1.4932	-0.916512	0.514339	1.42834	0.440058	Unaffected	Bacteria	Proteobacteria	Gammaproteobacteria	Enterobacterales	Morganellaceae	Xenorhabdus	Unclassified Xenorhabdus
ORG4875	2.5654	2.51558	2.60458	0.0677614	1.04809	0.204969	Unaffected	Bacteria	Proteobacteria	Gammaproteobacteria	Enterobacterales	Morganellaceae	Unclassified Morganellaceae	Unclassified Morganellaceae
ORG4874	1.32161	1.25346	1.40142	0.160416	1.11761	0.356257	Unaffected	Bacteria	Proteobacteria	Gammaproteobacteria	Enterobacterales	Morganellaceae	Providencia	Unclassified Providencia
ORG4873	-1.68962	-2.11293	-1.44548	0.632726	1.55049	0.435354	Unaffected	Bacteria	Proteobacteria	Gammaproteobacteria	Enterobacterales	Morganellaceae	Providencia	Providencia stuartii
ORG4871	-1.65555	-1.61639	-1.74042	-0.182912	1.13517	-0.11493	Unaffected	Bacteria	Proteobacteria	Gammaproteobacteria	Enterobacterales	Morganellaceae	Providencia	Providencia rettgeri
ORG4869	1.92257	2.06	1.76857	-0.18841	1.13951	-0.283922	Unaffected	Bacteria	Proteobacteria	Gammaproteobacteria	Enterobacterales	Morganellaceae	Proteus	Unclassified Proteus
ORG4868	0.183686	1.23819	0.165662	0.0591956	1.04188	0.00957691	Unaffected	Bacteria	Proteobacteria	Gammaproteobacteria	Enterobacterales	Morganellaceae	Proteus	Proteus mirabilis
ORG4867	-2.54659	-2.7719	-2.37224	0.430686	1.34787	0.310111	Unaffected	Bacteria	Proteobacteria	Gammaproteobacteria	Enterobacterales	Morganellaceae	Proteus	Proteus hauseri
ORG4866	4.6831	4.65789	4.72728	0.0566458	1.04004	0.308919	Unaffected	Bacteria	Proteobacteria	Gammaproteobacteria	Enterobacterales	Morganellaceae	Photorhabdus	Unclassified Photorhabdus
ORG4865	3.00405	2.83246	3.10373	0.20181	1.15014	0.39984	Unaffected	Bacteria	Proteobacteria	Gammaproteobacteria	Enterobacterales	Morganellaceae	Photorhabdus	Photorhabdus luminescens
ORG4859	3.91446	3.89982	3.95549	0.0422555	1.02972	0.128474	Unaffected	Bacteria	Proteobacteria	Gammaproteobacteria	Enterobacterales	Erwiniaceae	Pantoea	Unclassified Pantoea
ORG1207	0.696274	0.536278	0.922913	0.411469	1.33004	0.583255	Elevated	Bacteria	Actinobacteria	Actinobacteria	Pseudonocardiales	Pseudonocardiaceae	Alloactinosynnema	Unclassified Alloactinosynnema
ORG4850	-0.116864	-0.192212	-0.101238	0.380871	1.30213	0.268669	Unaffected	Bacteria	Proteobacteria	Gammaproteobacteria	Enterobacterales	Enterobacteriaceae	Yokenella	Yokenella regensburgei
ORG4849	-1.6205	-2.04562	-1.34294	0.468837	1.38399	0.148306	Unaffected	Bacteria	Proteobacteria	Gammaproteobacteria	Enterobacterales	Enterobacteriaceae	Yokenella	Unclassified Yokenella
ORG4848	6.40049	6.27152	6.46254	0.163258	1.11981	0.469389	Unaffected	Bacteria	Proteobacteria	Gammaproteobacteria	Enterobacterales	Enterobacteriaceae	Unclassified Enterobacteriaceae	Unclassified Enterobacteriaceae
ORG4845	-2.07073	-2.26141	-1.87549	0.34877	1.27347	0.337441	Unaffected	Bacteria	Proteobacteria	Gammaproteobacteria	Enterobacterales	Enterobacteriaceae	Shigella	Unclassified Shigella
ORG4840	0.344723	0.343096	0.348212	-0.00652298	1.00453	-0.00945364	Unaffected	Bacteria	Proteobacteria	Gammaproteobacteria	Enterobacterales	Enterobacteriaceae	Salmonella enterica	Salmonella enterica
ORG4834	2.5474	2.50089	2.61704	0.109187	1.07862	0.340313	Unaffected	Bacteria	Proteobacteria	Gammaproteobacteria	Enterobacterales	Enterobacteriaceae	Klebsiella	Unclassified Klebsiella
ORG4833	3.30065	3.2505	3.3946	0.151347	1.11061	0.422576	Unaffected	Bacteria	Proteobacteria	Gammaproteobacteria	Enterobacterales	Enterobacteriaceae	Klebsiella	Klebsiella pneumoniae
ORG4830	4.48021	4.44628	4.5217	0.0470698	1.03316	0.241134	Unaffected	Bacteria	Proteobacteria	Gammaproteobacteria	Enterobacterales	Enterobacteriaceae	Escherichia	Unclassified Escherichia
ORG4827	4.99532	4.96993	5.06985	0.0857726	1.06126	0.123374	Unaffected	Bacteria	Proteobacteria	Gammaproteobacteria	Enterobacterales	Enterobacteriaceae	Escherichia	Escherichia coli
ORG4823	-0.229186	-0.270753	-0.185742	0.072598	1.05161	0.100546	Unaffected	Bacteria	Proteobacteria	Gammaproteobacteria	Enterobacterales	Enterobacteriaceae	Enterobacter	Enterobacter hormaechei
ORG4817	0.856827	0.916353	0.814236	-0.147592	1.10772	-0.257071	Unaffected	Bacteria	Proteobacteria	Gammaproteobacteria	Enterobacterales	Enterobacteriaceae	Citrobacter	Unclassified Citrobacter
ORG1182	6.15586	6.22621	5.91451	-0.24944	1.18875	-0.721662	Ambient	Bacteria	Actinobacteria	Actinobacteria	Propionibacteriales	Propionibacteriaceae	Unclassified Propionibacteriaceae	Unclassified Propionibacteriaceae
ORG4801	-0.595672	-0.618102	-0.570668	0.102895	1.07393	0.120053	Unaffected	Bacteria	Proteobacteria	Gammaproteobacteria	Chromatiales	Halothiobacillaceae	Halothiobacillus	Unclassified Halothiobacillus
ORG480	-2.66835	-2.71295	-2.62641	0.193277	1.14336	0.0700832	Unaffected	Bacteria	Actinobacteria	Actinobacteria	Corynebacteriales	Nocardiaceae	Nocardia	Nocardia cyriacigeorgica
ORG4798	-3.81167	-3.7164	-4.27832	-0.501754	1.41593	-0.155878	Unaffected	Bacteria	Proteobacteria	Gammaproteobacteria	Chromatiales	Ectothiorhodospiraceae	Thiogranum	Thiogranum longum
ORG4797	-2.57572	-2.79408	-2.36731	0.182165	1.13459	0.05612	Unaffected	Bacteria	Proteobacteria	Gammaproteobacteria	Chromatiales	Ectothiorhodospiraceae	Thioalkalivibrio	Unclassified Thioalkalivibrio
ORG4795	-2.58097	-2.36417	-2.78375	-0.341388	1.26698	-0.226221	Unaffected	Bacteria	Proteobacteria	Gammaproteobacteria	Chromatiales	Ectothiorhodospiraceae	Thioalbus	Unclassified Thioalbus
ORG478	4.06671	4.18836	3.91112	-0.272661	1.20803	-0.378601	Unaffected	Bacteria	Actinobacteria	Actinobacteria	Corynebacteriales	Nocardiaceae	Nocardia	Nocardia asteroides
ORG4778	-1.40817	-1.3308	-1.56074	-0.259895	1.19739	-0.246001	Unaffected	Bacteria	Proteobacteria	Gammaproteobacteria	Chromatiales	Chromatiaceae	Thiocapsa	Unclassified Thiocapsa
ORG4776	-0.0534132	-0.176163	0.250541	0.381774	1.30294	0.386639	Unaffected	Bacteria	Proteobacteria	Gammaproteobacteria	Chromatiales	Chromatiaceae	Thiocapsa	Thiocapsa roseopersicina
ORG1167	0.603228	1.00684	0.276972	-0.749647	1.68138	-0.897122	Ambient	Bacteria	Actinobacteria	Actinobacteria	Propionibacteriales	Propionibacteriaceae	Microlunatus	Unclassified Microlunatus
ORG4767	1.98804	1.99626	1.96509	0.00444751	1.00309	0.00958652	Unaffected	Bacteria	Proteobacteria	Gammaproteobacteria	Chromatiales	Chromatiaceae	Candidatus Nitrosoglobus	Candidatus Nitrosoglobus terrae
ORG4752	-2.55823	-2.43072	-2.84647	-0.603237	1.51912	-0.210331	Unaffected	Bacteria	Proteobacteria	Gammaproteobacteria	Cellvibrionales	Halieaceae	Unclassified Halieaceae	Unclassified Halieaceae
ORG4740	-2.07307	-2.31478	-1.54519	0.72715	1.65537	0.290711	Unaffected	Bacteria	Proteobacteria	Gammaproteobacteria	Cellvibrionales	Cellvibrionaceae	Cellvibrio	Unclassified Cellvibrio
ORG1148	6.51124	6.54764	6.44021	-0.113789	1.08207	-0.536028	Ambient	Bacteria	Actinobacteria	Actinobacteria	Propionibacteriales	Nocardioidaceae	Unclassified Nocardioidaceae	Unclassified Nocardioidaceae
ORG4732	0.743054	0.781003	0.701552	0.0264223	1.01848	0.050547	Unaffected	Bacteria	Proteobacteria	Gammaproteobacteria	Candidatus Kentron	Candidatus Kentron	Candidatus Kentron	Candidatus Kentron sp,
ORG4722	0.158499	0.00766535	0.30617	0.362342	1.28551	0.47269	Unaffected	Bacteria	Proteobacteria	Gammaproteobacteria	Bathymodiolus azoricus thioautotrophic gill symbiont	Bathymodiolus azoricus thioautotrophic gill symbiont	Bathymodiolus azoricus thioautotrophic gill symbiont	Bathymodiolus azoricus thioautotrophic gill symbiont
ORG4721	-1.89327	-1.78716	-2.06209	-0.285876	1.21915	-0.269325	Unaffected	Bacteria	Proteobacteria	Gammaproteobacteria	Alteromonadales	Unclassified Alteromonadales	Unclassified Alteromonadales	Unclassified Alteromonadales
ORG4720	-2.28009	-2.48185	-1.9707	0.30192	1.23278	0.20369	Unaffected	Bacteria	Proteobacteria	Gammaproteobacteria	Alteromonadales	Shewanellaceae	Shewanella	Unclassified Shewanella
ORG4719	-2.94428	-2.76406	-3.14074	-0.495939	1.41024	-0.183676	Unaffected	Bacteria	Proteobacteria	Gammaproteobacteria	Alteromonadales	Shewanellaceae	Shewanella	Shewanella piezotolerans
ORG4713	-1.88429	-1.89751	-1.87771	-0.0307955	1.02158	-0.0243805	Unaffected	Bacteria	Proteobacteria	Gammaproteobacteria	Alteromonadales	Pseudoalteromonadaceae	Psychrosphaera	Unclassified Psychrosphaera
ORG4711	-0.541538	-0.51814	-0.561451	-0.0347348	1.02437	-0.0594244	Unaffected	Bacteria	Proteobacteria	Gammaproteobacteria	Alteromonadales	Pseudoalteromonadaceae	Pseudoalteromonas	Unclassified Pseudoalteromonas
ORG1147	-0.6644	-1.07942	-0.19721	0.860241	1.81534	1.03629	Elevated	Bacteria	Actinobacteria	Actinobacteria	Propionibacteriales	Nocardioidaceae	Thermasporomyces	Unclassified Thermasporomyces
ORG4709	-1.36958	-1.69754	-0.994195	0.69834	1.62264	0.495508	Unaffected	Bacteria	Proteobacteria	Gammaproteobacteria	Alteromonadales	Pseudoalteromonadaceae	Pseudoalteromonas	Pseudoalteromonas ruthenica
ORG470	7.80341	7.80341	7.83453	-0.116839	1.08436	-0.266156	Unaffected	Bacteria	Actinobacteria	Actinobacteria	Corynebacteriales	Mycobacteriaceae	Unclassified Mycobacteriaceae	Unclassified Mycobacteriaceae
ORG4699	-2.3516	-2.77377	-2.04119	0.838513	1.78821	0.490155	Unaffected	Bacteria	Proteobacteria	Gammaproteobacteria	Alteromonadales	Alteromonadaceae	Unclassified Alteromonadaceae	Unclassified Alteromonadaceae
ORG4698	-1.96845	-1.9001	-2.03061	-0.0893685	1.0639	-0.0713811	Unaffected	Bacteria	Proteobacteria	Gammaproteobacteria	Alteromonadales	Alteromonadaceae	Tamilnaduibacter	Unclassified Tamilnaduibacter
ORG4697	-0.878255	-0.906004	-0.813795	0.068747	1.04881	0.068256	Unaffected	Bacteria	Proteobacteria	Gammaproteobacteria	Alteromonadales	Alteromonadaceae	Marinobacter	Unclassified Marinobacter
ORG4695	-3.04055	-2.72305	-3.41372	-0.69933	1.62375	-0.330359	Unaffected	Bacteria	Proteobacteria	Gammaproteobacteria	Alteromonadales	Alteromonadaceae	Marinobacter	Marinobacter zhanjiangensis
ORG4694	-1.38765	-1.1037	-1.7811	-0.492717	1.40709	-0.295729	Unaffected	Bacteria	Proteobacteria	Gammaproteobacteria	Alteromonadales	Alteromonadaceae	Marinobacter	Marinobacter sp,
ORG469	3.14837	3.06804	3.19748	0.063032	1.04466	0.0970722	Unaffected	Bacteria	Actinobacteria	Actinobacteria	Corynebacteriales	Mycobacteriaceae	Mycolicibacterium	Unclassified Mycolicibacterium
ORG4687	-0.883109	-0.958534	-0.819986	0.0999022	1.0717	0.111615	Unaffected	Bacteria	Proteobacteria	Gammaproteobacteria	Alteromonadales	Alteromonadaceae	Lacimicrobium	Lacimicrobium alkaliphilum
ORG4686	-3.10458	-3.37113	-2.78842	0.285168	1.21855	0.104493	Unaffected	Bacteria	Proteobacteria	Gammaproteobacteria	Alteromonadales	Alteromonadaceae	Alteromonas	Unclassified Alteromonas
ORG4681	-2.55574	-2.62442	-2.47003	0.114994	1.08297	0.037064	Unaffected	Bacteria	Proteobacteria	Gammaproteobacteria	Aeromonadales	Aeromonadaceae	Aeromonas	Unclassified Aeromonas
ORG1140	8.00832	8.10497	7.98195	-0.123377	1.08928	-0.773865	Ambient	Bacteria	Actinobacteria	Actinobacteria	Propionibacteriales	Nocardioidaceae	Nocardioides	Unclassified Nocardioides
ORG4667	-1.29997	-1.78653	-0.911986	1.01422	2.01981	0.302424	Unaffected	Bacteria	Proteobacteria	Epsilonproteobacteria	Campylobacterales	Sulfurovaceae	Sulfurovum	Sulfurovum lithotrophicum
ORG4665	3.91573	3.88942	3.97598	0.0548047	1.03872	0.164575	Unaffected	Bacteria	Proteobacteria	Epsilonproteobacteria	Campylobacterales	Helicobacteraceae	Helicobacter	Unclassified Helicobacter
ORG4664	-3.59993	-3.98716	-3.14844	0.748586	1.68015	0.289925	Unaffected	Bacteria	Proteobacteria	Epsilonproteobacteria	Campylobacterales	Helicobacteraceae	Helicobacter	Helicobacter pylori
ORG4661	-0.246544	-0.265065	-0.209811	0.085893	1.06134	0.0809622	Unaffected	Bacteria	Proteobacteria	Epsilonproteobacteria	Campylobacterales	Campylobacteraceae	Sulfurospirillum	Unclassified Sulfurospirillum
ORG1118	-4.54919	-3.71097	-6.55922	-2.7898	6.91533	-0.81397	Ambient	Bacteria	Actinobacteria	Actinobacteria	Propionibacteriales	Nocardioidaceae	Nocardioides	Nocardioides oleivorans
ORG1108	0.611513	0.371875	0.799262	0.419232	1.33722	0.86172	Elevated	Bacteria	Actinobacteria	Actinobacteria	Propionibacteriales	Nocardioidaceae	Nocardioides	Nocardioides halotolerans
ORG4658	-2.41321	-2.81523	-1.97687	0.901348	1.86781	0.335517	Unaffected	Bacteria	Proteobacteria	Epsilonproteobacteria	Campylobacterales	Campylobacteraceae	Campylobacter	Campylobacter sputorum
ORG4657	-2.0086	-1.84247	-2.16429	-0.326308	1.2538	-0.211687	Unaffected	Bacteria	Proteobacteria	Epsilonproteobacteria	Campylobacterales	Campylobacteraceae	Campylobacter	Campylobacter jejuni
ORG1099	4.98356	5.17608	4.69825	-0.324074	1.25186	-0.544434	Ambient	Bacteria	Actinobacteria	Actinobacteria	Propionibacteriales	Nocardioidaceae	Nocardioides	Nocardioides deserti
ORG1056	-0.959447	-0.668795	-1.14552	-0.517845	1.43181	-0.630969	Ambient	Bacteria	Actinobacteria	Actinobacteria	Propionibacteriales	Nocardioidaceae	Friedmanniella	Friedmanniella luteola
ORG4643	-2.64365	-2.66201	-2.62404	0.215645	1.16122	0.10195	Unaffected	Bacteria	Proteobacteria	Deltaproteobacteria	Syntrophobacterales	Syntrophobacteraceae	Syntrophobacter	Unclassified Syntrophobacter
ORG464	-0.262777	-0.351163	-0.168727	0.214783	1.16053	0.177683	Unaffected	Bacteria	Actinobacteria	Actinobacteria	Corynebacteriales	Mycobacteriaceae	Mycolicibacterium	Mycolicibacterium sp,
ORG4635	0.895969	0.884843	0.924654	-0.0167177	1.01166	-0.0319421	Unaffected	Bacteria	Proteobacteria	Deltaproteobacteria	Syntrophobacterales	Syntrophaceae	Syntrophus	Syntrophus aciditrophicus
ORG4630	-2.44041	-2.69462	-2.14731	0.625109	1.54233	0.310257	Unaffected	Bacteria	Proteobacteria	Deltaproteobacteria	Syntrophobacterales	Syntrophaceae	Desulfobacca	Unclassified Desulfobacca
ORG463	-2.43561	-2.34142	-2.52889	-0.275232	1.21019	-0.162492	Unaffected	Bacteria	Actinobacteria	Actinobacteria	Corynebacteriales	Mycobacteriaceae	Mycolicibacterium	Mycolicibacterium smegmatis
ORG1024	-0.567425	-0.764703	-0.236553	0.54537	1.45939	0.626751	Elevated	Bacteria	Actinobacteria	Actinobacteria	Micromonosporales	Micromonosporaceae	Pseudosporangium	Unclassified Pseudosporangium
ORG4626	-0.408397	-0.530241	-0.202139	0.402444	1.32175	0.352508	Unaffected	Bacteria	Proteobacteria	Deltaproteobacteria	Olavius algarvensis Delta 1 endosymbiont	Olavius algarvensis Delta 1 endosymbiont	Olavius algarvensis Delta 1 endosymbiont	Olavius algarvensis Delta 1 endosymbiont
ORG1614	5.66681	5.60061	5.78579	0.186244	1.1378	0.613046	Elevated	Bacteria	Aquificae	Aquificae	Aquificales	Hydrogenothermaceae	Persephonella	Unclassified Persephonella
ORG4620	-0.424805	-0.589651	-0.229863	0.374559	1.29644	0.438468	Unaffected	Bacteria	Proteobacteria	Deltaproteobacteria	Myxococcales	Sandaracinaceae	Sandaracinus	Unclassified Sandaracinus
ORG4619	0.561843	0.376389	0.680883	0.238816	1.18002	0.308864	Unaffected	Bacteria	Proteobacteria	Deltaproteobacteria	Myxococcales	Sandaracinaceae	Sandaracinus	Sandaracinus sp,
ORG4618	-1.77531	-2.13054	-1.18158	0.855925	1.80992	0.492798	Unaffected	Bacteria	Proteobacteria	Deltaproteobacteria	Myxococcales	Sandaracinaceae	Sandaracinus	Sandaracinus amylolyticus
ORG1637	0.482425	0.2898	0.718219	0.400219	1.31971	0.579986	Elevated	Bacteria	Armatimonadetes	Unclassified Armatimonadetes	Unclassified Armatimonadetes	Unclassified Armatimonadetes	Unclassified Armatimonadetes	Unclassified Armatimonadetes
ORG4615	2.12591	2.09868	2.1369	0.0886459	1.06337	0.134163	Unaffected	Bacteria	Proteobacteria	Deltaproteobacteria	Myxococcales	Polyangiaceae	Sorangium	Unclassified Sorangium
ORG1622	2.24482	2.14024	2.37814	0.212384	1.1586	0.617456	Elevated	Bacteria	Armatimonadetes	Armatimonadetes bacterium	Armatimonadetes bacterium	Armatimonadetes bacterium	Armatimonadetes bacterium	Armatimonadetes bacterium
ORG4613	-0.719715	-0.710026	-0.723925	0.0373643	1.02624	0.0357313	Unaffected	Bacteria	Proteobacteria	Deltaproteobacteria	Myxococcales	Polyangiaceae	Polyangium	Unclassified Polyangium
ORG4610	-3.11267	-3.24823	-2.9574	0.206655	1.15401	0.0733729	Unaffected	Bacteria	Proteobacteria	Deltaproteobacteria	Myxococcales	Polyangiaceae	Polyangium	Polyangium fumosum
ORG2039	6.86459	6.78829	6.98445	0.201126	1.1496	1.12863	Elevated	Bacteria	Bacteroidetes	Unclassified Bacteroidetes	Unclassified Bacteroidetes	Unclassified Bacteroidetes	Unclassified Bacteroidetes	Unclassified Bacteroidetes
ORG4607	-1.82894	-1.9027	-1.74028	0.163336	1.11987	0.168802	Unaffected	Bacteria	Proteobacteria	Deltaproteobacteria	Myxococcales	Polyangiaceae	Chondromyces	Unclassified Chondromyces
ORG4599	-2.80009	-2.80248	-2.78798	-0.16809	1.12357	-0.0600063	Unaffected	Bacteria	Proteobacteria	Deltaproteobacteria	Myxococcales	Nannocystaceae	Nannocystis	Unclassified Nannocystis
ORG4598	-3.43879	-3.1567	-3.75328	-0.557554	1.47177	-0.252939	Unaffected	Bacteria	Proteobacteria	Deltaproteobacteria	Myxococcales	Nannocystaceae	Nannocystis	Nannocystis sp,
ORG2024	-0.179535	-0.514851	0.0852269	0.548723	1.46279	0.593399	Elevated	Bacteria	Bacteroidetes	Sphingobacteriia	Sphingobacteriales	Sphingobacteriaceae	Solitalea	Solitalea koreensis
ORG2022	0.425344	0.0754447	0.768582	0.64867	1.56772	1.0617	Elevated	Bacteria	Bacteroidetes	Sphingobacteriia	Sphingobacteriales	Sphingobacteriaceae	Pedobacter	Unclassified Pedobacter
ORG4595	1.63025	1.54727	1.7891	0.227492	1.1708	0.393804	Unaffected	Bacteria	Proteobacteria	Deltaproteobacteria	Myxococcales	Myxococcaceae	Unclassified Myxococcaceae	Unclassified Myxococcaceae
ORG2021	0.0542375	0.406901	-0.451959	-0.662816	1.58317	-0.7664	Ambient	Bacteria	Bacteroidetes	Sphingobacteriia	Sphingobacteriales	Sphingobacteriaceae	Pedobacter	Pedobacter sp,
ORG4589	0.24831	0.209409	0.272704	-0.0145283	1.01012	-0.0208797	Unaffected	Bacteria	Proteobacteria	Deltaproteobacteria	Myxococcales	Myxococcaceae	Myxococcus	Myxococcus virescens
ORG4585	0.590982	0.571541	0.597177	0.292281	1.22458	0.294715	Unaffected	Bacteria	Proteobacteria	Deltaproteobacteria	Myxococcales	Myxococcaceae	Myxococcaceae bacterium	Myxococcaceae bacterium
ORG4584	1.04101	1.2157	0.868372	-0.29768	1.22917	-0.253898	Unaffected	Bacteria	Proteobacteria	Deltaproteobacteria	Myxococcales	Myxococcaceae	Corallococcus	Unclassified Corallococcus
ORG2012	0.59037	0.401011	1.00063	0.57524	1.48993	0.729785	Elevated	Bacteria	Bacteroidetes	Sphingobacteriia	Sphingobacteriales	Sphingobacteriaceae	Mucilaginibacter	Unclassified Mucilaginibacter
ORG1991	-3.34105	-3.94183	-2.39043	1.5462	2.92046	0.641063	Elevated	Bacteria	Bacteroidetes	Flavobacteriia	Flavobacteriales	Weeksellaceae	Riemerella	Riemerella anatipestifer
ORG4575	-0.21916	-0.27364	-0.124318	0.176431	1.13008	0.244367	Unaffected	Bacteria	Proteobacteria	Deltaproteobacteria	Myxococcales	Minicystis	Minicystis	Minicystis rosea
ORG1982	2.60456	2.49426	2.8906	0.328269	1.25551	0.56101	Elevated	Bacteria	Bacteroidetes	Flavobacteriia	Flavobacteriales	Flavobacteriaceae	Unclassified Flavobacteriaceae	Unclassified Flavobacteriaceae
ORG4572	-0.190025	-0.0649011	-0.263219	-0.393188	1.31329	-0.410547	Unaffected	Bacteria	Proteobacteria	Deltaproteobacteria	Myxococcales	Kofleriaceae	Unclassified Kofleriaceae	Unclassified Kofleriaceae
ORG1954	3.96242	3.85404	4.0436	0.209119	1.15598	0.806101	Elevated	Bacteria	Bacteroidetes	Flavobacteriia	Flavobacteriales	Flavobacteriaceae	Flavobacterium	Unclassified Flavobacterium
ORG4570	0.662893	0.490543	0.874526	0.372831	1.29489	0.215153	Unaffected	Bacteria	Proteobacteria	Deltaproteobacteria	Myxococcales	Kofleriaceae	Haliangium	Unclassified Haliangium
ORG4569	-3.15939	-3.57615	-2.85421	0.696705	1.6208	0.318958	Unaffected	Bacteria	Proteobacteria	Deltaproteobacteria	Myxococcales	Kofleriaceae	Haliangium	Haliangium sp,
ORG4568	-1.43348	-1.29225	-1.83741	-0.472107	1.38713	-0.254454	Unaffected	Bacteria	Proteobacteria	Deltaproteobacteria	Myxococcales	Kofleriaceae	Haliangium	Haliangium ochraceum
ORG4567	-2.86738	-2.64823	-3.00099	-0.353262	1.27745	-0.138619	Unaffected	Bacteria	Proteobacteria	Deltaproteobacteria	Myxococcales	Enhygromyxa	Enhygromyxa	Unclassified Enhygromyxa
ORG4566	4.79916	4.77628	4.95242	0.203038	1.15112	0.467247	Unaffected	Bacteria	Proteobacteria	Deltaproteobacteria	Myxococcales	Enhygromyxa	Enhygromyxa	Enhygromyxa salina
ORG4563	-0.737222	-1.02973	-0.544304	0.533918	1.44786	0.471851	Unaffected	Bacteria	Proteobacteria	Deltaproteobacteria	Myxococcales	Archangiaceae	Unclassified Archangiaceae	Unclassified Archangiaceae
ORG4562	-3.31686	-3.13481	-3.48446	-0.453144	1.36902	-0.196243	Unaffected	Bacteria	Proteobacteria	Deltaproteobacteria	Myxococcales	Archangiaceae	Stigmatella	Unclassified Stigmatella
ORG4560	1.17047	1.02265	1.23808	0.192201	1.14251	0.30087	Unaffected	Bacteria	Proteobacteria	Deltaproteobacteria	Myxococcales	Archangiaceae	Stigmatella	Stigmatella aurantiaca
ORG1931	0.513769	0.335914	0.636351	0.309234	1.23905	0.507329	Elevated	Bacteria	Bacteroidetes	Flavobacteriia	Flavobacteriales	Flavobacteriaceae	Confluentibacter	Confluentibacter citreus
ORG4551	0.220441	0.0244944	0.379357	0.294782	1.2267	0.28595	Unaffected	Bacteria	Proteobacteria	Deltaproteobacteria	Myxococcales	Archangiaceae	Archangium	Archangium gephyra
ORG4550	-2.33028	-2.29564	-2.42017	-0.12789	1.09269	-0.0598723	Unaffected	Bacteria	Proteobacteria	Deltaproteobacteria	Myxococcales	Anaeromyxobacteraceae	Anaeromyxobacter	Unclassified Anaeromyxobacter
ORG4546	-0.616658	-0.715691	-0.537543	0.461006	1.3765	0.244214	Unaffected	Bacteria	Proteobacteria	Deltaproteobacteria	Desulfuromonadales	Unclassified Desulfuromonadales	Unclassified Desulfuromonadales	Unclassified Desulfuromonadales
ORG4545	0.530592	0.397432	0.844048	0.63592	1.55393	0.431274	Unaffected	Bacteria	Proteobacteria	Deltaproteobacteria	Desulfuromonadales	Geobacteraceae	Unclassified Geobacteraceae	Unclassified Geobacteraceae
ORG4543	-2.59638	-2.63761	-2.5229	0.544738	1.45876	0.170181	Unaffected	Bacteria	Proteobacteria	Deltaproteobacteria	Desulfuromonadales	Geobacteraceae	Geobacteraceae bacterium	Geobacteraceae bacterium
ORG4542	-1.94961	-1.84352	-2.22122	0.0439722	1.03095	0.0141872	Unaffected	Bacteria	Proteobacteria	Deltaproteobacteria	Desulfuromonadales	Geobacteraceae	Geobacter	Unclassified Geobacter
ORG4540	-1.8517	-1.78291	-1.98963	0.0358499	1.02516	0.0145583	Unaffected	Bacteria	Proteobacteria	Deltaproteobacteria	Desulfuromonadales	Geobacteraceae	Geobacter	Geobacter sulfurreducens
ORG454	2.56184	2.54485	2.59068	-0.106789	1.07683	-0.202493	Unaffected	Bacteria	Actinobacteria	Actinobacteria	Corynebacteriales	Mycobacteriaceae	Mycolicibacterium	Mycolicibacterium novocastrense
ORG4538	-2.57674	-2.75496	-2.42741	0.475528	1.39043	0.201909	Unaffected	Bacteria	Proteobacteria	Deltaproteobacteria	Desulfuromonadales	Geobacteraceae	Geobacter	Geobacter pelophilus
ORG4534	-2.24932	-2.27214	-2.20247	0.249791	1.18904	0.0730687	Unaffected	Bacteria	Proteobacteria	Deltaproteobacteria	Desulfuromonadales	Geobacteraceae	Geomonas' Xu et al, 2019	Geomonas sp,
ORG4529	-2.1067	-2.3627	-1.60615	0.75961	1.69303	0.460218	Unaffected	Bacteria	Proteobacteria	Deltaproteobacteria	Desulfuromonadales	Desulfuromonadaceae	Desulfuromonas	Unclassified Desulfuromonas
ORG4528	-0.214448	-0.469359	0.0114108	0.302872	1.2336	0.289904	Unaffected	Bacteria	Proteobacteria	Deltaproteobacteria	Desulfuromonadales	Desulfuromonadaceae	Desulfuromonas	Desulfuromonas sp,
ORG4525	5.20566	5.12815	5.26	0.125417	1.09082	0.371996	Unaffected	Bacteria	Proteobacteria	Deltaproteobacteria	Desulfovibrionales	Unclassified Desulfovibrionales	Unclassified Desulfovibrionales	Unclassified Desulfovibrionales
ORG4521	2.49681	2.54326	2.45626	-0.0100271	1.00697	-0.0235122	Unaffected	Bacteria	Proteobacteria	Deltaproteobacteria	Desulfovibrionales	Desulfovibrionaceae	Lawsonia	Lawsonia intracellularis
ORG1907	4.20796	4.07044	4.26572	0.202231	1.15048	0.505806	Elevated	Bacteria	Bacteroidetes	Flavobacteriia	Flavobacteriales	Blattabacteriaceae	Blattabacterium	Unclassified Blattabacterium
ORG452	1.5346	1.69969	1.5204	-0.0511802	1.03611	-0.0626165	Unaffected	Bacteria	Actinobacteria	Actinobacteria	Corynebacteriales	Mycobacteriaceae	Mycolicibacterium	Mycolicibacterium moriokaense
ORG1903	3.34372	3.22176	3.52192	0.368762	1.29124	0.920036	Elevated	Bacteria	Bacteroidetes	Cytophagia	Cytophagales	Unclassified Cytophagales	Unclassified Cytophagales	Unclassified Cytophagales
ORG4517	-0.0272303	-0.296204	0.23934	0.461882	1.37734	0.380247	Unaffected	Bacteria	Proteobacteria	Deltaproteobacteria	Desulfovibrionales	Desulfovibrionaceae	Desulfovibrio	Desulfovibrio magneticus
ORG1891	-0.0779189	-0.209048	0.247895	0.492266	1.40665	0.523284	Elevated	Bacteria	Bacteroidetes	Cytophagia	Cytophagales	Marivirgaceae	Marivirga	Marivirga sp,
ORG4509	3.87287	3.8192	3.88458	0.0580353	1.04105	0.130967	Unaffected	Bacteria	Proteobacteria	Deltaproteobacteria	Desulfovibrionales	Desulfohalobiaceae	Desulfonauticus	Desulfonauticus sp,
ORG4496	-2.2008	-2.40917	-2.11159	0.206365	1.15378	0.0655144	Unaffected	Bacteria	Proteobacteria	Deltaproteobacteria	Desulfobacterales	Desulfobacteraceae	Unclassified Desulfobacteraceae	Unclassified Desulfobacteraceae
ORG4490	5.00966	5.03366	4.96098	-0.0530022	1.03742	-0.182997	Unaffected	Bacteria	Proteobacteria	Deltaproteobacteria	Desulfobacterales	Desulfobacteraceae	Desulfococcus	Unclassified Desulfococcus
ORG4489	3.04908	3.05472	3.0394	-0.0295145	1.02067	-0.10957	Unaffected	Bacteria	Proteobacteria	Deltaproteobacteria	Desulfobacterales	Desulfobacteraceae	Desulfococcus	Desulfococcus multivorans
ORG4487	1.4623	1.44601	1.46922	-0.0456071	1.03212	-0.088302	Unaffected	Bacteria	Proteobacteria	Deltaproteobacteria	Desulfobacterales	Desulfobacteraceae	Desulfobacteraceae bacterium	Desulfobacteraceae bacterium
ORG1884	0.926501	0.728656	1.05338	0.350787	1.27526	0.647885	Elevated	Bacteria	Bacteroidetes	Cytophagia	Cytophagales	Hymenobacteraceae	Pontibacter	Unclassified Pontibacter
ORG1868	1.94354	1.84286	2.30503	0.595972	1.51149	0.549122	Elevated	Bacteria	Bacteroidetes	Cytophagia	Cytophagales	Hymenobacteraceae	Adhaeribacter	Adhaeribacter sp,
ORG4466	-0.154896	-0.169648	-0.148374	0.0835137	1.0596	0.109091	Unaffected	Bacteria	Proteobacteria	Betaproteobacteria	beta proteobacterium	beta proteobacterium	beta proteobacterium	beta proteobacterium
ORG4465	6.92613	6.9109	6.94809	0.0312067	1.02187	0.216859	Unaffected	Bacteria	Proteobacteria	Betaproteobacteria	Unclassified Betaproteobacteria	Unclassified Betaproteobacteria	Unclassified Betaproteobacteria	Unclassified Betaproteobacteria
ORG446	-1.40528	-1.16861	-1.557	-0.326293	1.25379	-0.237133	Unaffected	Bacteria	Actinobacteria	Actinobacteria	Corynebacteriales	Mycobacteriaceae	Mycolicibacterium	Mycolicibacterium holsaticum
ORG445	-2.64743	-2.4208	-2.80469	-0.782528	1.72014	-0.286166	Unaffected	Bacteria	Actinobacteria	Actinobacteria	Corynebacteriales	Mycobacteriaceae	Mycolicibacterium	Mycolicibacterium hodleri
ORG4448	-1.4284	-1.5891	-1.21327	0.424947	1.34252	0.337803	Unaffected	Bacteria	Proteobacteria	Betaproteobacteria	Rhodocyclales	Unclassified Rhodocyclales	Unclassified Rhodocyclales	Unclassified Rhodocyclales
ORG1865	0.629601	0.38253	0.953841	0.594785	1.51025	0.709437	Elevated	Bacteria	Bacteroidetes	Cytophagia	Cytophagales	Fulvivirgaceae	Unclassified Fulvivirgaceae	Unclassified Fulvivirgaceae
ORG444	-1.46922	-1.00708	-1.60086	-0.482382	1.39705	-0.155923	Unaffected	Bacteria	Actinobacteria	Actinobacteria	Corynebacteriales	Mycobacteriaceae	Mycolicibacterium	Mycolicibacterium hippocampi
ORG4437	-1.29637	-1.39368	-1.17681	0.103794	1.0746	0.0622474	Unaffected	Bacteria	Proteobacteria	Betaproteobacteria	Rhodocyclales	Rhodocyclaceae	Aromatoleum	Unclassified Aromatoleum
ORG4435	-1.14905	-1.3066	-0.874776	0.321682	1.24979	0.354383	Unaffected	Bacteria	Proteobacteria	Betaproteobacteria	Rhodocyclales	Rhodocyclaceae	Aromatoleum	Aromatoleum sp,
ORG4431	-0.0483451	-0.0380684	-0.0590844	-0.112369	1.081	-0.0858309	Unaffected	Bacteria	Proteobacteria	Betaproteobacteria	Rhodocyclales	Azonexaceae	Dechloromonas	Unclassified Dechloromonas
ORG4428	-0.438138	-0.565491	-0.262553	0.256684	1.19473	0.301426	Unaffected	Bacteria	Proteobacteria	Betaproteobacteria	Nitrosomonadales	Unclassified Nitrosomonadales	Unclassified Nitrosomonadales	Unclassified Nitrosomonadales
ORG4424	1.93737	1.90653	1.95377	-0.0218615	1.01527	-0.0449561	Unaffected	Bacteria	Proteobacteria	Betaproteobacteria	Nitrosomonadales	Sulfuricellaceae	Unclassified Sulfuricellaceae	Unclassified Sulfuricellaceae
ORG4422	2.11903	2.0655	2.17464	0.105722	1.07603	0.329294	Unaffected	Bacteria	Proteobacteria	Betaproteobacteria	Nitrosomonadales	Sulfuricellaceae	Sulfuriferula	Unclassified Sulfuriferula
ORG4421	0.728603	0.644864	0.782848	0.119785	1.08657	0.203041	Unaffected	Bacteria	Proteobacteria	Betaproteobacteria	Nitrosomonadales	Sulfuricellaceae	Sulfuriferula	Sulfuriferula sp,
ORG442	-1.44524	-1.60857	-1.25984	0.396294	1.31612	0.328157	Unaffected	Bacteria	Actinobacteria	Actinobacteria	Corynebacteriales	Mycobacteriaceae	Mycolicibacterium	Mycolicibacterium fortuitum
ORG4413	-1.47904	-1.66926	-1.20563	0.367204	1.28985	0.135325	Unaffected	Bacteria	Proteobacteria	Betaproteobacteria	Nitrosomonadales	Nitrosomonadales bacterium	Nitrosomonadales bacterium	Nitrosomonadales bacterium
ORG4412	-0.83837	-0.864508	-0.818784	0.0439979	1.03097	0.0495651	Unaffected	Bacteria	Proteobacteria	Betaproteobacteria	Nitrosomonadales	Nitrosomonadaceae	Unclassified Nitrosomonadaceae	Unclassified Nitrosomonadaceae
ORG4411	-2.29673	-2.20284	-2.46808	-0.386913	1.30759	-0.112859	Unaffected	Bacteria	Proteobacteria	Betaproteobacteria	Nitrosomonadales	Nitrosomonadaceae	Nitrosospira	Unclassified Nitrosospira
ORG441	-3.11289	-3.24318	-2.99202	0.157553	1.11539	0.0734881	Unaffected	Bacteria	Actinobacteria	Actinobacteria	Corynebacteriales	Mycobacteriaceae	Mycolicibacterium	Mycolicibacterium fluoranthenivorans
ORG1849	0.0944238	-0.3146	0.333144	0.677583	1.59946	1.15011	Elevated	Bacteria	Bacteroidetes	Cytophagia	Cytophagales	Cytophagaceae	Unclassified Cytophagaceae	Unclassified Cytophagaceae
ORG1840	0.0470137	0.271704	-0.0777861	-0.383674	1.30466	-0.624782	Ambient	Bacteria	Bacteroidetes	Cytophagia	Cytophagales	Cytophagaceae	Rhodocytophaga	Rhodocytophaga sp,
ORG4396	-2.57257	-2.5994	-2.54367	-0.144819	1.10559	-0.050609	Unaffected	Bacteria	Proteobacteria	Betaproteobacteria	Nitrosomonadales	Methylophilaceae	Novimethylophilus	Unclassified Novimethylophilus
ORG4395	-2.31156	-2.49891	-2.05421	0.57683	1.49157	0.395455	Unaffected	Bacteria	Proteobacteria	Betaproteobacteria	Nitrosomonadales	Methylophilaceae	Novimethylophilus	Novimethylophilus kurashikiensis
ORG4391	-3.08632	-3.17791	-2.981	0.195664	1.14525	0.0904376	Unaffected	Bacteria	Proteobacteria	Betaproteobacteria	Nitrosomonadales	Methylophilaceae	Methylophilaceae bacterium	Methylophilaceae bacterium
ORG4390	1.25329	1.14144	1.33261	0.298422	1.2298	0.4912	Unaffected	Bacteria	Proteobacteria	Betaproteobacteria	Nitrosomonadales	Methylophilaceae	Methylobacillus	Unclassified Methylobacillus
ORG4389	-2.59171	-2.50909	-2.63632	-0.155446	1.11377	-0.0955366	Unaffected	Bacteria	Proteobacteria	Betaproteobacteria	Nitrosomonadales	Methylophilaceae	Methylobacillus	Methylobacillus rhizosphaerae
ORG1796	1.30075	1.18106	1.49949	0.30688	1.23703	0.62265	Elevated	Bacteria	Bacteroidetes	Chitinophagia	Unclassified Chitinophagia	Unclassified Chitinophagia	Unclassified Chitinophagia	Unclassified Chitinophagia
ORG1792	4.17548	4.05748	4.27199	0.215075	1.16076	0.757991	Elevated	Bacteria	Bacteroidetes	Chitinophagia	Chitinophagales	Chitinophagaceae	Unclassified Chitinophagaceae	Unclassified Chitinophagaceae
ORG4374	-1.34211	-1.528	-1.20003	0.380858	1.30212	0.357717	Unaffected	Bacteria	Proteobacteria	Betaproteobacteria	Neisseriales	Neisseriaceae	Neisseria	Neisseria meningitidis
ORG4372	-1.47352	-1.61704	-1.32173	0.43635	1.35318	0.286401	Unaffected	Bacteria	Proteobacteria	Betaproteobacteria	Neisseriales	Neisseriaceae	Neisseria	Neisseria gonorrhoeae
ORG4366	-1.3851	-1.37531	-1.39248	-0.131642	1.09554	-0.127215	Unaffected	Bacteria	Proteobacteria	Betaproteobacteria	Neisseriales	Chromobacteriaceae	Vogesella	Unclassified Vogesella
ORG4365	-3.21698	-3.03723	-3.66878	-0.717825	1.6447	-0.240819	Unaffected	Bacteria	Proteobacteria	Betaproteobacteria	Neisseriales	Chromobacteriaceae	Unclassified Chromobacteriaceae	Unclassified Chromobacteriaceae
ORG4363	-3.12325	-2.6171	-3.67611	-1.11537	2.1665	-0.422652	Unaffected	Bacteria	Proteobacteria	Betaproteobacteria	Neisseriales	Chromobacteriaceae	Silvimonas	Silvimonas iriomotensis
ORG4359	0.532091	0.649549	0.336753	-0.194495	1.14432	-0.228892	Unaffected	Bacteria	Proteobacteria	Betaproteobacteria	Neisseriales	Chromobacteriaceae	Chromobacterium	Unclassified Chromobacterium
ORG4357	-0.244577	-0.190815	-0.304191	-0.0989505	1.07099	-0.126392	Unaffected	Bacteria	Proteobacteria	Betaproteobacteria	Neisseriales	Chromobacteriaceae	Chromobacterium	Chromobacterium haemolyticum
ORG1778	-2.2379	-1.72744	-2.93923	-1.10105	2.1451	-0.541886	Ambient	Bacteria	Bacteroidetes	Chitinophagia	Chitinophagales	Chitinophagaceae	Panacibacter	Unclassified Panacibacter
ORG4349	-0.854897	-0.954894	-0.723496	0.146663	1.10701	0.136073	Unaffected	Bacteria	Proteobacteria	Betaproteobacteria	Candidatus Accumulibacter	Candidatus Accumulibacter	Candidatus Accumulibacter	Unclassified Candidatus Accumulibacter
ORG4348	-2.49135	-2.6966	-2.23072	0.535425	1.44937	0.327996	Unaffected	Bacteria	Proteobacteria	Betaproteobacteria	Candidatus Accumulibacter	Candidatus Accumulibacter	Candidatus Accumulibacter	Candidatus Accumulibacter sp,
ORG4343	7.37237	7.39767	7.34261	-0.0507893	1.03583	-0.316955	Unaffected	Bacteria	Proteobacteria	Betaproteobacteria	Burkholderiales	Unclassified Burkholderiales	Unclassified Burkholderiales	Unclassified Burkholderiales
ORG4342	1.42142	1.47404	1.38804	-0.180795	1.13351	-0.299897	Unaffected	Bacteria	Proteobacteria	Betaproteobacteria	Burkholderiales	Thiomonas	Thiomonas	Unclassified Thiomonas
ORG4341	1.22124	1.30363	1.03172	-0.206374	1.15378	-0.356921	Unaffected	Bacteria	Proteobacteria	Betaproteobacteria	Burkholderiales	Thiomonas	Thiomonas	Thiomonas sp,
ORG4336	0.851915	0.639202	0.903375	0.261117	1.19841	0.206484	Unaffected	Bacteria	Proteobacteria	Betaproteobacteria	Burkholderiales	Sutterellaceae	Unclassified Sutterellaceae	Unclassified Sutterellaceae
ORG4335	3.82916	3.85632	3.80789	-0.0569081	1.04023	-0.17664	Unaffected	Bacteria	Proteobacteria	Betaproteobacteria	Burkholderiales	Sutterellaceae	Sutterella	Unclassified Sutterella
ORG4334	1.57606	1.60654	1.5138	-0.138853	1.10103	-0.219153	Unaffected	Bacteria	Proteobacteria	Betaproteobacteria	Burkholderiales	Sutterellaceae	Sutterella	Sutterella wadsworthensis
ORG4331	5.58949	5.47343	5.69307	0.0579422	1.04098	0.144674	Unaffected	Bacteria	Proteobacteria	Betaproteobacteria	Burkholderiales	Sutterellaceae	Parasutterella	Unclassified Parasutterella
ORG1715	5.99909	5.90332	6.08568	0.184179	1.13617	0.638801	Elevated	Bacteria	Bacteroidetes	Bacteroidia	Bacteroidales	Unclassified Bacteroidales	Unclassified Bacteroidales	Unclassified Bacteroidales
ORG4327	-3.06556	-3.31409	-2.83427	0.408764	1.32755	0.217047	Unaffected	Bacteria	Proteobacteria	Betaproteobacteria	Burkholderiales	Saezia	Saezia	Unclassified Saezia
ORG4326	-1.34099	-1.1284	-1.56241	-0.360967	1.28429	-0.291567	Unaffected	Bacteria	Proteobacteria	Betaproteobacteria	Burkholderiales	Saezia	Saezia	Saezia sanguinis
ORG432	-3.16105	-3.22969	-3.0939	0.0272078	1.01904	0.0168276	Unaffected	Bacteria	Actinobacteria	Actinobacteria	Corynebacteriales	Mycobacteriaceae	Mycolicibacterium	Mycolicibacterium celeriflavum
ORG4317	-2.49186	-2.428	-2.59799	-0.139783	1.10174	-0.0326139	Unaffected	Bacteria	Proteobacteria	Betaproteobacteria	Burkholderiales	Rhizobacter	Rhizobacter	Unclassified Rhizobacter
ORG4316	-1.67414	-1.69123	-1.64817	0.048951	1.03451	0.0319545	Unaffected	Bacteria	Proteobacteria	Betaproteobacteria	Burkholderiales	Rhizobacter	Rhizobacter	Rhizobacter sp,
ORG1714	4.77574	4.69294	4.84494	0.149268	1.10901	0.533263	Elevated	Bacteria	Bacteroidetes	Bacteroidia	Bacteroidales	Tannerellaceae	Unclassified Tannerellaceae	Unclassified Tannerellaceae
ORG4305	-0.771084	-0.751566	-0.819706	-0.0954045	1.06836	-0.121887	Unaffected	Bacteria	Proteobacteria	Betaproteobacteria	Burkholderiales	Oxalobacteraceae	Undibacterium	Undibacterium macrobrachii
ORG4302	2.43349	2.42097	2.44071	-0.0647591	1.04591	-0.145689	Unaffected	Bacteria	Proteobacteria	Betaproteobacteria	Burkholderiales	Oxalobacteraceae	Unclassified Oxalobacteraceae	Unclassified Oxalobacteraceae
ORG4295	0.640437	0.870464	0.636038	-0.197804	1.14695	-0.213469	Unaffected	Bacteria	Proteobacteria	Betaproteobacteria	Burkholderiales	Oxalobacteraceae	Massilia	Unclassified Massilia
ORG4293	-2.0711	-2.00779	-2.14557	-0.25574	1.19395	-0.152671	Unaffected	Bacteria	Proteobacteria	Betaproteobacteria	Burkholderiales	Oxalobacteraceae	Massilia	Massilia sp,
ORG429	-1.77169	-2.14245	-1.55243	0.596832	1.51239	0.258307	Unaffected	Bacteria	Actinobacteria	Actinobacteria	Corynebacteriales	Mycobacteriaceae	Mycolicibacterium	Mycolicibacterium brisbanense
ORG4288	-1.88073	-2.08221	-1.63636	0.431629	1.34876	0.33776	Unaffected	Bacteria	Proteobacteria	Betaproteobacteria	Burkholderiales	Oxalobacteraceae	Janthinobacterium	Unclassified Janthinobacterium
ORG4283	-2.56376	-2.59094	-2.51093	0.223899	1.16789	0.0944457	Unaffected	Bacteria	Proteobacteria	Betaproteobacteria	Burkholderiales	Oxalobacteraceae	Herbaspirillum	Unclassified Herbaspirillum
ORG4282	-2.45235	-2.65697	-2.21942	0.236035	1.17775	0.0794014	Unaffected	Bacteria	Proteobacteria	Betaproteobacteria	Burkholderiales	Oxalobacteraceae	Herbaspirillum	Herbaspirillum sp,
ORG4277	-3.06001	-2.45034	-3.52164	-1.14864	2.21704	-0.466488	Unaffected	Bacteria	Proteobacteria	Betaproteobacteria	Burkholderiales	Oxalobacteraceae	Duganella	Unclassified Duganella
ORG4268	-1.04412	-1.48017	-0.715233	0.605032	1.52101	0.27226	Unaffected	Bacteria	Proteobacteria	Betaproteobacteria	Burkholderiales	Mitsuaria	Mitsuaria	Mitsuaria noduli
ORG4265	-1.85917	-1.24973	-2.17907	-0.741031	1.67137	-0.497693	Unaffected	Bacteria	Proteobacteria	Betaproteobacteria	Burkholderiales	Methylibium	Methylibium	Methylibium sp,
ORG1710	5.64026	5.38178	5.6731	0.329272	1.25638	0.764303	Elevated	Bacteria	Bacteroidetes	Bacteroidia	Bacteroidales	Tannerellaceae	Parabacteroides	Unclassified Parabacteroides
ORG4261	-1.74097	-1.30625	-2.04242	-0.721162	1.64851	-0.470129	Unaffected	Bacteria	Proteobacteria	Betaproteobacteria	Burkholderiales	Ideonella	Ideonella	Ideonella sp,
ORG4258	-3.02413	-2.75643	-3.23869	-0.156164	1.11432	-0.0428844	Unaffected	Bacteria	Proteobacteria	Betaproteobacteria	Burkholderiales	Comamonadaceae	Xenophilus	Xenophilus sp,
ORG4255	2.30329	2.21971	2.34331	0.107344	1.07724	0.213279	Unaffected	Bacteria	Proteobacteria	Betaproteobacteria	Burkholderiales	Comamonadaceae	Variovorax	Variovorax sp,
ORG4253	-0.154461	-0.153098	-0.157052	0.136505	1.09924	0.127713	Unaffected	Bacteria	Proteobacteria	Betaproteobacteria	Burkholderiales	Comamonadaceae	Variovorax	Variovorax paradoxus
ORG4252	4.68248	4.64248	4.72243	0.133136	1.09667	0.239882	Unaffected	Bacteria	Proteobacteria	Betaproteobacteria	Burkholderiales	Comamonadaceae	Variovorax	Unclassified Variovorax
ORG4251	4.71797	4.71085	4.72174	0.0678756	1.04817	0.200093	Unaffected	Bacteria	Proteobacteria	Betaproteobacteria	Burkholderiales	Comamonadaceae	Unclassified Comamonadaceae	Unclassified Comamonadaceae
ORG4249	0.600161	0.68344	0.476324	-0.253073	1.19174	-0.276943	Unaffected	Bacteria	Proteobacteria	Betaproteobacteria	Burkholderiales	Comamonadaceae	Serpentinomonas	Unclassified Serpentinomonas
ORG4247	-1.48035	-1.33663	-1.62248	-0.227806	1.17105	-0.138911	Unaffected	Bacteria	Proteobacteria	Betaproteobacteria	Burkholderiales	Comamonadaceae	Schlegelella	Schlegelella sp,
ORG4239	-2.54951	-2.91096	-1.98922	0.674983	1.59658	0.229591	Unaffected	Bacteria	Proteobacteria	Betaproteobacteria	Burkholderiales	Comamonadaceae	Ramlibacter	Unclassified Ramlibacter
ORG4238	-2.35329	-2.73572	-2.05386	0.633245	1.55105	0.349182	Unaffected	Bacteria	Proteobacteria	Betaproteobacteria	Burkholderiales	Comamonadaceae	Ramlibacter	Ramlibacter tataouinensis
ORG4237	-0.928744	-1.06962	-0.753313	0.295665	1.22745	0.289313	Unaffected	Bacteria	Proteobacteria	Betaproteobacteria	Burkholderiales	Comamonadaceae	Ramlibacter	Ramlibacter sp,
ORG4229	-2.07553	-2.01159	-2.12332	-0.141124	1.10276	-0.086285	Unaffected	Bacteria	Proteobacteria	Betaproteobacteria	Burkholderiales	Comamonadaceae	Polaromonas	Polaromonas sp,
ORG4226	-3.17268	-2.89154	-3.46912	-0.539373	1.45334	-0.308803	Unaffected	Bacteria	Proteobacteria	Betaproteobacteria	Burkholderiales	Comamonadaceae	Pelomonas	Pelomonas sp,
ORG4215	-3.45818	-3.36064	-3.60367	-0.485355	1.39993	-0.182326	Unaffected	Bacteria	Proteobacteria	Betaproteobacteria	Burkholderiales	Comamonadaceae	Hydrogenophaga	Hydrogenophaga sp,
ORG4212	-2.40067	-3.17663	-2.09553	1.11715	2.16918	0.38434	Unaffected	Bacteria	Proteobacteria	Betaproteobacteria	Burkholderiales	Comamonadaceae	Delftia	Unclassified Delftia
ORG4210	5.71556	5.71473	5.71812	-0.0466281	1.03285	-0.141692	Unaffected	Bacteria	Proteobacteria	Betaproteobacteria	Burkholderiales	Comamonadaceae	Curvibacter	Unclassified Curvibacter
ORG421	-1.93897	-2.03456	-1.83873	0.32523	1.25286	0.228289	Unaffected	Bacteria	Actinobacteria	Actinobacteria	Corynebacteriales	Mycobacteriaceae	Mycolicibacterium	Mycolicibacterium agri
ORG4208	5.8457	5.8457	5.85134	-0.0234681	1.0164	-0.0602967	Unaffected	Bacteria	Proteobacteria	Betaproteobacteria	Burkholderiales	Comamonadaceae	Curvibacter	Curvibacter putative symbiont of Hydra magnipapillata
ORG4203	-2.36841	-2.73648	-2.00576	0.718366	1.64532	0.280653	Unaffected	Bacteria	Proteobacteria	Betaproteobacteria	Burkholderiales	Comamonadaceae	Comamonadaceae bacterium	Comamonadaceae bacterium
ORG1691	3.66718	3.53135	3.79601	0.209611	1.15638	0.522223	Elevated	Bacteria	Bacteroidetes	Bacteroidia	Bacteroidales	Prevotellaceae	Paraprevotella	Unclassified Paraprevotella
ORG4196	-0.179441	-0.290289	0.00702802	0.167216	1.12289	0.162565	Unaffected	Bacteria	Proteobacteria	Betaproteobacteria	Burkholderiales	Comamonadaceae	Acidovorax	Unclassified Acidovorax
ORG4191	-2.02318	-1.84634	-2.30937	-0.286985	1.22009	-0.237104	Unaffected	Bacteria	Proteobacteria	Betaproteobacteria	Burkholderiales	Comamonadaceae	Geomonas' Khan et al, 2020	Geomonas soli
ORG4190	1.97594	1.9726	1.98739	0.0167035	1.01165	0.0373648	Unaffected	Bacteria	Proteobacteria	Betaproteobacteria	Burkholderiales	Burkholderiales bacterium	Burkholderiales bacterium	Burkholderiales bacterium
ORG4189	6.54029	6.64806	6.51663	-0.120925	1.08743	-0.476236	Unaffected	Bacteria	Proteobacteria	Betaproteobacteria	Burkholderiales	Burkholderiaceae	Unclassified Burkholderiaceae	Unclassified Burkholderiaceae
ORG4185	-1.0134	-0.98702	-1.04562	0.0778384	1.05544	0.0560978	Unaffected	Bacteria	Proteobacteria	Betaproteobacteria	Burkholderiales	Burkholderiaceae	Ralstonia	Unclassified Ralstonia
ORG4183	-1.44298	-1.3561	-1.57496	-0.380067	1.3014	-0.3331	Unaffected	Bacteria	Proteobacteria	Betaproteobacteria	Burkholderiales	Burkholderiaceae	Ralstonia	Ralstonia solanacearum
ORG4179	1.65521	1.59168	1.75402	0.187654	1.13891	0.367666	Unaffected	Bacteria	Proteobacteria	Betaproteobacteria	Burkholderiales	Burkholderiaceae	Paraburkholderia	Unclassified Paraburkholderia
ORG4169	-4.43219	-4.09206	-5.52822	-1.38768	2.61657	-0.375891	Unaffected	Bacteria	Proteobacteria	Betaproteobacteria	Burkholderiales	Burkholderiaceae	Paraburkholderia	Paraburkholderia hospita
ORG4161	-2.65421	-2.79371	-2.44831	0.288323	1.22122	0.110776	Unaffected	Bacteria	Proteobacteria	Betaproteobacteria	Burkholderiales	Burkholderiaceae	Pandoraea	Unclassified Pandoraea
ORG4160	-0.22159	-0.16298	-0.287859	-0.146027	1.10652	-0.136419	Unaffected	Bacteria	Proteobacteria	Betaproteobacteria	Burkholderiales	Burkholderiaceae	Mycoavidus	Unclassified Mycoavidus
ORG4159	-1.97636	-2.00434	-1.95777	0.0892121	1.06379	0.0757933	Unaffected	Bacteria	Proteobacteria	Betaproteobacteria	Burkholderiales	Burkholderiaceae	Mycoavidus	Mycoavidus cysteinexigens
ORG1655	1.51344	1.36397	1.83657	0.441495	1.35801	0.943049	Elevated	Bacteria	Bacteroidetes	Bacteroidia	Bacteroidales	Bacteroidaceae	Bacteroides	Bacteroides xylanisolvens
ORG4152	3.5323	3.56912	3.45849	-0.0299911	1.02101	-0.0573811	Unaffected	Bacteria	Proteobacteria	Betaproteobacteria	Burkholderiales	Burkholderiaceae	Cupriavidus	Cupriavidus taiwanensis
ORG1645	4.4848	4.38188	4.55886	0.213639	1.15961	0.664773	Elevated	Bacteria	Bacteroidetes	Bacteroidetes bacterium	Bacteroidetes bacterium	Bacteroidetes bacterium	Bacteroidetes bacterium	Bacteroidetes bacterium
ORG4142	-2.57612	-2.52325	-2.6651	-0.179638	1.1326	-0.0717114	Unaffected	Bacteria	Proteobacteria	Betaproteobacteria	Burkholderiales	Burkholderiaceae	Caballeronia	Unclassified Caballeronia
ORG414	5.67002	5.67002	5.64275	-0.101155	1.07263	-0.24238	Unaffected	Bacteria	Actinobacteria	Actinobacteria	Corynebacteriales	Mycobacteriaceae	Mycobacteroides	Unclassified Mycobacteroides
ORG4138	-1.7427	-1.77448	-1.72584	0.0181762	1.01268	0.0138497	Unaffected	Bacteria	Proteobacteria	Betaproteobacteria	Burkholderiales	Burkholderiaceae	Caballeronia	Caballeronia megalochromosomata
ORG4133	-0.172274	-0.263429	-0.119233	0.226566	1.17005	0.182308	Unaffected	Bacteria	Proteobacteria	Betaproteobacteria	Burkholderiales	Burkholderiaceae	Burkholderiaceae bacterium	Burkholderiaceae bacterium
ORG4132	6.94958	6.9336	6.95519	-0.00391441	1.00272	-0.0199958	Unaffected	Bacteria	Proteobacteria	Betaproteobacteria	Burkholderiales	Burkholderiaceae	Burkholderia	Unclassified Burkholderia
ORG4128	1.01926	0.913942	1.11952	0.190083	1.14083	0.314364	Unaffected	Bacteria	Proteobacteria	Betaproteobacteria	Burkholderiales	Burkholderiaceae	Burkholderia	Burkholderia ubonensis
ORG4124	1.279	1.34527	1.15009	-0.191435	1.1419	-0.328107	Unaffected	Bacteria	Proteobacteria	Betaproteobacteria	Burkholderiales	Burkholderiaceae	Burkholderia	Burkholderia sp,
ORG2060	-0.327751	-0.517632	-0.0797746	0.472051	1.38708	0.630876	Elevated	Bacteria	Candidatus Berkelbacteria	Candidatus Berkelbacteria bacterium	Candidatus Berkelbacteria bacterium	Candidatus Berkelbacteria bacterium	Candidatus Berkelbacteria bacterium	Candidatus Berkelbacteria bacterium
ORG4118	3.38839	3.47405	3.33301	-0.115867	1.08363	-0.18873	Unaffected	Bacteria	Proteobacteria	Betaproteobacteria	Burkholderiales	Burkholderiaceae	Burkholderia	Burkholderia multivorans
ORG4117	1.01477	0.818825	1.17588	0.271395	1.20697	0.361833	Unaffected	Bacteria	Proteobacteria	Betaproteobacteria	Burkholderiales	Burkholderiaceae	Burkholderia	Burkholderia mallei
ORG4116	-1.64373	-1.80638	-1.40218	0.383908	1.30487	0.14781	Unaffected	Bacteria	Proteobacteria	Betaproteobacteria	Burkholderiales	Burkholderiaceae	Burkholderia	Burkholderia gladioli
ORG4112	-0.329053	-0.276977	-0.405403	-0.101064	1.07256	-0.141941	Unaffected	Bacteria	Proteobacteria	Betaproteobacteria	Burkholderiales	Burkholderiaceae	Burkholderia	Burkholderia cenocepacia
ORG411	5.62447	5.53005	5.766	-0.155113	1.11351	-0.191552	Unaffected	Bacteria	Actinobacteria	Actinobacteria	Corynebacteriales	Mycobacteriaceae	Mycobacteroides	Mycobacteroides abscessus
ORG4101	5.27818	5.31388	5.2462	-0.0232878	1.01627	-0.0661555	Unaffected	Bacteria	Proteobacteria	Betaproteobacteria	Burkholderiales	Alcaligenaceae	Unclassified Alcaligenaceae	Unclassified Alcaligenaceae
ORG4100	2.12036	2.19892	1.96435	-0.152313	1.11135	-0.270688	Unaffected	Bacteria	Proteobacteria	Betaproteobacteria	Burkholderiales	Alcaligenaceae	Taylorella	Unclassified Taylorella
ORG410	6.28247	6.27738	6.2967	0.0194816	1.0136	0.0603652	Unaffected	Bacteria	Actinobacteria	Actinobacteria	Corynebacteriales	Mycobacteriaceae	Mycobacterium	Unclassified Mycobacterium
ORG4099	1.02629	1.04251	0.98657	-0.102551	1.07367	-0.102818	Unaffected	Bacteria	Proteobacteria	Betaproteobacteria	Burkholderiales	Alcaligenaceae	Taylorella	Taylorella asinigenitalis
ORG4098	-0.75955	-0.651365	-0.933551	-0.30362	1.23424	-0.131073	Unaffected	Bacteria	Proteobacteria	Betaproteobacteria	Burkholderiales	Alcaligenaceae	Pusillimonas	Unclassified Pusillimonas
ORG4097	-2.27397	-2.23999	-2.33687	-0.14807	1.10809	-0.0452853	Unaffected	Bacteria	Proteobacteria	Betaproteobacteria	Burkholderiales	Alcaligenaceae	Pusillimonas	Pusillimonas sp,
ORG4096	3.0176	3.02221	3.01681	-0.00183165	1.00127	-0.0115351	Unaffected	Bacteria	Proteobacteria	Betaproteobacteria	Burkholderiales	Alcaligenaceae	Pigmentiphaga	Unclassified Pigmentiphaga
ORG4094	-2.00799	-1.9365	-2.12412	-0.135511	1.09848	-0.0958207	Unaffected	Bacteria	Proteobacteria	Betaproteobacteria	Burkholderiales	Alcaligenaceae	Pigmentiphaga	Pigmentiphaga litoralis
ORG4091	1.52555	1.46628	1.75111	0.227547	1.17084	0.342004	Unaffected	Bacteria	Proteobacteria	Betaproteobacteria	Burkholderiales	Alcaligenaceae	Pelistega	Unclassified Pelistega
ORG409	-3.20853	-3.36633	-2.94868	0.298742	1.23007	0.105598	Unaffected	Bacteria	Actinobacteria	Actinobacteria	Corynebacteriales	Mycobacteriaceae	Mycobacterium	Mycobacterium xenopi
ORG4089	-2.18302	-2.00809	-2.42266	-0.228853	1.1719	-0.122162	Unaffected	Bacteria	Proteobacteria	Betaproteobacteria	Burkholderiales	Alcaligenaceae	Orrella	Orrella sp,
ORG2123	0.447071	0.225035	0.609698	0.373295	1.29531	0.760998	Elevated	Bacteria	Candidatus Marinimicrobia	Candidatus Marinimicrobia bacterium	Candidatus Marinimicrobia bacterium	Candidatus Marinimicrobia bacterium	Candidatus Marinimicrobia bacterium	Candidatus Marinimicrobia bacterium
ORG4083	-1.21446	-1.18833	-1.25857	0.164451	1.12074	0.0692908	Unaffected	Bacteria	Proteobacteria	Betaproteobacteria	Burkholderiales	Alcaligenaceae	Castellaniella	Unclassified Castellaniella
ORG4081	-0.908623	-0.944252	-0.873253	0.0587456	1.04156	0.0693188	Unaffected	Bacteria	Proteobacteria	Betaproteobacteria	Burkholderiales	Alcaligenaceae	Bordetella	Unclassified Bordetella
ORG4077	-0.236617	-0.45445	-0.10583	0.343706	1.26901	0.389487	Unaffected	Bacteria	Proteobacteria	Betaproteobacteria	Burkholderiales	Alcaligenaceae	Bordetella	Bordetella pertussis
ORG4071	1.61537	1.518	1.71594	0.212267	1.15851	0.288072	Unaffected	Bacteria	Proteobacteria	Betaproteobacteria	Burkholderiales	Alcaligenaceae	Alcaligenes	Unclassified Alcaligenes
ORG4070	1.60808	1.71877	1.40612	-0.29041	1.22299	-0.495529	Unaffected	Bacteria	Proteobacteria	Betaproteobacteria	Burkholderiales	Alcaligenaceae	Alcaligenes	Alcaligenes pakistanensis
ORG2147	1.26092	1.06022	1.46993	0.408859	1.32764	1.19301	Elevated	Bacteria	Candidatus Parcubacteria	Parcubacteria bacterium	Parcubacteria bacterium	Parcubacteria bacterium	Parcubacteria bacterium	Parcubacteria bacterium
ORG4068	1.82171	1.76065	1.90456	0.165294	1.12139	0.342474	Unaffected	Bacteria	Proteobacteria	Betaproteobacteria	Burkholderiales	Alcaligenaceae	Achromobacter	Unclassified Achromobacter
ORG4066	-2.78872	-2.75043	-2.86316	-0.0723712	1.05144	-0.0363905	Unaffected	Bacteria	Proteobacteria	Betaproteobacteria	Burkholderiales	Alcaligenaceae	Achromobacter	Achromobacter sp,
ORG4064	0.342207	0.00169614	0.993951	0.565282	1.47968	0.102496	Unaffected	Bacteria	Proteobacteria	Betaproteobacteria	Burkholderiales	Alcaligenaceae	Achromobacter	Achromobacter deleyi
ORG4062	4.12321	4.11037	4.12459	0.101706	1.07304	0.174198	Unaffected	Bacteria	Proteobacteria	Betaproteobacteria	Betaproteobacteria bacterium	Betaproteobacteria bacterium	Betaproteobacteria bacterium	Betaproteobacteria bacterium
ORG2146	-1.14666	-1.46837	-0.930649	0.616633	1.53329	0.613546	Elevated	Bacteria	Candidatus Parcubacteria	Candidatus Parcubacteria bacterium	Candidatus Parcubacteria bacterium	Candidatus Parcubacteria bacterium	Candidatus Parcubacteria bacterium	Candidatus Parcubacteria bacterium
ORG406	4.63805	4.64624	4.62063	-0.0950163	1.06808	-0.236351	Unaffected	Bacteria	Actinobacteria	Actinobacteria	Corynebacteriales	Mycobacteriaceae	Mycobacterium	Mycobacterium tuberculosis
ORG4058	1.45948	1.4719	1.42754	-0.0624693	1.04425	-0.116709	Unaffected	Bacteria	Proteobacteria	Alphaproteobacteria	Sphingomonadales	Unclassified Sphingomonadales	Unclassified Sphingomonadales	Unclassified Sphingomonadales
ORG4057	-2.41119	-2.46414	-2.22701	-0.131401	1.09536	-0.0350419	Unaffected	Bacteria	Proteobacteria	Alphaproteobacteria	Sphingomonadales	Sphingomonadales bacterium	Sphingomonadales bacterium	Sphingomonadales bacterium
ORG4055	3.61481	3.57738	3.65656	0.086752	1.06198	0.426786	Unaffected	Bacteria	Proteobacteria	Alphaproteobacteria	Sphingomonadales	Sphingomonadaceae	Unclassified Sphingomonadaceae	Unclassified Sphingomonadaceae
ORG4050	-0.804327	-0.695153	-0.942767	-0.223957	1.16793	-0.284911	Unaffected	Bacteria	Proteobacteria	Alphaproteobacteria	Sphingomonadales	Sphingomonadaceae	Sphingopyxis	Unclassified Sphingopyxis
ORG405	2.26501	2.3046	2.20492	-0.301673	1.23257	-0.369153	Unaffected	Bacteria	Actinobacteria	Actinobacteria	Corynebacteriales	Mycobacteriaceae	Mycobacterium	Mycobacterium timonense
ORG4048	3.25968	3.27505	3.21365	-0.0321547	1.02254	-0.0860445	Unaffected	Bacteria	Proteobacteria	Alphaproteobacteria	Sphingomonadales	Sphingomonadaceae	Sphingomonas	Unclassified Sphingomonas
ORG4047	1.19779	1.24089	1.14183	-0.0910445	1.06514	-0.166397	Unaffected	Bacteria	Proteobacteria	Alphaproteobacteria	Sphingomonadales	Sphingomonadaceae	Sphingomonas	Sphingomonas sp,
ORG4033	-4.01777	-3.57591	-4.87838	-1.21676	2.32424	-0.366819	Unaffected	Bacteria	Proteobacteria	Alphaproteobacteria	Sphingomonadales	Sphingomonadaceae	Sphingomonas	Sphingomonas daechungensis
ORG403	-2.82242	-2.41951	-3.37472	-0.967952	1.95606	-0.445706	Unaffected	Bacteria	Actinobacteria	Actinobacteria	Corynebacteriales	Mycobacteriaceae	Mycobacterium	Mycobacterium talmoniae
ORG4027	-2.21415	-1.9285	-2.60244	-0.497933	1.41219	-0.316565	Unaffected	Bacteria	Proteobacteria	Alphaproteobacteria	Sphingomonadales	Sphingomonadaceae	Sphingobium	Unclassified Sphingobium
ORG4025	-2.60552	-2.97408	-2.09483	0.86836	1.82559	0.319716	Unaffected	Bacteria	Proteobacteria	Alphaproteobacteria	Sphingomonadales	Sphingomonadaceae	Sphingobium	Sphingobium sp,
ORG402	3.2449	3.25209	3.2229	-0.206985	1.15427	-0.339912	Unaffected	Bacteria	Actinobacteria	Actinobacteria	Corynebacteriales	Mycobacteriaceae	Mycobacterium	Mycobacterium sp,
ORG4014	-2.16443	-1.93097	-2.57591	-0.588847	1.50404	-0.387868	Unaffected	Bacteria	Proteobacteria	Alphaproteobacteria	Sphingomonadales	Sphingomonadaceae	Pacificimonas	Unclassified Pacificimonas
ORG4013	0.13188	0.0351199	0.209296	0.105993	1.07623	0.145759	Unaffected	Bacteria	Proteobacteria	Alphaproteobacteria	Sphingomonadales	Sphingomonadaceae	Pacificimonas	Pacificimonas flava
ORG4012	4.22803	4.20152	4.26955	0.0853201	1.06092	0.276094	Unaffected	Bacteria	Proteobacteria	Alphaproteobacteria	Sphingomonadales	Sphingomonadaceae	Novosphingobium	Unclassified Novosphingobium
ORG2344	6.54362	6.51559	6.60699	0.219665	1.16446	0.528227	Elevated	Bacteria	Chloroflexi	Unclassified Chloroflexi	Unclassified Chloroflexi	Unclassified Chloroflexi	Unclassified Chloroflexi	Unclassified Chloroflexi
ORG4010	1.48321	1.55402	1.3707	-0.144729	1.10552	-0.227261	Unaffected	Bacteria	Proteobacteria	Alphaproteobacteria	Sphingomonadales	Sphingomonadaceae	Novosphingobium	Novosphingobium pokkalii
ORG4009	-1.80052	-2.23132	-1.57768	0.56538	1.47978	0.410044	Unaffected	Bacteria	Proteobacteria	Alphaproteobacteria	Sphingomonadales	Sphingomonadaceae	Novosphingobium	Novosphingobium pentaromativorans
ORG4001	-1.75353	-1.70649	-1.84142	-0.0596078	1.04218	-0.0559518	Unaffected	Bacteria	Proteobacteria	Alphaproteobacteria	Sphingomonadales	Erythrobacteraceae	Unclassified Erythrobacteraceae	Unclassified Erythrobacteraceae
ORG2343	-1.01327	-1.36623	-0.488604	0.812626	1.75641	0.560783	Elevated	Bacteria	Chloroflexi	Thermomicrobia	Unclassified Thermomicrobia	Unclassified Thermomicrobia	Unclassified Thermomicrobia	Unclassified Thermomicrobia
ORG3995	-1.98487	-2.2174	-1.65199	0.524266	1.4382	0.390376	Unaffected	Bacteria	Proteobacteria	Alphaproteobacteria	Sphingomonadales	Erythrobacteraceae	Altererythrobacter	Unclassified Altererythrobacter
ORG3987	2.01808	1.96264	2.08284	0.0877497	1.06271	0.153307	Unaffected	Bacteria	Proteobacteria	Alphaproteobacteria	Rickettsiales	Unclassified Rickettsiales	Unclassified Rickettsiales	Unclassified Rickettsiales
ORG3983	4.0079	4.01858	3.99171	0.000577904	1.0004	0.0018407	Unaffected	Bacteria	Proteobacteria	Alphaproteobacteria	Rickettsiales	Rickettsiaceae	Rickettsia	Unclassified Rickettsia
ORG3982	2.39268	2.28575	2.55335	0.210895	1.15741	0.462994	Unaffected	Bacteria	Proteobacteria	Alphaproteobacteria	Rickettsiales	Rickettsiaceae	Rickettsia	Rickettsia prowazekii
ORG3978	-2.42848	-2.41153	-2.4449	0.0245418	1.01716	0.0195007	Unaffected	Bacteria	Proteobacteria	Alphaproteobacteria	Rickettsiales	Rickettsiaceae	Orientia	Unclassified Orientia
ORG3974	-3.80155	-3.76611	-3.87572	-0.341894	1.26742	-0.0876914	Unaffected	Bacteria	Proteobacteria	Alphaproteobacteria	Rickettsiales	Anaplasmataceae	Wolbachia	Wolbachia endosymbiont of Drosophila ananassae
ORG3970	-1.6704	-1.40408	-2.10766	-0.649925	1.56909	-0.459718	Unaffected	Bacteria	Proteobacteria	Alphaproteobacteria	Rickettsiales	Anaplasmataceae	Ehrlichia	Unclassified Ehrlichia
ORG3969	-0.254656	-0.376802	-0.113839	0.217506	1.16272	0.164441	Unaffected	Bacteria	Proteobacteria	Alphaproteobacteria	Rickettsiales	Anaplasmataceae	Anaplasma	Unclassified Anaplasma
ORG3968	-1.88284	-1.8421	-1.92453	-0.0576082	1.04074	-0.0307977	Unaffected	Bacteria	Proteobacteria	Alphaproteobacteria	Rickettsiales	Anaplasmataceae	Anaplasma	Anaplasma phagocytophilum
ORG2338	-0.768433	-1.19651	-0.425895	0.655132	1.57476	0.652645	Elevated	Bacteria	Chloroflexi	Thermomicrobia	Thermomicrobiales	Thermomicrobiaceae	Thermomicrobium	Thermomicrobium roseum
ORG2331	1.58071	1.37562	1.65779	0.506598	1.4207	0.512586	Elevated	Bacteria	Chloroflexi	Thermoflexia	Unclassified Thermoflexia	Unclassified Thermoflexia	Unclassified Thermoflexia	Unclassified Thermoflexia
ORG3965	7.17058	7.13156	7.24161	0.0446788	1.03145	0.162195	Unaffected	Bacteria	Proteobacteria	Alphaproteobacteria	Rhodospirillales	Rhodospirillaceae	Unclassified Rhodospirillaceae	Unclassified Rhodospirillaceae
ORG3962	2.23958	2.34812	2.06676	-0.238255	1.17956	-0.432195	Unaffected	Bacteria	Proteobacteria	Alphaproteobacteria	Rhodospirillales	Rhodospirillaceae	Thalassospira	Unclassified Thalassospira
ORG3961	0.356703	0.103033	0.460441	0.316964	1.24571	0.314414	Unaffected	Bacteria	Proteobacteria	Alphaproteobacteria	Rhodospirillales	Rhodospirillaceae	Thalassospira	Thalassospira xianhensis
ORG3960	2.36573	2.27608	2.46192	-0.0285203	1.01997	-0.0500482	Unaffected	Bacteria	Proteobacteria	Alphaproteobacteria	Rhodospirillales	Rhodospirillaceae	Thalassospira	Thalassospira xiamenensis
ORG3956	-2.3224	-2.05502	-2.61823	-0.55319	1.46733	-0.345523	Unaffected	Bacteria	Proteobacteria	Alphaproteobacteria	Rhodospirillales	Rhodospirillaceae	Skermanella	Unclassified Skermanella
ORG3953	4.99271	4.99606	4.99169	-0.0172165	1.01201	-0.0525223	Unaffected	Bacteria	Proteobacteria	Alphaproteobacteria	Rhodospirillales	Rhodospirillaceae	Skermanella	Skermanella aerolata
ORG3949	-2.36644	-2.466	-2.26624	0.00513631	1.00357	0.00224247	Unaffected	Bacteria	Proteobacteria	Alphaproteobacteria	Rhodospirillales	Rhodospirillaceae	Rhodospirillum	Unclassified Rhodospirillum
ORG3948	-0.0472563	-0.316268	0.0976678	0.480553	1.39528	0.206205	Unaffected	Bacteria	Proteobacteria	Alphaproteobacteria	Rhodospirillales	Rhodospirillaceae	Rhodospirillum	Rhodospirillum sp,
ORG3946	1.27501	1.09734	1.40979	0.259083	1.19672	0.433707	Unaffected	Bacteria	Proteobacteria	Alphaproteobacteria	Rhodospirillales	Rhodospirillaceae	Rhodospirillaceae bacterium	Rhodospirillaceae bacterium
ORG3945	-1.2214	-1.53919	-0.899519	0.552744	1.46687	0.495509	Unaffected	Bacteria	Proteobacteria	Alphaproteobacteria	Rhodospirillales	Rhodospirillaceae	Phaeospirillum	Unclassified Phaeospirillum
ORG3943	-2.04746	-2.04394	-2.04917	0.0750892	1.05343	0.060253	Unaffected	Bacteria	Proteobacteria	Alphaproteobacteria	Rhodospirillales	Rhodospirillaceae	Phaeospirillum	Phaeospirillum fulvum
ORG3941	6.10147	6.04947	6.15969	-0.00836051	1.00581	-0.0286232	Unaffected	Bacteria	Proteobacteria	Alphaproteobacteria	Rhodospirillales	Rhodospirillaceae	Pararhodospirillum	Unclassified Pararhodospirillum
ORG3940	5.114	5.12469	5.09731	-0.0325391	1.02281	-0.105357	Unaffected	Bacteria	Proteobacteria	Alphaproteobacteria	Rhodospirillales	Rhodospirillaceae	Pararhodospirillum	Pararhodospirillum photometricum
ORG2303	3.598	3.53766	3.70353	0.169681	1.12481	0.558293	Elevated	Bacteria	Chloroflexi	Dehalococcoidia	Dehalococcoidia bacterium	Dehalococcoidia bacterium	Dehalococcoidia bacterium	Dehalococcoidia bacterium
ORG3931	-2.21563	-2.67014	-1.88965	0.687804	1.61083	0.394878	Unaffected	Bacteria	Proteobacteria	Alphaproteobacteria	Rhodospirillales	Rhodospirillaceae	Nitrospirillum	Nitrospirillum amazonense
ORG3927	7.35606	7.30419	7.43829	0.114486	1.08259	0.345915	Unaffected	Bacteria	Proteobacteria	Alphaproteobacteria	Rhodospirillales	Rhodospirillaceae	Magnetospirillum	Unclassified Magnetospirillum
ORG3926	2.71719	2.6741	2.75094	0.0454445	1.032	0.0667995	Unaffected	Bacteria	Proteobacteria	Alphaproteobacteria	Rhodospirillales	Rhodospirillaceae	Magnetospirillum	Magnetospirillum sp,
ORG3924	-2.58637	-2.57189	-2.61372	-0.0589215	1.04169	-0.0419992	Unaffected	Bacteria	Proteobacteria	Alphaproteobacteria	Rhodospirillales	Rhodospirillaceae	Magnetospirillum	Magnetospirillum magneticum
ORG3923	5.00238	4.99406	5.00442	0.0493337	1.03479	0.15653	Unaffected	Bacteria	Proteobacteria	Alphaproteobacteria	Rhodospirillales	Rhodospirillaceae	Magnetospirillum	Magnetospirillum gryphiswaldense
ORG3917	-1.22313	-1.34681	-1.06731	0.221644	1.16606	0.242093	Unaffected	Bacteria	Proteobacteria	Alphaproteobacteria	Rhodospirillales	Rhodospirillaceae	Hypericibacter	Unclassified Hypericibacter
ORG3912	-0.994391	-1.23636	-0.878596	0.280131	1.21431	0.224073	Unaffected	Bacteria	Proteobacteria	Alphaproteobacteria	Rhodospirillales	Rhodospirillaceae	Dongia	Unclassified Dongia
ORG2299	-0.136985	-0.437931	0.137809	0.578898	1.49371	0.831516	Elevated	Bacteria	Chloroflexi	Dehalococcoidia	Dehalococcoidales	Dehalococcoidaceae	Dehalococcoides	Dehalococcoides mccartyi
ORG3910	-2.31311	-2.71882	-2.02758	0.798424	1.7392	0.354377	Unaffected	Bacteria	Proteobacteria	Alphaproteobacteria	Rhodospirillales	Rhodospirillaceae	Dongia	Dongia mobilis
ORG3909	-1.08962	-0.932709	-1.39052	-0.207249	1.15448	-0.124446	Unaffected	Bacteria	Proteobacteria	Alphaproteobacteria	Rhodospirillales	Rhodospirillaceae	Defluviicoccus	Unclassified Defluviicoccus
ORG3908	-1.06256	-0.507752	-1.58477	-0.0856217	1.06114	-0.0499943	Unaffected	Bacteria	Proteobacteria	Alphaproteobacteria	Rhodospirillales	Rhodospirillaceae	Defluviicoccus	Defluviicoccus sp,
ORG3907	-2.47913	-2.59457	-2.37643	0.19563	1.14522	0.133316	Unaffected	Bacteria	Proteobacteria	Alphaproteobacteria	Rhodospirillales	Rhodospirillaceae	Defluviicoccus	Candidatus Defluviicoccus seviourii
ORG3904	5.23236	5.2424	5.21389	-0.0168348	1.01174	-0.0907118	Unaffected	Bacteria	Proteobacteria	Alphaproteobacteria	Rhodospirillales	Rhodospirillaceae	Azospirillum	Unclassified Azospirillum
ORG3902	-0.0373814	-0.0843016	0.0101373	0.107473	1.07734	0.0897872	Unaffected	Bacteria	Proteobacteria	Alphaproteobacteria	Rhodospirillales	Rhodospirillaceae	Azospirillum	Azospirillum sp,
ORG3900	3.62726	3.6913	3.56959	-0.119745	1.08654	-0.273642	Unaffected	Bacteria	Proteobacteria	Alphaproteobacteria	Rhodospirillales	Rhodospirillaceae	Azospirillum	Azospirillum lipoferum
ORG3897	3.55774	3.61448	3.49025	-0.0598479	1.04236	-0.156555	Unaffected	Bacteria	Proteobacteria	Alphaproteobacteria	Rhodospirillales	Rhodospirillaceae	Azospirillum	Azospirillum brasilense
ORG3894	1.43753	1.09242	1.77355	0.547414	1.46146	0.414469	Unaffected	Bacteria	Proteobacteria	Alphaproteobacteria	Rhodospirillales	Reyranella	Reyranella	Unclassified Reyranella
ORG3892	0.0751975	-0.0270423	0.221258	0.136063	1.0989	0.144197	Unaffected	Bacteria	Proteobacteria	Alphaproteobacteria	Rhodospirillales	Reyranella	Reyranella	Reyranella soli
ORG3890	-1.10619	-1.39942	-0.792062	0.468213	1.38339	0.25305	Unaffected	Bacteria	Proteobacteria	Alphaproteobacteria	Rhodospirillales	Geminicoccaceae	Unclassified Geminicoccaceae	Unclassified Geminicoccaceae
ORG3889	-0.400944	-0.542473	-0.067308	0.38717	1.30783	0.388663	Unaffected	Bacteria	Proteobacteria	Alphaproteobacteria	Rhodospirillales	Geminicoccaceae	Geminicoccus	Unclassified Geminicoccus
ORG3888	-2.68014	-2.37475	-3.13393	-0.437305	1.35407	-0.133862	Unaffected	Bacteria	Proteobacteria	Alphaproteobacteria	Rhodospirillales	Geminicoccaceae	Geminicoccus	Geminicoccus sp,
ORG2290	1.30115	1.0902	1.59427	0.461041	1.37653	0.532788	Elevated	Bacteria	Chloroflexi	Chloroflexia	Chloroflexales	Roseiflexaceae	Unclassified Roseiflexaceae	Unclassified Roseiflexaceae
ORG3884	-0.563211	-0.636661	-0.515385	0.158409	1.11606	0.182012	Unaffected	Bacteria	Proteobacteria	Alphaproteobacteria	Rhodospirillales	Geminicoccaceae	Arboricoccus	Arboricoccus pini
ORG3883	4.11578	4.06414	4.36144	0.221081	1.16561	0.377765	Unaffected	Bacteria	Proteobacteria	Alphaproteobacteria	Rhodospirillales	Enhydrobacter	Enhydrobacter	Unclassified Enhydrobacter
ORG3882	1.47937	1.39561	1.57224	0.208397	1.1554	0.401336	Unaffected	Bacteria	Proteobacteria	Alphaproteobacteria	Rhodospirillales	Enhydrobacter	Enhydrobacter	Enhydrobacter sp,
ORG3881	-0.919111	-0.946428	-0.909789	0.109302	1.07871	0.0951187	Unaffected	Bacteria	Proteobacteria	Alphaproteobacteria	Rhodospirillales	Enhydrobacter	Enhydrobacter	Enhydrobacter aerosaccus
ORG3873	5.30241	5.3072	5.28916	0.0462351	1.03257	0.112386	Unaffected	Bacteria	Proteobacteria	Alphaproteobacteria	Rhodospirillales	Acetobacteraceae	Unclassified Acetobacteraceae	Unclassified Acetobacteraceae
ORG3872	-1.09354	-1.32112	-1.00847	0.0457392	1.03221	0.0139082	Unaffected	Bacteria	Proteobacteria	Alphaproteobacteria	Rhodospirillales	Acetobacteraceae	Stella	Unclassified Stella
ORG3865	-1.1246	-0.997083	-1.29585	-0.323714	1.25155	-0.289837	Unaffected	Bacteria	Proteobacteria	Alphaproteobacteria	Rhodospirillales	Acetobacteraceae	Roseomonas	Unclassified Roseomonas
ORG3862	-2.7214	-3.05465	-2.32931	0.679286	1.60135	0.359386	Unaffected	Bacteria	Proteobacteria	Alphaproteobacteria	Rhodospirillales	Acetobacteraceae	Roseomonas	Roseomonas sp,
ORG385	-3.32019	-3.64488	-3.09855	0.610046	1.52631	0.164956	Unaffected	Bacteria	Actinobacteria	Actinobacteria	Corynebacteriales	Mycobacteriaceae	Mycobacterium	Mycobacterium neglectum
ORG2285	-2.76436	-3.57023	-2.16578	1.37111	2.58669	0.645746	Elevated	Bacteria	Chloroflexi	Chloroflexia	Chloroflexales	Roseiflexaceae	Kouleothrix	Unclassified Kouleothrix
ORG3845	-4.11633	-3.85043	-4.4759	-0.711695	1.63773	-0.26425	Unaffected	Bacteria	Proteobacteria	Alphaproteobacteria	Rhodospirillales	Acetobacteraceae	Rhodovastum	Rhodovastum atsumiense
ORG3842	-2.14194	-2.50107	-1.8042	0.722296	1.64981	0.351895	Unaffected	Bacteria	Proteobacteria	Alphaproteobacteria	Rhodospirillales	Acetobacteraceae	Rhodopila	Rhodopila globiformis
ORG3836	5.88561	5.88544	5.88573	0.0716199	1.0509	0.139687	Unaffected	Bacteria	Proteobacteria	Alphaproteobacteria	Rhodospirillales	Acetobacteraceae	Komagataeibacter	Unclassified Komagataeibacter
ORG3835	2.58525	2.57582	2.5964	0.0375636	1.02638	0.135736	Unaffected	Bacteria	Proteobacteria	Alphaproteobacteria	Rhodospirillales	Acetobacteraceae	Komagataeibacter	Komagataeibacter xylinus
ORG3834	4.44322	4.42596	4.48085	0.050445	1.03558	0.191262	Unaffected	Bacteria	Proteobacteria	Alphaproteobacteria	Rhodospirillales	Acetobacteraceae	Komagataeibacter	Komagataeibacter nataicola
ORG3833	0.834646	0.853729	0.785532	-0.0327394	1.02295	-0.037158	Unaffected	Bacteria	Proteobacteria	Alphaproteobacteria	Rhodospirillales	Acetobacteraceae	Komagataeibacter	Komagataeibacter medellinensis
ORG3832	-1.65633	-1.60879	-1.72137	0.0354075	1.02485	0.0280789	Unaffected	Bacteria	Proteobacteria	Alphaproteobacteria	Rhodospirillales	Acetobacteraceae	Komagataeibacter	Komagataeibacter intermedius
ORG3831	-2.95351	-2.6233	-3.18698	-0.708671	1.6343	-0.29931	Unaffected	Bacteria	Proteobacteria	Alphaproteobacteria	Rhodospirillales	Acetobacteraceae	Komagataeibacter	Komagataeibacter hansenii
ORG3830	-0.320591	-0.229533	-0.491584	-0.257673	1.19555	-0.291708	Unaffected	Bacteria	Proteobacteria	Alphaproteobacteria	Rhodospirillales	Acetobacteraceae	Komagataeibacter	Komagataeibacter europaeus
ORG3828	-3.4321	-2.97508	-4.46663	-1.46158	2.75409	-0.420541	Unaffected	Bacteria	Proteobacteria	Alphaproteobacteria	Rhodospirillales	Acetobacteraceae	Granulibacter	Unclassified Granulibacter
ORG3826	1.83459	1.85317	1.78594	-0.132276	1.09602	-0.227977	Unaffected	Bacteria	Proteobacteria	Alphaproteobacteria	Rhodospirillales	Acetobacteraceae	Gluconobacter	Unclassified Gluconobacter
ORG3825	-0.0223357	0.0347342	-0.156702	-0.186848	1.13827	-0.18825	Unaffected	Bacteria	Proteobacteria	Alphaproteobacteria	Rhodospirillales	Acetobacteraceae	Gluconobacter	Gluconobacter roseus
ORG3824	-2.42185	-2.60031	-2.32339	0.223087	1.16723	0.129311	Unaffected	Bacteria	Proteobacteria	Alphaproteobacteria	Rhodospirillales	Acetobacteraceae	Gluconobacter	Gluconobacter frateurii
ORG3823	-2.75922	-2.3166	-3.53525	-1.08276	2.11808	-0.459336	Unaffected	Bacteria	Proteobacteria	Alphaproteobacteria	Rhodospirillales	Acetobacteraceae	Gluconobacter	Gluconobacter cerinus
ORG3822	-1.57639	-1.47193	-1.64295	-0.35932	1.28282	-0.246931	Unaffected	Bacteria	Proteobacteria	Alphaproteobacteria	Rhodospirillales	Acetobacteraceae	Gluconacetobacter	Unclassified Gluconacetobacter
ORG3821	-1.42193	-1.3101	-1.48777	-0.117559	1.0849	-0.115652	Unaffected	Bacteria	Proteobacteria	Alphaproteobacteria	Rhodospirillales	Acetobacteraceae	Gluconacetobacter	Gluconacetobacter liquefaciens
ORG3820	-2.28467	-2.49264	-2.03501	0.543386	1.45739	0.366501	Unaffected	Bacteria	Proteobacteria	Alphaproteobacteria	Rhodospirillales	Acetobacteraceae	Gluconacetobacter	Gluconacetobacter diazotrophicus
ORG3819	-0.0122804	-0.0720676	0.0580861	0.089954	1.06434	0.0704133	Unaffected	Bacteria	Proteobacteria	Alphaproteobacteria	Rhodospirillales	Acetobacteraceae	Endobacter	Unclassified Endobacter
ORG3810	0.506963	0.433079	0.651198	0.18893	1.13992	0.242675	Unaffected	Bacteria	Proteobacteria	Alphaproteobacteria	Rhodospirillales	Acetobacteraceae	Asaia	Unclassified Asaia
ORG2254	-0.835955	-1.06621	-0.476512	0.634273	1.55215	0.779118	Elevated	Bacteria	Chloroflexi	Anaerolineae	Unclassified Anaerolineae	Unclassified Anaerolineae	Unclassified Anaerolineae	Unclassified Anaerolineae
ORG3808	-2.57139	-2.29007	-2.82844	-0.57027	1.4848	-0.335861	Unaffected	Bacteria	Proteobacteria	Alphaproteobacteria	Rhodospirillales	Acetobacteraceae	Acidomonas	Unclassified Acidomonas
ORG3807	-1.72448	-1.68024	-1.77913	-0.0477076	1.03362	-0.0365029	Unaffected	Bacteria	Proteobacteria	Alphaproteobacteria	Rhodospirillales	Acetobacteraceae	Acidomonas	Acidomonas methanolica
ORG3804	-2.1154	-1.89834	-2.37305	-0.166894	1.12264	-0.080737	Unaffected	Bacteria	Proteobacteria	Alphaproteobacteria	Rhodospirillales	Acetobacteraceae	Acidisphaera	Unclassified Acidisphaera
ORG3803	-2.0159	-1.96901	-2.09741	-0.0762885	1.0543	-0.0747624	Unaffected	Bacteria	Proteobacteria	Alphaproteobacteria	Rhodospirillales	Acetobacteraceae	Acidisphaera	Acidisphaera sp,
ORG3802	1.25521	1.24729	1.52148	0.375863	1.29762	0.33325	Unaffected	Bacteria	Proteobacteria	Alphaproteobacteria	Rhodospirillales	Acetobacteraceae	Acidisphaera	Acidisphaera rubrifaciens
ORG3799	-1.7481	-1.64389	-2.00392	-0.394966	1.31491	-0.159603	Unaffected	Bacteria	Proteobacteria	Alphaproteobacteria	Rhodospirillales	Acetobacteraceae	Acidiphilium	Unclassified Acidiphilium
ORG2451	3.14467	3.05822	3.27186	0.250321	1.18947	0.981385	Elevated	Bacteria	Cyanobacteria	Unclassified Cyanobacteria	Unclassified Cyanobacteria	Unclassified Cyanobacteria	Unclassified Cyanobacteria	Unclassified Cyanobacteria
ORG3792	1.32542	1.45211	1.30641	-0.271188	1.2068	-0.29673	Unaffected	Bacteria	Proteobacteria	Alphaproteobacteria	Rhodospirillales	Acetobacteraceae	Acetobacteraceae bacterium	Acetobacteraceae bacterium
ORG3791	6.86647	6.84608	6.96969	0.0752214	1.05352	0.220863	Unaffected	Bacteria	Proteobacteria	Alphaproteobacteria	Rhodospirillales	Acetobacteraceae	Acetobacter	Unclassified Acetobacter
ORG3789	-1.66348	-1.60543	-1.70023	-0.146638	1.10699	-0.104971	Unaffected	Bacteria	Proteobacteria	Alphaproteobacteria	Rhodospirillales	Acetobacteraceae	Acetobacter	Acetobacter pomorum
ORG3788	-1.41054	-1.36044	-1.48346	-0.200801	1.14934	-0.182707	Unaffected	Bacteria	Proteobacteria	Alphaproteobacteria	Rhodospirillales	Acetobacteraceae	Acetobacter	Acetobacter orleanensis
ORG2450	-1.56094	-1.35355	-1.78744	-0.378499	1.29999	-0.512398	Ambient	Bacteria	Cyanobacteria	Synechococcales	Synechococcales	Unclassified Synechococcales	Unclassified Synechococcales	Unclassified Synechococcales
ORG3783	-0.272931	-0.285999	-0.264787	0.0757204	1.05389	0.0726338	Unaffected	Bacteria	Proteobacteria	Alphaproteobacteria	Rhodobacterales	Unclassified Rhodobacterales	Unclassified Rhodobacterales	Unclassified Rhodobacterales
ORG3778	3.97191	3.89322	3.99948	0.140812	1.10253	0.320176	Unaffected	Bacteria	Proteobacteria	Alphaproteobacteria	Rhodobacterales	Rhodobacteraceae	Unclassified Rhodobacteraceae	Unclassified Rhodobacteraceae
ORG3774	-2.75963	-2.77589	-2.71102	0.0319976	1.02243	0.0151055	Unaffected	Bacteria	Proteobacteria	Alphaproteobacteria	Rhodobacterales	Rhodobacteraceae	Sulfitobacter	Unclassified Sulfitobacter
ORG3772	-3.58084	-3.26971	-3.95205	-0.821789	1.7676	-0.276075	Unaffected	Bacteria	Proteobacteria	Alphaproteobacteria	Rhodobacterales	Rhodobacteraceae	Sulfitobacter	Sulfitobacter brevis
ORG3771	-2.62822	-2.88872	-2.30804	0.457511	1.37317	0.158284	Unaffected	Bacteria	Proteobacteria	Alphaproteobacteria	Rhodobacterales	Rhodobacteraceae	Stappia	Unclassified Stappia
ORG3768	-2.03013	-2.00024	-2.03928	0.216177	1.16165	0.0938195	Unaffected	Bacteria	Proteobacteria	Alphaproteobacteria	Rhodobacterales	Rhodobacteraceae	Stappia	Stappia indica
ORG3762	-2.13099	-1.86626	-2.40932	-0.422144	1.33992	-0.212549	Unaffected	Bacteria	Proteobacteria	Alphaproteobacteria	Rhodobacterales	Rhodobacteraceae	Salipiger	Salipiger profundus
ORG3761	-2.75501	-2.8218	-2.71768	0.100198	1.07192	0.0523123	Unaffected	Bacteria	Proteobacteria	Alphaproteobacteria	Rhodobacterales	Rhodobacteraceae	Salipiger	Salipiger bermudensis
ORG3758	-2.58626	-2.71665	-2.39186	0.219423	1.16427	0.120266	Unaffected	Bacteria	Proteobacteria	Alphaproteobacteria	Rhodobacterales	Rhodobacteraceae	Ruegeria	Unclassified Ruegeria
ORG3752	-3.31201	-3.45609	-3.18089	0.50457	1.4187	0.176993	Unaffected	Bacteria	Proteobacteria	Alphaproteobacteria	Rhodobacterales	Rhodobacteraceae	Roseovarius	Unclassified Roseovarius
ORG375	-1.95343	-2.06673	-1.90036	0.261058	1.19836	0.149895	Unaffected	Bacteria	Actinobacteria	Actinobacteria	Corynebacteriales	Mycobacteriaceae	Mycobacterium	Mycobacterium kansasii
ORG2449	-2.05708	-2.63817	-1.60444	0.889789	1.8529	0.573485	Elevated	Bacteria	Cyanobacteria	Synechococcales	Synechococcales	Synechococcaceae	Unclassified Synechococcaceae	Unclassified Synechococcaceae
ORG2391	0.00372254	-0.198661	0.447543	0.712565	1.63871	0.64934	Elevated	Bacteria	Cyanobacteria	Nostocales	Nostocales	Scytonemataceae	Scytonema	Scytonema tolypothrichoides
ORG2387	-3.45997	-2.62807	-4.81989	-2.23601	4.71093	-0.714314	Ambient	Bacteria	Cyanobacteria	Nostocales	Nostocales	Nostocaceae	Unclassified Nostocaceae	Unclassified Nostocaceae
ORG3737	1.11496	1.1296	1.02816	-0.0547472	1.03868	-0.088149	Unaffected	Bacteria	Proteobacteria	Alphaproteobacteria	Rhodobacterales	Rhodobacteraceae	Roseibium	Roseibium sp,
ORG3733	-2.95876	-3.18359	-2.81139	0.360001	1.28343	0.204263	Unaffected	Bacteria	Proteobacteria	Alphaproteobacteria	Rhodobacterales	Rhodobacteraceae	Rhodovulum	Unclassified Rhodovulum
ORG3732	-3.38872	-3.56718	-3.20731	0.26908	1.20504	0.0928227	Unaffected	Bacteria	Proteobacteria	Alphaproteobacteria	Rhodobacterales	Rhodobacteraceae	Rhodovulum	Rhodovulum sulfidophilum
ORG3730	-1.93021	-2.28793	-1.6147	0.518673	1.43264	0.200144	Unaffected	Bacteria	Proteobacteria	Alphaproteobacteria	Rhodobacterales	Rhodobacteraceae	Rhodobacteraceae bacterium	Rhodobacteraceae bacterium
ORG3729	-1.96175	-1.91622	-2.00545	-0.0445227	1.03134	-0.0342191	Unaffected	Bacteria	Proteobacteria	Alphaproteobacteria	Rhodobacterales	Rhodobacteraceae	Rhodobacter	Unclassified Rhodobacter
ORG3727	-2.25178	-2.48491	-2.10541	0.360379	1.28376	0.174575	Unaffected	Bacteria	Proteobacteria	Alphaproteobacteria	Rhodobacterales	Rhodobacteraceae	Rhodobacter	Rhodobacter sp,
ORG3713	-0.633489	-0.58676	-0.692476	-0.0685474	1.04866	-0.0700663	Unaffected	Bacteria	Proteobacteria	Alphaproteobacteria	Rhodobacterales	Rhodobacteraceae	Paracoccus	Unclassified Paracoccus
ORG3706	-0.319756	-0.0886161	-0.669204	-0.364658	1.28758	-0.138168	Unaffected	Bacteria	Proteobacteria	Alphaproteobacteria	Rhodobacterales	Rhodobacteraceae	Paracoccus	Paracoccus denitrificans
ORG3686	-2.83275	-2.33288	-3.18296	-0.690852	1.61424	-0.301128	Unaffected	Bacteria	Proteobacteria	Alphaproteobacteria	Rhodobacterales	Rhodobacteraceae	Labrenzia	Unclassified Labrenzia
ORG2455	-0.798397	-0.228114	-1.20956	-1.05671	2.08018	-0.887342	Ambient	Bacteria	Deferribacteres	Deferribacteres	Deferribacterales	Deferribacteraceae	Calditerrivibrio	Unclassified Calditerrivibrio
ORG3668	-3.25211	-2.72077	-3.89529	-1.10354	2.14881	-0.453208	Unaffected	Bacteria	Proteobacteria	Alphaproteobacteria	Rhodobacterales	Rhodobacteraceae	Aquimixticola	Aquimixticola soesokkakensis
ORG3666	-3.2563	-2.78947	-3.97204	-1.39303	2.6263	-0.443513	Unaffected	Bacteria	Proteobacteria	Alphaproteobacteria	Rhodobacterales	Rhodobacteraceae	Amaricoccus	Unclassified Amaricoccus
ORG3665	-2.31393	-1.82151	-2.71747	-0.750964	1.68292	-0.426817	Unaffected	Bacteria	Proteobacteria	Alphaproteobacteria	Rhodobacterales	Rhodobacteraceae	Amaricoccus	Amaricoccus sp,
ORG3664	-1.24529	-1.37264	-1.11517	0.123302	1.08922	0.093494	Unaffected	Bacteria	Proteobacteria	Alphaproteobacteria	Rhodobacterales	Rhodobacteraceae	Amaricoccus	Amaricoccus macauensis
ORG366	-0.801347	-0.700335	-0.832726	-0.0204532	1.01428	-0.0216729	Unaffected	Bacteria	Actinobacteria	Actinobacteria	Corynebacteriales	Mycobacteriaceae	Mycobacterium	Mycobacterium gallinarum
ORG3655	3.56174	3.70072	3.4143	-0.175202	1.12912	-0.290577	Unaffected	Bacteria	Proteobacteria	Alphaproteobacteria	Rhodobacterales	Rhodobacteraceae	Acidimangrovimonas	Acidimangrovimonas indica
ORG3654	-3.4382	-3.41797	-3.52033	-0.320164	1.24847	-0.0806839	Unaffected	Bacteria	Proteobacteria	Alphaproteobacteria	Rhodobacterales	Hyphomonadaceae	Unclassified Hyphomonadaceae	Unclassified Hyphomonadaceae
ORG3651	0.406674	0.467056	0.320056	-0.193232	1.14332	-0.386767	Unaffected	Bacteria	Proteobacteria	Alphaproteobacteria	Rhodobacterales	Hyphomonadaceae	Oceanicaulis	Unclassified Oceanicaulis
ORG3650	-0.325338	-0.40315	-0.307084	0.0947389	1.06787	0.0961399	Unaffected	Bacteria	Proteobacteria	Alphaproteobacteria	Rhodobacterales	Hyphomonadaceae	Oceanicaulis	Oceanicaulis sp,
ORG3648	-2.43863	-2.96991	-1.90289	0.786938	1.72541	0.310325	Unaffected	Bacteria	Proteobacteria	Alphaproteobacteria	Rhodobacterales	Hyphomonadaceae	Hyphomonas	Unclassified Hyphomonas
ORG3639	-0.935142	-1.28925	-0.676878	0.599798	1.5155	0.336259	Unaffected	Bacteria	Proteobacteria	Alphaproteobacteria	Rhizobiales	Xanthobacteraceae	Xanthobacteraceae bacterium	Xanthobacteraceae bacterium
ORG3635	-2.56356	-2.57522	-2.53126	0.200149	1.14882	0.102747	Unaffected	Bacteria	Proteobacteria	Alphaproteobacteria	Rhizobiales	Xanthobacteraceae	Unclassified Xanthobacteraceae	Unclassified Xanthobacteraceae
ORG3634	-2.64805	-2.88324	-2.52546	0.438799	1.35548	0.168292	Unaffected	Bacteria	Proteobacteria	Alphaproteobacteria	Rhizobiales	Xanthobacteraceae	Starkeya	Unclassified Starkeya
ORG3630	1.99262	1.95453	2.04357	0.149368	1.10908	0.199627	Unaffected	Bacteria	Proteobacteria	Alphaproteobacteria	Rhizobiales	Xanthobacteraceae	Pseudolabrys	Unclassified Pseudolabrys
ORG3629	0.565798	0.481038	0.807322	0.296747	1.22837	0.407884	Unaffected	Bacteria	Proteobacteria	Alphaproteobacteria	Rhizobiales	Xanthobacteraceae	Pseudolabrys	Pseudolabrys taiwanensis
ORG3628	0.351626	0.398015	0.265373	-0.0435595	1.03065	-0.0521983	Unaffected	Bacteria	Proteobacteria	Alphaproteobacteria	Rhizobiales	Xanthobacteraceae	Pseudolabrys	Pseudolabrys sp,
ORG3627	0.584893	0.659337	0.35984	-0.228164	1.17134	-0.318099	Unaffected	Bacteria	Proteobacteria	Alphaproteobacteria	Rhizobiales	Xanthobacteraceae	Labrys	Unclassified Labrys
ORG3622	7.81053	7.74884	7.83137	0.120485	1.0871	0.330418	Unaffected	Bacteria	Proteobacteria	Alphaproteobacteria	Rhizobiales	Unclassified Rhizobiales	Unclassified Rhizobiales	Unclassified Rhizobiales
ORG3618	-0.585411	-0.382463	-0.73416	-0.318059	1.24665	-0.387402	Unaffected	Bacteria	Proteobacteria	Alphaproteobacteria	Rhizobiales	Salinarimonadaceae	Salinarimonas	Salinarimonas ramus
ORG3615	-2.9098	-2.69093	-3.49757	-1.103	2.148	-0.323004	Unaffected	Bacteria	Proteobacteria	Alphaproteobacteria	Rhizobiales	Roseiarcaceae	Roseiarcus	Roseiarcus fermentans
ORG3612	4.57712	4.52094	4.61146	0.145242	1.10592	0.353859	Unaffected	Bacteria	Proteobacteria	Alphaproteobacteria	Rhizobiales	Rhodobiaceae	Tepidicaulis	Tepidicaulis marinus
ORG3599	2.79262	2.88888	2.62704	-0.196951	1.14627	-0.34152	Unaffected	Bacteria	Proteobacteria	Alphaproteobacteria	Rhizobiales	Rhizobiales bacterium	Rhizobiales bacterium	Rhizobiales bacterium
ORG3598	3.8738	3.91825	3.78651	-0.0539476	1.0381	-0.10921	Unaffected	Bacteria	Proteobacteria	Alphaproteobacteria	Rhizobiales	Rhizobiaceae	Unclassified Rhizobiaceae	Unclassified Rhizobiaceae
ORG3597	-0.724071	-0.698149	-0.771145	-0.0501521	1.03537	-0.046805	Unaffected	Bacteria	Proteobacteria	Alphaproteobacteria	Rhizobiales	Rhizobiaceae	Sinorhizobium	Unclassified Sinorhizobium
ORG3595	-2.66615	-3.01462	-2.31563	0.503653	1.4178	0.190402	Unaffected	Bacteria	Proteobacteria	Alphaproteobacteria	Rhizobiales	Rhizobiaceae	Sinorhizobium	Sinorhizobium meliloti
ORG3590	3.66157	3.70458	3.53866	-0.148702	1.10857	-0.448081	Unaffected	Bacteria	Proteobacteria	Alphaproteobacteria	Rhizobiales	Rhizobiaceae	Rhizobium	Unclassified Rhizobium
ORG2486	-0.348023	-0.544528	-0.139307	0.442889	1.35932	0.661336	Elevated	Bacteria	Deinococcus-Thermus	Deinococci	Unclassified Deinococci	Unclassified Deinococci	Unclassified Deinococci	Unclassified Deinococci
ORG3579	0.517559	0.479343	0.577442	0.0783682	1.05582	0.112162	Unaffected	Bacteria	Proteobacteria	Alphaproteobacteria	Rhizobiales	Rhizobiaceae	Rhizobium	Rhizobium phaseoli
ORG3574	-2.32412	-2.09021	-2.60127	-0.668752	1.5897	-0.284322	Unaffected	Bacteria	Proteobacteria	Alphaproteobacteria	Rhizobiales	Rhizobiaceae	Rhizobium	Rhizobium leucaenae
ORG3573	-0.359771	-0.406946	-0.29318	0.227245	1.1706	0.280204	Unaffected	Bacteria	Proteobacteria	Alphaproteobacteria	Rhizobiales	Rhizobiaceae	Rhizobium	Rhizobium leguminosarum
ORG3570	-2.97915	-3.25517	-2.76264	0.573385	1.48801	0.201881	Unaffected	Bacteria	Proteobacteria	Alphaproteobacteria	Rhizobiales	Rhizobiaceae	Rhizobium	Rhizobium freirei
ORG3568	-0.421324	-0.495483	-0.318408	0.118151	1.08534	0.130006	Unaffected	Bacteria	Proteobacteria	Alphaproteobacteria	Rhizobiales	Rhizobiaceae	Rhizobium	Rhizobium etli
ORG3567	-2.63052	-2.08466	-2.95504	-0.669946	1.59101	-0.30017	Unaffected	Bacteria	Proteobacteria	Alphaproteobacteria	Rhizobiales	Rhizobiaceae	Rhizobium	Rhizobium esperanzae
ORG3560	7.27572	7.27605	7.24941	-0.136313	1.09909	-0.287382	Unaffected	Bacteria	Proteobacteria	Alphaproteobacteria	Rhizobiales	Rhizobiaceae	Liberibacter	Unclassified Liberibacter
ORG3559	-0.0178733	0.187731	-0.203538	-0.385076	1.30593	-0.499071	Unaffected	Bacteria	Proteobacteria	Alphaproteobacteria	Rhizobiales	Rhizobiaceae	Liberibacter	Candidatus Liberibacter solanacearum
ORG3558	2.75298	2.81106	2.68892	-0.0878305	1.06277	-0.249218	Unaffected	Bacteria	Proteobacteria	Alphaproteobacteria	Rhizobiales	Rhizobiaceae	Liberibacter	Candidatus Liberibacter asiaticus
ORG3549	-2.86372	-3.13349	-2.78198	0.46142	1.3769	0.111155	Unaffected	Bacteria	Proteobacteria	Alphaproteobacteria	Rhizobiales	Rhizobiaceae	Ensifer	Ensifer sp,
ORG3543	3.89288	3.89125	3.89731	-0.00512076	1.00356	-0.0109766	Unaffected	Bacteria	Proteobacteria	Alphaproteobacteria	Rhizobiales	Rhizobiaceae	Agrobacterium	Unclassified Agrobacterium
ORG2974	-2.21573	-1.89134	-2.58481	-0.659467	1.5795	-0.503902	Ambient	Bacteria	Firmicutes	Tissierellia	Tissierellales	Peptoniphilaceae	Parvimonas	Parvimonas micra
ORG2965	2.56376	2.4598	2.74379	0.242577	1.1831	0.572884	Elevated	Bacteria	Firmicutes	Negativicutes	Veillonellales	Veillonellaceae	Veillonella	Unclassified Veillonella
ORG3539	-3.35526	-2.9372	-4.07391	-1.19805	2.29429	-0.439428	Unaffected	Bacteria	Proteobacteria	Alphaproteobacteria	Rhizobiales	Rhizobiaceae	Agrobacterium	Agrobacterium salinitolerans
ORG3538	-2.25237	-2.41078	-2.08667	0.280293	1.21444	0.187043	Unaffected	Bacteria	Proteobacteria	Alphaproteobacteria	Rhizobiales	Rhizobiaceae	Agrobacterium	Agrobacterium rosae
ORG3536	0.570666	0.53378	0.670939	0.175322	1.12922	0.227213	Unaffected	Bacteria	Proteobacteria	Alphaproteobacteria	Rhizobiales	Rhizobiaceae	Agrobacterium	Agrobacterium genomosp,
ORG3530	-0.393531	-0.479372	-0.335811	0.200923	1.14943	0.253895	Unaffected	Bacteria	Proteobacteria	Alphaproteobacteria	Rhizobiales	Pseudorhodoplanes	Pseudorhodoplanes	Pseudorhodoplanes sinuspersici
ORG3529	4.36852	4.34991	4.38902	0.0633811	1.04491	0.0700143	Unaffected	Bacteria	Proteobacteria	Alphaproteobacteria	Rhizobiales	Phyllobacteriaceae	Unclassified Phyllobacteriaceae	Unclassified Phyllobacteriaceae
ORG3526	2.54909	2.56217	2.42231	-0.0265776	1.01859	-0.0288407	Unaffected	Bacteria	Proteobacteria	Alphaproteobacteria	Rhizobiales	Phyllobacteriaceae	Phyllobacterium	Unclassified Phyllobacterium
ORG3523	-1.76089	-2.00173	-1.5416	0.314914	1.24394	0.0898273	Unaffected	Bacteria	Proteobacteria	Alphaproteobacteria	Rhizobiales	Phyllobacteriaceae	Phyllobacterium	Phyllobacterium sp,
ORG3517	-2.85841	-3.1325	-2.50801	0.359826	1.28327	0.122676	Unaffected	Bacteria	Proteobacteria	Alphaproteobacteria	Rhizobiales	Phyllobacteriaceae	Phyllobacteriaceae bacterium	Phyllobacteriaceae bacterium
ORG3512	6.22363	6.22592	6.18046	0.0368018	1.02584	0.112383	Unaffected	Bacteria	Proteobacteria	Alphaproteobacteria	Rhizobiales	Phyllobacteriaceae	Mesorhizobium	Unclassified Mesorhizobium
ORG3508	3.67517	3.62374	3.709	0.107006	1.07699	0.264483	Unaffected	Bacteria	Proteobacteria	Alphaproteobacteria	Rhizobiales	Phyllobacteriaceae	Mesorhizobium	Mesorhizobium sp,
ORG3505	-2.966	-3.61754	-2.49459	1.18018	2.26605	0.494843	Unaffected	Bacteria	Proteobacteria	Alphaproteobacteria	Rhizobiales	Phyllobacteriaceae	Mesorhizobium	Mesorhizobium prunaredense
ORG2951	1.14814	0.949261	1.43068	0.429596	1.34686	0.724195	Elevated	Bacteria	Firmicutes	Negativicutes	Selenomonadales	Selenomonadaceae	Selenomonas	Unclassified Selenomonas
ORG3501	-2.75615	-2.47863	-3.05495	-0.803611	1.74546	-0.373238	Unaffected	Bacteria	Proteobacteria	Alphaproteobacteria	Rhizobiales	Phyllobacteriaceae	Mesorhizobium	Mesorhizobium metallidurans
ORG350	3.21054	3.35074	3.07366	-0.363584	1.28662	-0.354975	Unaffected	Bacteria	Actinobacteria	Actinobacteria	Corynebacteriales	Mycobacteriaceae	Mycobacterium	Mycobacterium ahvazicum
ORG3497	-2.53321	-2.79015	-2.20457	0.825403	1.77203	0.344967	Unaffected	Bacteria	Proteobacteria	Alphaproteobacteria	Rhizobiales	Phyllobacteriaceae	Mesorhizobium	Mesorhizobium ephedrae
ORG2950	-1.75909	-2.28856	-1.2493	1.02746	2.03843	0.615916	Elevated	Bacteria	Firmicutes	Negativicutes	Selenomonadales	Selenomonadaceae	Selenomonas	Selenomonas sputigena
ORG3493	-2.36197	-2.35624	-2.36602	-0.11542	1.08329	-0.077293	Unaffected	Bacteria	Proteobacteria	Alphaproteobacteria	Rhizobiales	Phyllobacteriaceae	Mesorhizobium	Mesorhizobium amorphae
ORG3491	-0.685694	-0.698179	-0.678397	0.0122424	1.00852	0.00439935	Unaffected	Bacteria	Proteobacteria	Alphaproteobacteria	Rhizobiales	Phyllobacteriaceae	Mesorhizobium	Mesorhizobium albiziae
ORG3490	-2.99491	-3.17683	-2.76846	0.337525	1.26359	0.188615	Unaffected	Bacteria	Proteobacteria	Alphaproteobacteria	Rhizobiales	Phyllobacteriaceae	Hoeflea	Unclassified Hoeflea
ORG349	-2.51228	-2.8583	-2.15315	0.581812	1.49673	0.252079	Unaffected	Bacteria	Actinobacteria	Actinobacteria	Corynebacteriales	Mycobacteriaceae	Mycobacteriaceae bacterium	Mycobacteriaceae bacterium
ORG3477	-1.48383	-1.40869	-1.54779	-0.117736	1.08503	-0.067441	Unaffected	Bacteria	Proteobacteria	Alphaproteobacteria	Rhizobiales	Nordella	Nordella	Nordella sp,
ORG3471	1.2298	1.14083	1.52814	0.376341	1.29805	0.363279	Unaffected	Bacteria	Proteobacteria	Alphaproteobacteria	Rhizobiales	Methylocystaceae	Unclassified Methylocystaceae	Unclassified Methylocystaceae
ORG3467	0.0041506	-0.250075	0.260738	0.607107	1.5232	0.410953	Unaffected	Bacteria	Proteobacteria	Alphaproteobacteria	Rhizobiales	Methylocystaceae	Methylocystis	Unclassified Methylocystis
ORG3463	-0.669232	-0.745027	-0.542443	0.228274	1.17143	0.21913	Unaffected	Bacteria	Proteobacteria	Alphaproteobacteria	Rhizobiales	Methylocystaceae	Methylocystaceae bacterium	Methylocystaceae bacterium
ORG3458	2.05475	2.16349	1.87001	-0.253334	1.19196	-0.358314	Unaffected	Bacteria	Proteobacteria	Alphaproteobacteria	Rhizobiales	Methyloceanibacter	Methyloceanibacter	Unclassified Methyloceanibacter
ORG3457	-2.2681	-2.17579	-2.32616	-0.106009	1.07625	-0.0470043	Unaffected	Bacteria	Proteobacteria	Alphaproteobacteria	Rhizobiales	Methyloceanibacter	Methyloceanibacter	Methyloceanibacter superfactus
ORG3456	-0.70029	-0.808775	-0.273503	0.48137	1.39607	0.334927	Unaffected	Bacteria	Proteobacteria	Alphaproteobacteria	Rhizobiales	Methyloceanibacter	Methyloceanibacter	Methyloceanibacter sp,
ORG3450	2.74111	2.71956	2.77926	0.0558512	1.03947	0.128655	Unaffected	Bacteria	Proteobacteria	Alphaproteobacteria	Rhizobiales	Methylobacteriaceae	Unclassified Methylobacteriaceae	Unclassified Methylobacteriaceae
ORG3449	3.80537	4.08134	3.72928	-0.308881	1.23875	-0.46567	Unaffected	Bacteria	Proteobacteria	Alphaproteobacteria	Rhizobiales	Methylobacteriaceae	Microvirga	Unclassified Microvirga
ORG3446	-2.39803	-2.23668	-2.5694	-0.612516	1.52892	-0.15273	Unaffected	Bacteria	Proteobacteria	Alphaproteobacteria	Rhizobiales	Methylobacteriaceae	Microvirga	Microvirga sp,
ORG3444	0.00446386	0.185771	-0.290657	-0.253963	1.19248	-0.166991	Unaffected	Bacteria	Proteobacteria	Alphaproteobacteria	Rhizobiales	Methylobacteriaceae	Microvirga	Microvirga ossetica
ORG3443	-1.77987	-1.89837	-1.70172	0.271796	1.20731	0.211238	Unaffected	Bacteria	Proteobacteria	Alphaproteobacteria	Rhizobiales	Methylobacteriaceae	Microvirga	Microvirga massiliensis
ORG344	-1.09294	-0.905514	-1.24455	-0.233967	1.17606	-0.241674	Unaffected	Bacteria	Actinobacteria	Actinobacteria	Corynebacteriales	Gordoniaceae	Gordonia	Unclassified Gordonia
ORG3439	-0.814391	-0.7385	-0.838741	-0.134169	1.09746	-0.110482	Unaffected	Bacteria	Proteobacteria	Alphaproteobacteria	Rhizobiales	Methylobacteriaceae	Microvirga	Microvirga brassicacearum
ORG3437	-2.58367	-2.60451	-2.56274	0.122765	1.08882	0.0410949	Unaffected	Bacteria	Proteobacteria	Alphaproteobacteria	Rhizobiales	Methylobacteriaceae	Methylorubrum	Unclassified Methylorubrum
ORG3434	-0.991579	-0.943028	-1.14057	-0.125828	1.09113	-0.0617336	Unaffected	Bacteria	Proteobacteria	Alphaproteobacteria	Rhizobiales	Methylobacteriaceae	Methylorubrum	Methylorubrum extorquens
ORG3433	2.18393	2.18983	2.17112	0.0121118	1.00843	0.0325957	Unaffected	Bacteria	Proteobacteria	Alphaproteobacteria	Rhizobiales	Methylobacteriaceae	Methylobacterium	Unclassified Methylobacterium
ORG3429	-1.88154	-1.91376	-1.82169	0.0975916	1.06999	0.0654857	Unaffected	Bacteria	Proteobacteria	Alphaproteobacteria	Rhizobiales	Methylobacteriaceae	Methylobacterium	Methylobacterium sp,
ORG3426	-3.59713	-3.32782	-4.22128	-0.874544	1.83343	-0.314073	Unaffected	Bacteria	Proteobacteria	Alphaproteobacteria	Rhizobiales	Methylobacteriaceae	Methylobacterium	Methylobacterium nodulans
ORG2926	-2.55887	-1.8663	-3.13276	-1.25786	2.3914	-0.64728	Ambient	Bacteria	Firmicutes	Erysipelotrichia	Erysipelotrichales	Erysipelotrichaceae	Coprobacillus	Unclassified Coprobacillus
ORG2924	5.8985	5.85722	5.99309	0.14904	1.10883	0.677424	Elevated	Bacteria	Firmicutes	Erysipelotrichia	Erysipelotrichales	Erysipelotrichaceae	Catenibacterium	Unclassified Catenibacterium
ORG3412	1.27746	1.28502	1.2658	0.0194444	1.01357	0.0381982	Unaffected	Bacteria	Proteobacteria	Alphaproteobacteria	Rhizobiales	Hyphomicrobiaceae	Unclassified Hyphomicrobiaceae	Unclassified Hyphomicrobiaceae
ORG2917	1.09416	0.823923	1.45197	0.420671	1.33855	0.628291	Elevated	Bacteria	Firmicutes	Clostridia	Thermosediminibacterales	Thermosediminibacteraceae	Fervidicola	Fervidicola ferrireducens
ORG3410	0.412696	0.357299	0.532657	0.248119	1.18766	0.229952	Unaffected	Bacteria	Proteobacteria	Alphaproteobacteria	Rhizobiales	Hyphomicrobiaceae	Rhodoplanes	Rhodoplanes sp,
ORG3407	-2.66749	-2.6102	-2.76803	-0.290426	1.223	-0.110085	Unaffected	Bacteria	Proteobacteria	Alphaproteobacteria	Rhizobiales	Hyphomicrobiaceae	Rhodoplanes	Rhodoplanes elegans
ORG3406	-0.227544	-0.0766806	-0.379164	-0.360168	1.28358	-0.369552	Unaffected	Bacteria	Proteobacteria	Alphaproteobacteria	Rhizobiales	Hyphomicrobiaceae	Rhodomicrobium	Unclassified Rhodomicrobium
ORG3400	-4.00362	-3.90088	-4.16137	-0.428407	1.34575	-0.159611	Unaffected	Bacteria	Proteobacteria	Alphaproteobacteria	Rhizobiales	Hyphomicrobiaceae	Pelagibacterium	Unclassified Pelagibacterium
ORG3397	1.87115	1.84166	1.90586	0.0578036	1.04088	0.125284	Unaffected	Bacteria	Proteobacteria	Alphaproteobacteria	Rhizobiales	Hyphomicrobiaceae	Hyphomicrobium	Unclassified Hyphomicrobium
ORG3395	-3.04343	-2.52461	-3.78303	-1.29364	2.45145	-0.418625	Unaffected	Bacteria	Proteobacteria	Alphaproteobacteria	Rhizobiales	Hyphomicrobiaceae	Hyphomicrobium	Hyphomicrobium sulfonivorans
ORG3394	0.485086	0.538193	0.392661	-0.230986	1.17364	-0.228681	Unaffected	Bacteria	Proteobacteria	Alphaproteobacteria	Rhizobiales	Hyphomicrobiaceae	Hyphomicrobium	Hyphomicrobium sp,
ORG3390	0.944241	0.887501	1.00002	0.25062	1.18972	0.309017	Unaffected	Bacteria	Proteobacteria	Alphaproteobacteria	Rhizobiales	Hyphomicrobiaceae	Hyphomicrobiaceae bacterium	Hyphomicrobiaceae bacterium
ORG339	0.211562	0.270961	0.119457	-0.210625	1.15719	-0.26493	Unaffected	Bacteria	Actinobacteria	Actinobacteria	Corynebacteriales	Gordoniaceae	Gordonia	Gordonia jinhuaensis
ORG2908	-2.33361	-3.03978	-1.87749	1.24348	2.3677	0.715521	Elevated	Bacteria	Firmicutes	Clostridia	Thermoanaerobacterales	Thermoanaerobacteraceae	Thermoanaerobacter	Unclassified Thermoanaerobacter
ORG3387	-0.286501	-0.218372	-0.445896	-0.280559	1.21467	-0.283841	Unaffected	Bacteria	Proteobacteria	Alphaproteobacteria	Rhizobiales	Hyphomicrobiaceae	Devosia	Devosia sp,
ORG3379	-4.23084	-3.78134	-5.58598	-1.54384	2.91569	-0.369287	Unaffected	Bacteria	Proteobacteria	Alphaproteobacteria	Rhizobiales	Hyphomicrobiaceae	Blastochloris	Blastochloris sp,
ORG3375	-3.20581	-2.9798	-3.43816	-0.534437	1.44838	-0.212718	Unaffected	Bacteria	Proteobacteria	Alphaproteobacteria	Rhizobiales	Cohaesibacteraceae	Cohaesibacter	Unclassified Cohaesibacter
ORG337	-2.63966	-2.26206	-3.11169	-0.85004	1.80255	-0.438808	Unaffected	Bacteria	Actinobacteria	Actinobacteria	Corynebacteriales	Dietziaceae	Dietzia	Unclassified Dietzia
ORG3367	-1.65844	-1.64039	-1.68742	-0.0701756	1.04984	-0.0797743	Unaffected	Bacteria	Proteobacteria	Alphaproteobacteria	Rhizobiales	Candidatus Hodgkinia	Candidatus Hodgkinia	Unclassified Candidatus Hodgkinia
ORG3366	-0.784178	-0.916141	-0.678966	0.318183	1.24676	0.284143	Unaffected	Bacteria	Proteobacteria	Alphaproteobacteria	Rhizobiales	Candidatus Hodgkinia	Candidatus Hodgkinia	Candidatus Hodgkinia cicadicola
ORG3365	-0.765477	-0.83005	-0.685565	0.21561	1.16119	0.200788	Unaffected	Bacteria	Proteobacteria	Alphaproteobacteria	Rhizobiales	Brucellaceae	Unclassified Brucellaceae	Unclassified Brucellaceae
ORG3363	-2.20082	-1.91665	-2.58888	-0.544865	1.45888	-0.349511	Unaffected	Bacteria	Proteobacteria	Alphaproteobacteria	Rhizobiales	Brucellaceae	Ochrobactrum	Unclassified Ochrobactrum
ORG2897	6.88603	6.79366	6.92599	0.125045	1.09054	0.579743	Elevated	Bacteria	Firmicutes	Clostridia	Clostridiales	Unclassified Clostridiales	Unclassified Clostridiales	Unclassified Clostridiales
ORG3355	-0.870631	-0.696879	-1.13116	-0.311593	1.24108	-0.257209	Unaffected	Bacteria	Proteobacteria	Alphaproteobacteria	Rhizobiales	Brucellaceae	Brucella	Brucella suis
ORG3354	-1.43082	-1.2386	-1.60511	-0.532157	1.44609	-0.388649	Unaffected	Bacteria	Proteobacteria	Alphaproteobacteria	Rhizobiales	Brucellaceae	Brucella	Brucella sp,
ORG2896	-2.04911	-1.7531	-2.37922	-0.681359	1.60365	-0.683472	Ambient	Bacteria	Firmicutes	Clostridia	Clostridiales	Syntrophomonadaceae	Syntrophomonas	Unclassified Syntrophomonas
ORG3348	-3.7252	-3.44405	-4.2114	-0.744182	1.67502	-0.24707	Unaffected	Bacteria	Proteobacteria	Alphaproteobacteria	Rhizobiales	Bradyrhizobiaceae	Variibacter	Variibacter gotjawalensis
ORG3346	6.07061	6.03687	6.10828	0.0311172	1.0218	0.106303	Unaffected	Bacteria	Proteobacteria	Alphaproteobacteria	Rhizobiales	Bradyrhizobiaceae	Unclassified Bradyrhizobiaceae	Unclassified Bradyrhizobiaceae
ORG3345	-3.96225	-3.52767	-4.49775	-1.14251	2.20764	-0.433336	Unaffected	Bacteria	Proteobacteria	Alphaproteobacteria	Rhizobiales	Bradyrhizobiaceae	Tardiphaga	Unclassified Tardiphaga
ORG3342	-1.0142	-1.23218	-0.821336	0.395239	1.31516	0.360456	Unaffected	Bacteria	Proteobacteria	Alphaproteobacteria	Rhizobiales	Bradyrhizobiaceae	Rhodopseudomonas	Unclassified Rhodopseudomonas
ORG3341	-2.74318	-2.69942	-2.86284	-0.197904	1.14703	-0.0520467	Unaffected	Bacteria	Proteobacteria	Alphaproteobacteria	Rhizobiales	Bradyrhizobiaceae	Rhodopseudomonas	Rhodopseudomonas sp,
ORG334	7.64811	7.65892	7.60516	-0.115498	1.08335	-0.258566	Unaffected	Bacteria	Actinobacteria	Actinobacteria	Corynebacteriales	Corynebacteriaceae	Corynebacterium	Unclassified Corynebacterium
ORG2880	-1.66505	-1.40383	-2.25154	-0.945041	1.92524	-0.552256	Ambient	Bacteria	Firmicutes	Clostridia	Clostridiales	Ruminococcaceae	Flavonifractor	Flavonifractor sp,
ORG3338	-1.38477	-1.32756	-1.44169	-0.052407	1.03699	-0.0416916	Unaffected	Bacteria	Proteobacteria	Alphaproteobacteria	Rhizobiales	Bradyrhizobiaceae	Oligotropha	Oligotropha carboxidovorans
ORG3337	-0.295762	-0.0852212	-0.475957	-0.441946	1.35844	-0.422117	Unaffected	Bacteria	Proteobacteria	Alphaproteobacteria	Rhizobiales	Bradyrhizobiaceae	Nitrobacter	Unclassified Nitrobacter
ORG3334	-3.6413	-3.42957	-3.78116	-0.603628	1.51953	-0.175635	Unaffected	Bacteria	Proteobacteria	Alphaproteobacteria	Rhizobiales	Bradyrhizobiaceae	Nitrobacter	Nitrobacter sp,
ORG3333	-3.2105	-2.65383	-4.04072	-1.33936	2.53038	-0.472907	Unaffected	Bacteria	Proteobacteria	Alphaproteobacteria	Rhizobiales	Bradyrhizobiaceae	Nitrobacter	Nitrobacter hamburgensis
ORG3332	7.82764	7.81701	7.8473	0.0411593	1.02894	0.176817	Unaffected	Bacteria	Proteobacteria	Alphaproteobacteria	Rhizobiales	Bradyrhizobiaceae	Bradyrhizobium	Unclassified Bradyrhizobium
ORG2876	4.80723	4.71138	4.86947	0.18207	1.13451	0.507359	Elevated	Bacteria	Firmicutes	Clostridia	Clostridiales	Ruminococcaceae	Anaerotruncus	Unclassified Anaerotruncus
ORG3323	2.85222	2.86131	2.83962	0.019165	1.01337	0.0456359	Unaffected	Bacteria	Proteobacteria	Alphaproteobacteria	Rhizobiales	Bradyrhizobiaceae	Bradyrhizobium	Bradyrhizobium sp,
ORG3321	-2.18105	-2.23544	-2.1312	0.142388	1.10373	0.099485	Unaffected	Bacteria	Proteobacteria	Alphaproteobacteria	Rhizobiales	Bradyrhizobiaceae	Bradyrhizobium	Bradyrhizobium sacchari
ORG3320	-3.61035	-3.99714	-3.415	0.705167	1.63033	0.276392	Unaffected	Bacteria	Proteobacteria	Alphaproteobacteria	Rhizobiales	Bradyrhizobiaceae	Bradyrhizobium	Bradyrhizobium rifense
ORG3316	-2.36321	-2.32677	-2.38423	-0.203445	1.15144	-0.136459	Unaffected	Bacteria	Proteobacteria	Alphaproteobacteria	Rhizobiales	Bradyrhizobiaceae	Bradyrhizobium	Bradyrhizobium ottawaense
ORG331	-0.322219	-0.477297	-0.185269	0.257223	1.19518	0.338963	Unaffected	Bacteria	Actinobacteria	Actinobacteria	Corynebacteriales	Corynebacteriaceae	Corynebacterium	Corynebacterium sp,
ORG3307	-0.68406	-0.701642	-0.668719	-0.0500167	1.03528	-0.040674	Unaffected	Bacteria	Proteobacteria	Alphaproteobacteria	Rhizobiales	Bradyrhizobiaceae	Bradyrhizobium	Bradyrhizobium lablabi
ORG3306	-2.84938	-2.84901	-2.85085	0.106556	1.07666	0.0541253	Unaffected	Bacteria	Proteobacteria	Alphaproteobacteria	Rhizobiales	Bradyrhizobiaceae	Bradyrhizobium	Bradyrhizobium jicamae
ORG2866	0.469963	0.267416	0.746352	0.513302	1.42731	0.564838	Elevated	Bacteria	Firmicutes	Clostridia	Clostridiales	Peptostreptococcaceae	Paeniclostridium	Paeniclostridium sordellii
ORG3304	-2.6569	-3.24377	-2.26218	1.15085	2.22045	0.456051	Unaffected	Bacteria	Proteobacteria	Alphaproteobacteria	Rhizobiales	Bradyrhizobiaceae	Bradyrhizobium	Bradyrhizobium ivorense
ORG3303	-2.09943	-2.29011	-1.83676	0.41712	1.33526	0.307094	Unaffected	Bacteria	Proteobacteria	Alphaproteobacteria	Rhizobiales	Bradyrhizobiaceae	Bradyrhizobium	Bradyrhizobium icense
ORG3300	-2.17759	-2.93475	-1.80705	1.3838	2.60954	0.496111	Unaffected	Bacteria	Proteobacteria	Alphaproteobacteria	Rhizobiales	Bradyrhizobiaceae	Bradyrhizobium	Bradyrhizobium guangxiense
ORG330	4.33813	4.3618	4.2765	-0.119175	1.08611	-0.244946	Unaffected	Bacteria	Actinobacteria	Actinobacteria	Corynebacteriales	Corynebacteriaceae	Corynebacterium	Corynebacterium rouxii
ORG3297	1.37371	1.36644	1.38608	0.0221655	1.01548	0.0251978	Unaffected	Bacteria	Proteobacteria	Alphaproteobacteria	Rhizobiales	Bradyrhizobiaceae	Bradyrhizobium	Bradyrhizobium erythrophlei
ORG3296	-1.32834	-1.24811	-1.45563	-0.310682	1.24029	-0.128088	Unaffected	Bacteria	Proteobacteria	Alphaproteobacteria	Rhizobiales	Bradyrhizobiaceae	Bradyrhizobium	Bradyrhizobium elkanii
ORG3295	-1.08969	-1.03511	-1.11014	-0.100913	1.07245	-0.0806945	Unaffected	Bacteria	Proteobacteria	Alphaproteobacteria	Rhizobiales	Bradyrhizobiaceae	Bradyrhizobium	Bradyrhizobium diazoefficiens
ORG3293	3.44367	3.42819	3.47979	0.0412606	1.02901	0.0822921	Unaffected	Bacteria	Proteobacteria	Alphaproteobacteria	Rhizobiales	Bradyrhizobiaceae	Bradyrhizobium	Bradyrhizobium cosmicum
ORG2865	1.29321	1.15226	1.50653	0.405297	1.32436	0.670382	Elevated	Bacteria	Firmicutes	Clostridia	Clostridiales	Peptostreptococcaceae	Intestinibacter	Unclassified Intestinibacter
ORG3286	-0.586244	-0.512499	-0.746432	-0.229068	1.17208	-0.226698	Unaffected	Bacteria	Proteobacteria	Alphaproteobacteria	Rhizobiales	Bradyrhizobiaceae	Bradyrhizobium	Bradyrhizobium algeriense
ORG2862	4.20977	4.16074	4.27001	0.118744	1.08579	0.521459	Elevated	Bacteria	Firmicutes	Clostridia	Clostridiales	Peptostreptococcaceae	Clostridioides	Clostridioides difficile
ORG2825	-2.30237	-3.14873	-1.9132	1.22974	2.34525	0.78906	Elevated	Bacteria	Firmicutes	Clostridia	Clostridiales	Lachnospiraceae	Eisenbergiella	Unclassified Eisenbergiella
ORG3282	-1.3974	-1.55404	-1.14744	0.5912	1.5065	0.325348	Unaffected	Bacteria	Proteobacteria	Alphaproteobacteria	Rhizobiales	Bradyrhizobiaceae	Bosea	Bosea sp,
ORG2824	6.04842	5.9865	6.09538	0.12763	1.0925	0.546588	Elevated	Bacteria	Firmicutes	Clostridia	Clostridiales	Lachnospiraceae	Dorea	Unclassified Dorea
ORG2813	4.36217	4.27446	4.42791	0.156405	1.11451	0.762051	Elevated	Bacteria	Firmicutes	Clostridia	Clostridiales	Lachnospiraceae	Blautia	Unclassified Blautia
ORG3278	-1.28482	-1.34081	-1.24801	0.508586	1.42265	0.294788	Unaffected	Bacteria	Proteobacteria	Alphaproteobacteria	Rhizobiales	Bradyrhizobiaceae	Afipia	Afipia sp,
ORG3274	-1.14157	-1.18084	-1.03405	0.120491	1.0871	0.0995616	Unaffected	Bacteria	Proteobacteria	Alphaproteobacteria	Rhizobiales	Beijerinckiaceae	Unclassified Beijerinckiaceae	Unclassified Beijerinckiaceae
ORG327	-2.41302	-2.51412	-2.29366	0.156517	1.11459	0.11481	Unaffected	Bacteria	Actinobacteria	Actinobacteria	Corynebacteriales	Corynebacteriaceae	Corynebacterium	Corynebacterium matruchotii
ORG3267	-2.33415	-2.1549	-2.64832	-0.388329	1.30888	-0.108149	Unaffected	Bacteria	Proteobacteria	Alphaproteobacteria	Rhizobiales	Beijerinckiaceae	Methylocella	Unclassified Methylocella
ORG3266	-3.17322	-3.38379	-2.89136	0.394251	1.31426	0.172481	Unaffected	Bacteria	Proteobacteria	Alphaproteobacteria	Rhizobiales	Beijerinckiaceae	Methylocella	Methylocella tundrae
ORG3259	-0.472987	-0.536192	-0.41159	0.104367	1.07502	0.110573	Unaffected	Bacteria	Proteobacteria	Alphaproteobacteria	Rhizobiales	Beijerinckiaceae	Beijerinckiaceae bacterium	Beijerinckiaceae bacterium
ORG3256	-0.37181	-0.435644	-0.255257	0.179472	1.13247	0.208477	Unaffected	Bacteria	Proteobacteria	Alphaproteobacteria	Rhizobiales	Bauldia	Bauldia	Unclassified Bauldia
ORG3255	-2.09232	-2.08756	-2.10576	0.095598	1.06851	0.0456543	Unaffected	Bacteria	Proteobacteria	Alphaproteobacteria	Rhizobiales	Bauldia	Bauldia	Bauldia sp,
ORG3254	-2.55312	-2.97977	-2.19001	0.801235	1.74259	0.185121	Unaffected	Bacteria	Proteobacteria	Alphaproteobacteria	Rhizobiales	Bauldia	Bauldia	Bauldia litoralis
ORG3253	-1.9216	-1.80156	-2.08922	-0.374673	1.29655	-0.15263	Unaffected	Bacteria	Proteobacteria	Alphaproteobacteria	Rhizobiales	Bartonellaceae	Bartonella	Unclassified Bartonella
ORG3250	-2.97972	-3.26382	-2.7997	0.58672	1.50183	0.270247	Unaffected	Bacteria	Proteobacteria	Alphaproteobacteria	Rhizobiales	Aurantimonadaceae	Unclassified Aurantimonadaceae	Unclassified Aurantimonadaceae
ORG2812	1.48798	1.60515	1.37489	-0.253599	1.19218	-0.7638	Ambient	Bacteria	Firmicutes	Clostridia	Clostridiales	Lachnospiraceae	Blautia	Blautia obeum
ORG3243	-2.17067	-2.15772	-2.18006	-0.242737	1.18323	-0.130016	Unaffected	Bacteria	Proteobacteria	Alphaproteobacteria	Rhizobiales	Aurantimonadaceae	Aureimonas	Unclassified Aureimonas
ORG324	1.74461	1.70861	1.76752	0.0528206	1.03729	0.0863571	Unaffected	Bacteria	Actinobacteria	Actinobacteria	Corynebacteriales	Corynebacteriaceae	Corynebacterium	Corynebacterium efficiens
ORG3236	5.66433	5.67115	5.65202	-0.113102	1.08155	-0.238073	Unaffected	Bacteria	Proteobacteria	Alphaproteobacteria	Rhizobiales	Aurantimonadaceae	Aurantimonas	Unclassified Aurantimonas
ORG3234	3.79517	3.74413	3.87669	0.0937753	1.06716	0.207047	Unaffected	Bacteria	Proteobacteria	Alphaproteobacteria	Rhizobiales	Aurantimonadaceae	Aurantimonas	Aurantimonas manganoxydans
ORG3232	-2.10824	-1.50631	-2.39922	-0.887327	1.84975	-0.326799	Unaffected	Bacteria	Proteobacteria	Alphaproteobacteria	Rhizobiales	Alsobacter	Alsobacter	Unclassified Alsobacter
ORG2804	3.2506	3.13303	3.47888	0.315788	1.24469	0.637248	Elevated	Bacteria	Firmicutes	Clostridia	Clostridiales	Hungateiclostridiaceae	Unclassified Hungateiclostridiaceae	Unclassified Hungateiclostridiaceae
ORG3222	1.1877	1.07835	1.29161	0.0518495	1.03659	0.0180291	Unaffected	Bacteria	Proteobacteria	Alphaproteobacteria	Pelagibacterales	Unclassified Pelagibacterales	Unclassified Pelagibacterales	Unclassified Pelagibacterales
ORG3219	-3.77362	-3.24932	-4.44719	-1.2739	2.41814	-0.401273	Unaffected	Bacteria	Proteobacteria	Alphaproteobacteria	Pelagibacterales	Pelagibacteraceae	Candidatus Pelagibacter	Unclassified Candidatus Pelagibacter
ORG3215	-3.93613	-3.75694	-4.27655	-0.550517	1.46461	-0.211718	Unaffected	Bacteria	Proteobacteria	Alphaproteobacteria	Micropepsales	Micropepsaceae	Rhizomicrobium	Unclassified Rhizomicrobium
ORG3214	-3.93964	-3.76431	-4.1248	-0.49469	1.40902	-0.201544	Unaffected	Bacteria	Proteobacteria	Alphaproteobacteria	Micropepsales	Micropepsaceae	Rhizomicrobium	Rhizomicrobium sp,
ORG3212	-3.47538	-3.28342	-3.70695	-0.514542	1.42854	-0.166622	Unaffected	Bacteria	Proteobacteria	Alphaproteobacteria	Micavibrio	Micavibrio	Micavibrio	Unclassified Micavibrio
ORG3211	-3.01239	-2.91765	-3.20344	-0.0707539	1.05027	-0.0397652	Unaffected	Bacteria	Proteobacteria	Alphaproteobacteria	Micavibrio	Micavibrio	Micavibrio	Micavibrio sp,
ORG3197	2.93168	2.96033	2.88629	-0.0375464	1.02637	-0.163664	Unaffected	Bacteria	Proteobacteria	Alphaproteobacteria	Iodidimonadales	Iodidimonadaceae	Iodidimonas	Iodidimonas muriae
ORG3192	-1.88152	-2.1222	-1.62311	0.352876	1.2771	0.296485	Unaffected	Bacteria	Proteobacteria	Alphaproteobacteria	Holosporales	Caedimonadaceae	Caedimonas	Caedimonas varicaedens
ORG3189	-2.75178	-2.54831	-3.02178	-0.165166	1.1213	-0.060815	Unaffected	Bacteria	Proteobacteria	Alphaproteobacteria	Caulobacterales	Unclassified Caulobacterales	Unclassified Caulobacterales	Unclassified Caulobacterales
ORG3187	2.00374	1.9576	2.13353	0.109097	1.07855	0.219642	Unaffected	Bacteria	Proteobacteria	Alphaproteobacteria	Caulobacterales	Caulobacteraceae	Unclassified Caulobacteraceae	Unclassified Caulobacteraceae
ORG3184	2.14154	2.01946	2.24763	0.233531	1.17571	0.414151	Unaffected	Bacteria	Proteobacteria	Alphaproteobacteria	Caulobacterales	Caulobacteraceae	Phenylobacterium	Unclassified Phenylobacterium
ORG3182	-1.30577	-1.33235	-1.25641	0.0343733	1.02411	0.0323895	Unaffected	Bacteria	Proteobacteria	Alphaproteobacteria	Caulobacterales	Caulobacteraceae	Phenylobacterium	Phenylobacterium sp,
ORG3176	0.860412	0.856489	0.865017	0.0350427	1.02459	0.0895458	Unaffected	Bacteria	Proteobacteria	Alphaproteobacteria	Caulobacterales	Caulobacteraceae	Caulobacter	Unclassified Caulobacter
ORG3175	-0.805669	-0.62116	-0.970956	-0.428957	1.34626	-0.291786	Unaffected	Bacteria	Proteobacteria	Alphaproteobacteria	Caulobacterales	Caulobacteraceae	Caulobacter	Caulobacter sp,
ORG3172	-1.23037	-1.40185	-1.06645	0.194268	1.14414	0.147803	Unaffected	Bacteria	Proteobacteria	Alphaproteobacteria	Caulobacterales	Caulobacteraceae	Brevundimonas	Unclassified Brevundimonas
ORG3170	-2.78754	-3.04563	-2.48932	0.535376	1.44932	0.232233	Unaffected	Bacteria	Proteobacteria	Alphaproteobacteria	Caulobacterales	Caulobacteraceae	Brevundimonas	Brevundimonas sp,
ORG317	-2.72915	-2.82041	-2.65148	-0.0724796	1.05152	-0.0374169	Unaffected	Bacteria	Actinobacteria	Actinobacteria	Catenulisporales	Catenulisporaceae	Catenulispora	Unclassified Catenulispora
ORG3162	6.74619	6.72295	6.84783	0.138873	1.10104	0.36169	Unaffected	Bacteria	Proteobacteria	Alphaproteobacteria	Alphaproteobacteria bacterium	Alphaproteobacteria bacterium	Alphaproteobacteria bacterium	Alphaproteobacteria bacterium
ORG316	-2.96382	-2.62169	-3.44753	-0.845012	1.79628	-0.302457	Unaffected	Bacteria	Actinobacteria	Actinobacteria	Catenulisporales	Catenulisporaceae	Catenulispora	Catenulispora sp,
ORG2802	0.431197	0.266545	0.693404	0.588406	1.50358	0.819857	Elevated	Bacteria	Firmicutes	Clostridia	Clostridiales	Hungateiclostridiaceae	Ruminiclostridium	Unclassified Ruminiclostridium
ORG3155	5.44332	5.36305	5.51002	0.169249	1.12447	0.499828	Unaffected	Bacteria	Planctomycetes	Planctomycetia	Unclassified Planctomycetia	Unclassified Planctomycetia	Unclassified Planctomycetia	Unclassified Planctomycetia
ORG2800	-0.376286	-0.709177	-0.0659033	0.600947	1.51671	0.76871	Elevated	Bacteria	Firmicutes	Clostridia	Clostridiales	Hungateiclostridiaceae	Ruminiclostridium	Ruminiclostridium papyrosolvens
ORG3153	1.37103	1.48008	1.05535	-0.382962	1.30402	-0.469978	Unaffected	Bacteria	Planctomycetes	Planctomycetia	Planctomycetales	Unclassified Planctomycetales	Unclassified Planctomycetales	Unclassified Planctomycetales
ORG3152	0.0568255	-0.173787	0.284361	0.348892	1.27358	0.387563	Unaffected	Bacteria	Planctomycetes	Planctomycetia	Planctomycetales	Planctomycetales bacterium	Planctomycetales bacterium	Planctomycetales bacterium
ORG3151	1.94226	2.13504	1.84551	-0.316702	1.24548	-0.49657	Unaffected	Bacteria	Planctomycetes	Planctomycetia	Planctomycetales	Planctomycetaceae	Unclassified Planctomycetaceae	Unclassified Planctomycetaceae
ORG3149	-2.10303	-2.29914	-1.91303	0.446104	1.36236	0.22498	Unaffected	Bacteria	Planctomycetes	Planctomycetia	Planctomycetales	Planctomycetaceae	Schlesneria	Schlesneria paludicola
ORG2794	7.08069	7.04042	7.20132	0.15299	1.11187	0.57623	Elevated	Bacteria	Firmicutes	Clostridia	Clostridiales	Heliobacteriaceae	Heliobacterium	Unclassified Heliobacterium
ORG3142	-2.58921	-2.7868	-2.26198	0.594123	1.50956	0.325027	Unaffected	Bacteria	Planctomycetes	Planctomycetia	Planctomycetales	Planctomycetaceae	Planctomyces	Planctomyces sp,
ORG3141	-0.0267373	0.150629	-0.22922	-0.150291	1.10979	-0.11734	Unaffected	Bacteria	Planctomycetes	Planctomycetia	Planctomycetales	Planctomycetaceae	Planctomyces	Planctomyces bekefii
ORG3139	-2.19581	-2.27308	-1.45273	0.734413	1.66372	0.206347	Unaffected	Bacteria	Planctomycetes	Planctomycetia	Planctomycetales	Planctomycetaceae	Gimesia	Unclassified Gimesia
ORG3137	0.511134	0.365373	0.659728	0.290909	1.22341	0.477961	Unaffected	Bacteria	Planctomycetes	Planctomycetia	Planctomycetales	Planctomycetaceae	Gimesia	Gimesia maris
ORG3136	-3.05669	-3.44134	-2.63264	0.944505	1.92453	0.441889	Unaffected	Bacteria	Planctomycetes	Planctomycetia	Planctomycetales	Planctomycetaceae	Fuerstia	Fuerstia sp,
ORG3129	-0.349502	-0.417626	-0.316326	0.0969328	1.0695	0.0939939	Unaffected	Bacteria	Planctomycetes	Planctomycetia	Pirellulales	Unclassified Pirellulales	Unclassified Pirellulales	Unclassified Pirellulales
ORG2791	-1.21978	-1.4776	-0.715196	0.732026	1.66097	0.59205	Elevated	Bacteria	Firmicutes	Clostridia	Clostridiales	Evtepia	Evtepia	Evtepia gabavorous
ORG3127	3.24053	3.24115	3.23208	0.131079	1.09511	0.262016	Unaffected	Bacteria	Planctomycetes	Planctomycetia	Pirellulales	Thermoguttaceae	Thermogutta	Thermogutta terrifontis
ORG3125	-2.34624	-2.69656	-2.127	0.476238	1.39111	0.219055	Unaffected	Bacteria	Planctomycetes	Planctomycetia	Pirellulales	Pirellulales bacterium	Pirellulales bacterium	Pirellulales bacterium
ORG3124	1.8416	1.90746	1.80727	-0.0603783	1.04274	-0.104461	Unaffected	Bacteria	Planctomycetes	Planctomycetia	Pirellulales	Pirellulaceae	Unclassified Pirellulaceae	Unclassified Pirellulaceae
ORG3123	-0.545091	-0.620968	-0.488591	0.190991	1.14155	0.162823	Unaffected	Bacteria	Planctomycetes	Planctomycetia	Pirellulales	Pirellulaceae	Rubripirellula	Unclassified Rubripirellula
ORG3121	-1.69962	-1.9755	-1.36646	0.577215	1.49197	0.493161	Unaffected	Bacteria	Planctomycetes	Planctomycetia	Pirellulales	Pirellulaceae	Rubripirellula	Rubripirellula amarantea
ORG312	0.871176	0.823726	0.901447	0.0655995	1.04652	0.0878843	Unaffected	Bacteria	Actinobacteria	Actinobacteria	Candidatus Nanopelagicales	Candidatus Nanopelagicaceae	Unclassified Candidatus Nanopelagicaceae	Unclassified Candidatus Nanopelagicaceae
ORG2788	0.288825	0.499148	0.0860793	-0.429429	1.3467	-0.710992	Ambient	Bacteria	Firmicutes	Clostridia	Clostridiales	Eubacteriaceae	Pseudoramibacter	Pseudoramibacter alactolyticus
ORG3116	-3.41667	-3.28662	-3.52661	-0.334411	1.26086	-0.141251	Unaffected	Bacteria	Planctomycetes	Planctomycetia	Pirellulales	Pirellulaceae	Rhodopirellula	Rhodopirellula sp,
ORG3112	1.20405	1.11719	1.35411	0.329884	1.25691	0.415014	Unaffected	Bacteria	Planctomycetes	Planctomycetia	Pirellulales	Pirellulaceae	Pirellulaceae bacterium	Pirellulaceae bacterium
ORG2773	-0.0157121	-0.245515	0.214614	0.390499	1.31085	0.553659	Elevated	Bacteria	Firmicutes	Clostridia	Clostridiales	Clostridiales Family XVI, Incertae Sedis	Carboxydocella	Carboxydocella sp,
ORG3110	-3.35669	-3.57671	-3.02537	0.477305	1.39214	0.188666	Unaffected	Bacteria	Planctomycetes	Planctomycetia	Pirellulales	Pirellulaceae	Pirellula	Pirellula staleyi
ORG2771	-0.925542	-1.36307	-0.409938	0.947422	1.92842	1.15049	Elevated	Bacteria	Firmicutes	Clostridia	Clostridiales	Clostridiales Family XIII, Incertae Sedis	Aminipila	Unclassified Aminipila
ORG3107	-3.49335	-3.72363	-3.36087	0.488191	1.40268	0.152787	Unaffected	Bacteria	Planctomycetes	Planctomycetia	Pirellulales	Pirellulaceae	Candidatus Anammoximicrobium	Candidatus Anammoximicrobium sp,
ORG2765	-2.51275	-2.9539	-1.95712	0.957217	1.94156	0.629646	Elevated	Bacteria	Firmicutes	Clostridia	Clostridiales	Clostridiaceae	Hungatella	Hungatella hathewayi
ORG3096	3.59755	3.54532	3.63276	0.0968677	1.06945	0.203329	Unaffected	Bacteria	Planctomycetes	Planctomycetia	Isosphaerales	Isosphaeraceae	Unclassified Isosphaeraceae	Unclassified Isosphaeraceae
ORG2763	7.55894	7.51084	7.7448	0.195097	1.1448	0.611427	Elevated	Bacteria	Firmicutes	Clostridia	Clostridiales	Clostridiaceae	Clostridium	Unclassified Clostridium
ORG3093	3.50516	3.57613	3.49507	0.0438876	1.03089	0.0590586	Unaffected	Bacteria	Planctomycetes	Planctomycetia	Isosphaerales	Isosphaeraceae	Singulisphaera	Unclassified Singulisphaera
ORG3092	0.659407	0.608001	0.706851	0.156634	1.11468	0.161913	Unaffected	Bacteria	Planctomycetes	Planctomycetia	Isosphaerales	Isosphaeraceae	Singulisphaera	Singulisphaera sp,
ORG3091	0.128748	0.108539	0.150842	0.0485247	1.03421	0.0775704	Unaffected	Bacteria	Planctomycetes	Planctomycetia	Isosphaerales	Isosphaeraceae	Singulisphaera	Singulisphaera acidiphila
ORG3090	-1.79555	-1.92406	-1.60882	0.29866	1.23	0.168192	Unaffected	Bacteria	Planctomycetes	Planctomycetia	Isosphaerales	Isosphaeraceae	Paludisphaera	Unclassified Paludisphaera
ORG3089	-0.658691	-0.87688	-0.533344	0.477691	1.39251	0.326486	Unaffected	Bacteria	Planctomycetes	Planctomycetia	Isosphaerales	Isosphaeraceae	Paludisphaera	Paludisphaera sp,
ORG3088	-1.21561	-1.27698	-1.16775	-0.171189	1.12599	-0.112451	Unaffected	Bacteria	Planctomycetes	Planctomycetia	Isosphaerales	Isosphaeraceae	Paludisphaera	Paludisphaera borealis
ORG3087	-3.80851	-3.66557	-4.01758	-0.485679	1.40025	-0.180928	Unaffected	Bacteria	Planctomycetes	Planctomycetia	Isosphaerales	Isosphaeraceae	Isosphaera	Unclassified Isosphaera
ORG2759	-0.103136	-0.626667	0.425822	0.990941	1.98748	1.04667	Elevated	Bacteria	Firmicutes	Clostridia	Clostridiales	Clostridiaceae	Clostridium	Clostridium magnum
ORG3084	0.252339	0.0703649	0.425719	0.277831	1.21237	0.38099	Unaffected	Bacteria	Planctomycetes	Planctomycetia	Isosphaerales	Isosphaeraceae	Aquisphaera	Unclassified Aquisphaera
ORG3083	-1.1871	-1.21537	-1.13598	0.0655256	1.04647	0.0223198	Unaffected	Bacteria	Planctomycetes	Planctomycetia	Isosphaerales	Isosphaeraceae	Aquisphaera	Aquisphaera sp,
ORG2756	-2.86274	-4.51722	-2.47585	2.07108	4.20201	0.551965	Elevated	Bacteria	Firmicutes	Clostridia	Clostridiales	Clostridiaceae	Clostridium	Clostridium diolis
ORG3080	-0.816178	-0.725292	-0.944251	-0.218546	1.16356	-0.315726	Unaffected	Bacteria	Planctomycetes	Planctomycetia	Gemmatales	Gemmataceae	Zavarzinella	Zavarzinella formosa
ORG2751	-3.94994	-3.27114	-4.93401	-1.96749	3.91088	-0.621412	Ambient	Bacteria	Firmicutes	Clostridia	Clostridiales	Clostridiaceae	Clostridiaceae bacterium	Clostridiaceae bacterium
ORG3077	1.87689	1.72021	2.09416	0.254304	1.19276	0.483756	Unaffected	Bacteria	Planctomycetes	Planctomycetia	Gemmatales	Gemmataceae	Tuwongella	Unclassified Tuwongella
ORG2740	7.96654	8.03947	7.85863	-0.156323	1.11444	-0.667654	Ambient	Bacteria	Firmicutes	Bacilli	Lactobacillales	Streptococcaceae	Streptococcus	Unclassified Streptococcus
ORG3074	-1.46775	-1.35723	-1.58475	-0.09854	1.07069	-0.0698401	Unaffected	Bacteria	Planctomycetes	Planctomycetia	Gemmatales	Gemmataceae	Limnoglobus	Limnoglobus roseus
ORG2736	4.95841	5.29585	4.88086	-0.361204	1.2845	-0.973578	Ambient	Bacteria	Firmicutes	Bacilli	Lactobacillales	Streptococcaceae	Streptococcus	Streptococcus pneumoniae
ORG2712	7.45424	7.41701	7.62346	0.184463	1.13639	0.620431	Elevated	Bacteria	Firmicutes	Bacilli	Lactobacillales	Lactobacillaceae	Lactobacillus	Unclassified Lactobacillus
ORG2686	-0.982198	-0.725491	-1.42031	-0.654524	1.5741	-0.609906	Ambient	Bacteria	Firmicutes	Bacilli	Lactobacillales	Lactobacillaceae	Lactobacillus	Lactobacillus apis
ORG307	2.55393	2.46842	2.58375	0.0381222	1.02678	0.0669545	Unaffected	Bacteria	Actinobacteria	Actinobacteria	Bifidobacteriales	Bifidobacteriaceae	Unclassified Bifidobacteriaceae	Unclassified Bifidobacteriaceae
ORG3069	5.81257	5.81083	5.87315	0.168009	1.12351	0.434611	Unaffected	Bacteria	Planctomycetes	Planctomycetia	Gemmatales	Gemmataceae	Gemmata	Gemmata massiliana
ORG3067	-1.32728	-1.49317	-1.25415	0.173723	1.12797	0.162558	Unaffected	Bacteria	Planctomycetes	Planctomycetia	Gemmatales	Gemmataceae	Fimbriiglobus	Fimbriiglobus ruber
ORG2673	-0.10265	0.0715728	-0.273139	-0.386818	1.30751	-0.577633	Ambient	Bacteria	Firmicutes	Bacilli	Lactobacillales	Carnobacteriaceae	Trichococcus	Trichococcus palustris
ORG2637	1.62811	1.75418	1.47287	-0.319908	1.24825	-0.716578	Ambient	Bacteria	Firmicutes	Bacilli	Bacillales	Sporolactobacillaceae	Pullulanibacillus	Pullulanibacillus pueri
ORG2625	5.15798	5.11343	5.26445	0.124932	1.09046	0.518054	Elevated	Bacteria	Firmicutes	Bacilli	Bacillales	Paenibacillaceae	Unclassified Paenibacillaceae	Unclassified Paenibacillaceae
ORG3063	1.20988	1.09521	1.29747	0.090811	1.06497	0.0972865	Unaffected	Bacteria	Planctomycetes	Phycisphaerae	Phycisphaerales	Phycisphaerales bacterium	Phycisphaerales bacterium	Phycisphaerales bacterium
ORG306	-3.3371	-3.62101	-3.16404	0.512898	1.42691	0.214226	Unaffected	Bacteria	Actinobacteria	Actinobacteria	Bifidobacteriales	Bifidobacteriaceae	Pseudoscardovia	Unclassified Pseudoscardovia
ORG2610	-2.15873	-2.55043	-1.6554	1.11742	2.16959	0.595822	Elevated	Bacteria	Firmicutes	Bacilli	Bacillales	Paenibacillaceae	Paenibacillus	Paenibacillus macerans
ORG3058	0.205566	0.0882629	0.31217	0.22616	1.16972	0.279698	Unaffected	Bacteria	Planctomycetes	Candidatus Brocadiae	Candidatus Brocadiales	Unclassified Candidatus Brocadiales	Unclassified Candidatus Brocadiales	Unclassified Candidatus Brocadiales
ORG2580	-2.27096	-2.67566	-1.81535	0.821147	1.76681	0.587019	Elevated	Bacteria	Firmicutes	Bacilli	Bacillales	Exiguobacterium	Exiguobacterium	Unclassified Exiguobacterium
ORG3055	-0.450267	-0.396654	-0.528494	-0.165167	1.1213	-0.167866	Unaffected	Bacteria	Planctomycetes	Candidatus Brocadiae	Candidatus Brocadiales	Candidatus Brocadiaceae	Candidatus Scalindua	Unclassified Candidatus Scalindua
ORG2550	-2.03171	-2.60359	-1.33527	1.22985	2.34542	1.03702	Elevated	Bacteria	Firmicutes	Bacilli	Bacillales	Bacillaceae	Halolactibacillus	Halolactibacillus miurensis
ORG3044	1.3535	1.37142	1.31156	0.210793	1.15732	0.211026	Unaffected	Bacteria	Nitrospirae	Unclassified Nitrospirae	Unclassified Nitrospirae	Unclassified Nitrospirae	Unclassified Nitrospirae	Unclassified Nitrospirae
ORG2530	2.48928	2.37717	2.6968	0.309004	1.23885	0.879366	Elevated	Bacteria	Firmicutes	Bacilli	Bacillales	Bacillaceae	Bacillus	Bacillus subtilis
ORG3042	3.58221	3.59788	3.55663	0.0983443	1.07054	0.220269	Unaffected	Bacteria	Nitrospirae	Nitrospira	Unclassified Nitrospira	Unclassified Nitrospira	Unclassified Nitrospira	Unclassified Nitrospira
ORG304	-0.0832304	-0.0711577	-0.0885828	-0.0767935	1.05467	-0.113161	Unaffected	Bacteria	Actinobacteria	Actinobacteria	Bifidobacteriales	Bifidobacteriaceae	Gardnerella	Unclassified Gardnerella
ORG3039	1.12701	1.00102	1.1903	0.360419	1.2838	0.362484	Unaffected	Bacteria	Nitrospirae	Nitrospira	Nitrospirales	Nitrospiraceae	Unclassified Nitrospiraceae	Unclassified Nitrospiraceae
ORG3037	0.471022	0.437694	0.516765	0.081371	1.05802	0.11154	Unaffected	Bacteria	Nitrospirae	Nitrospira	Nitrospirales	Nitrospiraceae	Nitrospira	Nitrospira sp,
ORG3036	1.29083	1.20807	1.3851	0.14206	1.10348	0.297118	Unaffected	Bacteria	Nitrospirae	Nitrospira	Nitrospirales	Nitrospiraceae	Nitrospira	Nitrospira moscoviensis
ORG303	1.01486	0.982349	1.07826	0.131133	1.09515	0.258074	Unaffected	Bacteria	Actinobacteria	Actinobacteria	Bifidobacteriales	Bifidobacteriaceae	Gardnerella	Gardnerella vaginalis
ORG3025	0.587151	0.513906	0.774894	0.489486	1.40394	0.396203	Unaffected	Bacteria	Nitrospinae	Nitrospinae bacterium	Nitrospinae bacterium	Nitrospinae bacterium	Nitrospinae bacterium	Nitrospinae bacterium
ORG2523	-0.0404519	-0.344309	0.133394	0.58123	1.49612	0.591072	Elevated	Bacteria	Firmicutes	Bacilli	Bacillales	Bacillaceae	Bacillus	Bacillus licheniformis
ORG3020	4.15592	4.21098	4.09637	0.00789475	1.00549	0.00751332	Unaffected	Bacteria	Lentisphaerae	Lentisphaeria	Lentisphaerales	Lentisphaeraceae	Lentisphaera	Lentisphaera araneosa
ORG302	6.31836	6.31861	6.31271	-0.179384	1.1324	-0.275319	Unaffected	Bacteria	Actinobacteria	Actinobacteria	Bifidobacteriales	Bifidobacteriaceae	Bifidobacterium	Unclassified Bifidobacterium
ORG3019	-3.64981	-4.28224	-3.11416	1.29449	2.4529	0.401075	Unaffected	Bacteria	Lentisphaerae	Lentisphaerae bacterium	Lentisphaerae bacterium	Lentisphaerae bacterium	Lentisphaerae bacterium	Lentisphaerae bacterium
ORG3015	-1.04533	-1.13581	-0.998423	0.134707	1.09787	0.0754675	Unaffected	Bacteria	Ignavibacteriae	Ignavibacteria	Unclassified Ignavibacteria	Unclassified Ignavibacteria	Unclassified Ignavibacteria	Unclassified Ignavibacteria
ORG3010	-3.50901	-3.11076	-4.51098	-1.29237	2.44931	-0.371398	Unaffected	Bacteria	Ignavibacteriae	Ignavibacteria	Ignavibacteria bacterium	Ignavibacteria bacterium	Ignavibacteria bacterium	Ignavibacteria bacterium
ORG3009	3.39556	3.30966	3.44607	0.0480767	1.03389	0.0834155	Unaffected	Bacteria	Gemmatimonadetes	Unclassified Gemmatimonadetes	Unclassified Gemmatimonadetes	Unclassified Gemmatimonadetes	Unclassified Gemmatimonadetes	Unclassified Gemmatimonadetes
ORG2511	1.12689	1.33813	1.05344	-0.324533	1.25226	-0.543371	Ambient	Bacteria	Firmicutes	Bacilli	Bacillales	Bacillaceae	Anoxybacillus	Anoxybacillus flavithermus
ORG3006	1.8388	1.86867	1.81132	-0.0391135	1.02748	-0.0570997	Unaffected	Bacteria	Gemmatimonadetes	Gemmatimonadetes	Gemmatimonadales	Gemmatimonadales bacterium	Gemmatimonadales bacterium	Gemmatimonadales bacterium
ORG3005	1.67442	1.64365	1.70362	0.0417725	1.02938	0.0806454	Unaffected	Bacteria	Gemmatimonadetes	Gemmatimonadetes	Gemmatimonadales	Gemmatimonadaceae	Unclassified Gemmatimonadaceae	Unclassified Gemmatimonadaceae
ORG300	-1.52285	-2.18568	-1.31283	0.904862	1.87237	0.405596	Unaffected	Bacteria	Actinobacteria	Actinobacteria	Bifidobacteriales	Bifidobacteriaceae	Bifidobacterium	Bifidobacterium thermophilum
ORG2999	1.40804	1.32912	1.43669	0.0812861	1.05796	0.113738	Unaffected	Bacteria	Gemmatimonadetes	Gemmatimonadetes	Gemmatimonadales	Gemmatimonadaceae	Gemmatimonadaceae bacterium	Gemmatimonadaceae bacterium
ORG2998	2.65306	2.42563	2.80811	0.339712	1.2655	0.419503	Unaffected	Bacteria	Gemmatimonadetes	Gemmatimonadetes bacterium	Gemmatimonadetes bacterium	Gemmatimonadetes bacterium	Gemmatimonadetes bacterium	Gemmatimonadetes bacterium
ORG2997	-1.91373	-2.03151	-1.83504	0.177593	1.131	0.0625531	Unaffected	Bacteria	Fusobacteria	Unclassified Fusobacteria	Unclassified Fusobacteria	Unclassified Fusobacteria	Unclassified Fusobacteria	Unclassified Fusobacteria
ORG2995	-0.587216	-0.436388	-0.845204	-0.362755	1.28588	-0.44937	Unaffected	Bacteria	Fusobacteria	Fusobacteriia	Fusobacteriales	Unclassified Fusobacteriales	Unclassified Fusobacteriales	Unclassified Fusobacteriales
ORG2994	1.06542	0.891442	1.14823	0.199928	1.14864	0.334439	Unaffected	Bacteria	Fusobacteria	Fusobacteriia	Fusobacteriales	Leptotrichiaceae	Unclassified Leptotrichiaceae	Unclassified Leptotrichiaceae
ORG2992	5.40253	5.3627	5.44627	0.0800257	1.05704	0.324872	Unaffected	Bacteria	Fusobacteria	Fusobacteriia	Fusobacteriales	Leptotrichiaceae	Leptotrichia	Unclassified Leptotrichia
ORG2991	2.08589	2.05794	2.11355	0.0344895	1.02419	0.102955	Unaffected	Bacteria	Fusobacteria	Fusobacteriia	Fusobacteriales	Leptotrichiaceae	Leptotrichia	Leptotrichia hofstadii
ORG2990	2.95177	2.93857	2.9691	0.04182	1.02941	0.136108	Unaffected	Bacteria	Fusobacteria	Fusobacteriia	Fusobacteriales	Fusobacteriaceae	Fusobacterium	Unclassified Fusobacterium
ORG299	-1.13952	-1.28082	-1.02156	0.286684	1.21983	0.325552	Unaffected	Bacteria	Actinobacteria	Actinobacteria	Bifidobacteriales	Bifidobacteriaceae	Bifidobacterium	Bifidobacterium thermacidophilum
ORG2988	1.60985	1.58302	1.67011	0.039367	1.02766	0.0797439	Unaffected	Bacteria	Fusobacteria	Fusobacteriia	Fusobacteriales	Fusobacteriaceae	Fusobacterium	Fusobacterium sp,
ORG2987	-3.78981	-3.61068	-4.11105	-0.592983	1.50836	-0.225485	Unaffected	Bacteria	Fusobacteria	Fusobacteriia	Fusobacteriales	Fusobacteriaceae	Fusobacterium	Fusobacterium nucleatum
ORG2985	9.21124	9.19494	9.30401	0.0850671	1.06074	0.374275	Unaffected	Bacteria	Firmicutes	Unclassified Firmicutes	Unclassified Firmicutes	Unclassified Firmicutes	Unclassified Firmicutes	Unclassified Firmicutes
ORG2984	0.928027	1.02751	0.642776	-0.328542	1.25574	-0.454879	Unaffected	Bacteria	Firmicutes	Tissierellia	Unclassified Tissierellia	Unclassified Tissierellia	Unclassified Tissierellia	Unclassified Tissierellia
ORG2983	1.559	1.53418	1.59697	0.21882	1.16378	0.247794	Unaffected	Bacteria	Firmicutes	Tissierellia	Tissierellales	Tissierellaceae	Tissierella	Unclassified Tissierella
ORG298	-1.32953	-1.44257	-0.980635	0.493138	1.4075	0.241258	Unaffected	Bacteria	Actinobacteria	Actinobacteria	Bifidobacteriales	Bifidobacteriaceae	Bifidobacterium	Bifidobacterium saeculare
ORG2978	0.64118	0.761324	0.526052	-0.148339	1.10829	-0.202925	Unaffected	Bacteria	Firmicutes	Tissierellia	Tissierellales	Peptoniphilaceae	Peptoniphilus	Unclassified Peptoniphilus
ORG2977	-2.76314	-2.80367	-2.72884	0.088296	1.06311	0.0431665	Unaffected	Bacteria	Firmicutes	Tissierellia	Tissierellales	Peptoniphilaceae	Peptoniphilus	Peptoniphilus sp,
ORG2976	1.84364	1.84754	1.82931	-0.0338526	1.02374	-0.0661903	Unaffected	Bacteria	Firmicutes	Tissierellia	Tissierellales	Peptoniphilaceae	Peptoniphilus	Peptoniphilus lacrimalis
ORG2975	-1.89173	-2.08517	-1.79443	0.261678	1.19887	0.239782	Unaffected	Bacteria	Firmicutes	Tissierellia	Tissierellales	Peptoniphilaceae	Parvimonas	Unclassified Parvimonas
ORG2508	0.301976	0.800879	0.0863124	-0.627225	1.54459	-0.721608	Ambient	Bacteria	Firmicutes	Bacilli	Bacillales	Bacillaceae	Anaerobacillus	Anaerobacillus alkalidiazotrophicus
ORG2973	-3.11666	-3.26815	-2.97618	0.357281	1.28101	0.159959	Unaffected	Bacteria	Firmicutes	Tissierellia	Tissierellales	Peptoniphilaceae	Finegoldia	Unclassified Finegoldia
ORG2971	3.79134	3.74437	3.92569	0.142872	1.1041	0.315133	Unaffected	Bacteria	Firmicutes	Tissierellia	Tissierellales	Peptoniphilaceae	Anaerococcus	Unclassified Anaerococcus
ORG2970	1.34741	1.3903	1.30906	-0.0696993	1.0495	-0.147301	Unaffected	Bacteria	Firmicutes	Tissierellia	Tissierellales	Peptoniphilaceae	Anaerococcus	Anaerococcus tetradius
ORG297	-1.86035	-1.98234	-1.70482	0.32807	1.25533	0.228683	Unaffected	Bacteria	Actinobacteria	Actinobacteria	Bifidobacteriales	Bifidobacteriaceae	Bifidobacterium	Bifidobacterium pseudolongum
ORG2968	-0.93477	-0.863242	-0.994129	-0.149689	1.10933	-0.157157	Unaffected	Bacteria	Firmicutes	Tissierellia	Tissierellales	Peptoniphilaceae	Anaerococcus	Anaerococcus hydrogenalis
ORG2966	-0.0271819	-0.0303441	-0.0230301	0.0464356	1.03271	0.0584817	Unaffected	Bacteria	Firmicutes	Negativicutes	Veillonellales	Veillonellaceae	Veillonella	Veillonella sp,
ORG2499	-1.54787	-2.03217	-1.12235	0.928842	1.90375	0.805319	Elevated	Bacteria	Firmicutes	Bacilli	Bacillales	Alicyclobacillaceae	Alicyclobacillus	Alicyclobacillus acidocaldarius
ORG2964	-1.14074	-1.08723	-1.19545	-0.138892	1.10106	-0.168254	Unaffected	Bacteria	Firmicutes	Negativicutes	Veillonellales	Veillonellaceae	Negativicoccus	Unclassified Negativicoccus
ORG2963	-3.09928	-3.59203	-2.83451	0.897295	1.86257	0.352955	Unaffected	Bacteria	Firmicutes	Negativicutes	Veillonellales	Veillonellaceae	Dialister	Dialister sp,
ORG2962	-2.67482	-2.6629	-2.71643	-0.338018	1.26402	-0.110856	Unaffected	Bacteria	Firmicutes	Negativicutes	Unclassified Negativicutes	Unclassified Negativicutes	Unclassified Negativicutes	Unclassified Negativicutes
ORG2960	-0.137555	-0.209253	-0.0385065	0.294424	1.2264	0.290774	Unaffected	Bacteria	Firmicutes	Negativicutes	Selenomonadales	Sporomusaceae	Unclassified Sporomusaceae	Unclassified Sporomusaceae
ORG3007	-1.30891	-1.59394	-0.950571	0.644302	1.56298	0.728481	Elevated	Bacteria	Gemmatimonadetes	Gemmatimonadetes	Gemmatimonadales	Unclassified Gemmatimonadales	Unclassified Gemmatimonadales	Unclassified Gemmatimonadales
ORG2955	-1.63372	-1.55955	-1.67588	-0.0851472	1.0608	-0.0650908	Unaffected	Bacteria	Firmicutes	Negativicutes	Selenomonadales	Sporomusaceae	Pelosinus	Pelosinus fermentans
ORG2952	-1.62017	-1.54025	-1.67133	-0.238512	1.17978	-0.215209	Unaffected	Bacteria	Firmicutes	Negativicutes	Selenomonadales	Selenomonadaceae	Unclassified Selenomonadaceae	Unclassified Selenomonadaceae
ORG3021	-2.13021	-2.36129	-1.73671	0.624446	1.54162	0.546519	Elevated	Bacteria	Lentisphaerae	Lentisphaeria	Lentisphaerales	Lentisphaeraceae	Lentisphaera	Unclassified Lentisphaera
ORG3043	2.74922	2.59654	2.84366	0.291503	1.22392	0.952206	Elevated	Bacteria	Nitrospirae	Nitrospirae bacterium	Nitrospirae bacterium	Nitrospirae bacterium	Nitrospirae bacterium	Nitrospirae bacterium
ORG295	-0.0804421	0.0762817	-0.186171	-0.251845	1.19073	-0.356465	Unaffected	Bacteria	Actinobacteria	Actinobacteria	Bifidobacteriales	Bifidobacteriaceae	Bifidobacterium	Bifidobacterium myosotis
ORG2949	-0.407901	-0.142326	-1.33957	-0.93245	1.90851	-0.311929	Unaffected	Bacteria	Firmicutes	Negativicutes	Selenomonadales	Selenomonadaceae	Selenomonas	Selenomonas sp,
ORG2948	0.995891	1.08563	0.883972	-0.164684	1.12092	-0.257046	Unaffected	Bacteria	Firmicutes	Negativicutes	Selenomonadales	Selenomonadaceae	Selenomonas	Selenomonas noxia
ORG2945	0.0613048	-0.0300685	0.209553	0.239093	1.18025	0.318747	Unaffected	Bacteria	Firmicutes	Negativicutes	Selenomonadales	Selenomonadaceae	Centipeda	Centipeda periodontii
ORG2941	-2.39832	-2.44802	-2.34737	0.219094	1.164	0.151098	Unaffected	Bacteria	Firmicutes	Negativicutes	Acidaminococcales	Acidaminococcaceae	Phascolarctobacterium	Unclassified Phascolarctobacterium
ORG294	1.70156	1.81449	1.45488	-0.315411	1.24437	-0.429736	Unaffected	Bacteria	Actinobacteria	Actinobacteria	Bifidobacteriales	Bifidobacteriaceae	Bifidobacterium	Bifidobacterium longum
ORG2937	-1.40479	-1.39075	-1.43479	-0.139758	1.10172	-0.0907942	Unaffected	Bacteria	Firmicutes	Firmicutes bacterium	Firmicutes bacterium	Firmicutes bacterium	Firmicutes bacterium	Firmicutes bacterium
ORG2936	5.05316	5.05428	5.05157	0.0089159	1.0062	0.0222798	Unaffected	Bacteria	Firmicutes	Erysipelotrichia	Erysipelotrichales	Erysipelotrichaceae	Unclassified Erysipelotrichaceae	Unclassified Erysipelotrichaceae
ORG2935	-1.03341	-1.03457	-1.02561	0.0385537	1.02708	0.0332198	Unaffected	Bacteria	Firmicutes	Erysipelotrichia	Erysipelotrichales	Erysipelotrichaceae	Turicibacter	Turicibacter sanguinis
ORG2932	-2.4686	-2.39359	-2.50786	-0.0820584	1.05853	-0.0414178	Unaffected	Bacteria	Firmicutes	Erysipelotrichia	Erysipelotrichales	Erysipelotrichaceae	Faecalibacillus	Unclassified Faecalibacillus
ORG2931	0.0271449	0.216217	-0.255038	-0.436957	1.35375	-0.47905	Unaffected	Bacteria	Firmicutes	Erysipelotrichia	Erysipelotrichales	Erysipelotrichaceae	Erysipelotrichaceae bacterium	Erysipelotrichaceae bacterium
ORG2930	-1.32245	-1.08229	-1.55868	-0.466079	1.38135	-0.223759	Unaffected	Bacteria	Firmicutes	Erysipelotrichia	Erysipelotrichales	Erysipelotrichaceae	Erysipelothrix	Unclassified Erysipelothrix
ORG3156	6.36487	6.28488	6.6176	0.310443	1.24009	0.714153	Elevated	Bacteria	Planctomycetes	Unclassified Planctomycetes	Unclassified Planctomycetes	Unclassified Planctomycetes	Unclassified Planctomycetes	Unclassified Planctomycetes
ORG2925	-0.841265	-0.75596	-0.878885	-0.320168	1.24848	-0.17109	Unaffected	Bacteria	Firmicutes	Erysipelotrichia	Erysipelotrichales	Erysipelotrichaceae	Coprobacillus	Coprobacillus sp,
ORG3154	1.23142	1.06197	1.37114	0.325859	1.25341	0.565369	Elevated	Bacteria	Planctomycetes	Planctomycetia	Planctomycetia bacterium	Planctomycetia bacterium	Planctomycetia bacterium	Planctomycetia bacterium
ORG2923	3.20868	3.29162	3.10888	-0.15381	1.1125	-0.357672	Unaffected	Bacteria	Firmicutes	Erysipelotrichia	Erysipelotrichales	Erysipelotrichaceae	Catenibacterium	Catenibacterium mitsuokai
ORG2921	-2.27859	-2.41535	-2.16773	0.274861	1.20988	0.186942	Unaffected	Bacteria	Firmicutes	Erysipelotrichia	Erysipelotrichales	Erysipelotrichaceae	Absicoccus	Unclassified Absicoccus
ORG292	-0.892011	-1.02215	-0.766804	0.252479	1.19125	0.243185	Unaffected	Bacteria	Actinobacteria	Actinobacteria	Bifidobacteriales	Bifidobacteriaceae	Bifidobacterium	Bifidobacterium hapali
ORG2919	5.38739	5.35521	5.40803	0.0549829	1.03885	0.182174	Unaffected	Bacteria	Firmicutes	Clostridia	Unclassified Clostridia	Unclassified Clostridia	Unclassified Clostridia	Unclassified Clostridia
ORG2918	-1.4009	-1.19205	-1.74379	-0.54764	1.46169	-0.305134	Unaffected	Bacteria	Firmicutes	Clostridia	Thermosediminibacterales	Thermosediminibacteraceae	Thermovenabulum	Thermovenabulum gondwanense
ORG3144	2.5425	2.43553	3.04298	0.581301	1.4962	0.772543	Elevated	Bacteria	Planctomycetes	Planctomycetia	Planctomycetales	Planctomycetaceae	Planctomycetaceae bacterium	Planctomycetaceae bacterium
ORG2915	-3.73205	-3.98964	-3.44909	0.657732	1.5776	0.364369	Unaffected	Bacteria	Firmicutes	Clostridia	Thermoanaerobacterales	Zhaonellaceae	Zhaonella	Zhaonella formicivorans
ORG2914	0.266672	0.14569	0.400767	0.288913	1.22172	0.357455	Unaffected	Bacteria	Firmicutes	Clostridia	Thermoanaerobacterales	Zhaonellaceae	Zhaonella	Unclassified Zhaonella
ORG2913	-2.85142	-3.20987	-2.46231	0.55679	1.47099	0.179785	Unaffected	Bacteria	Firmicutes	Clostridia	Thermoanaerobacterales	Unclassified Thermoanaerobacterales	Unclassified Thermoanaerobacterales	Unclassified Thermoanaerobacterales
ORG2911	1.31594	0.563681	1.94562	0.704128	1.62916	0.378711	Unaffected	Bacteria	Firmicutes	Clostridia	Thermoanaerobacterales	Thermoanaerobacterales Family III, Incertae Sedis	Syntrophaceticus	Unclassified Syntrophaceticus
ORG2910	0.197628	-0.0364425	0.336585	0.378098	1.29963	0.406945	Unaffected	Bacteria	Firmicutes	Clostridia	Thermoanaerobacterales	Thermoanaerobacterales Family III, Incertae Sedis	Syntrophaceticus	Syntrophaceticus schinkii
ORG3128	6.61989	6.5187	6.64312	0.157721	1.11552	0.576911	Elevated	Bacteria	Planctomycetes	Planctomycetia	Pirellulales	Thermoguttaceae	Thermogutta	Unclassified Thermogutta
ORG2904	0.772989	0.89552	0.64924	-0.198807	1.14775	-0.330957	Unaffected	Bacteria	Firmicutes	Clostridia	Thermoanaerobacterales	Thermoanaerobacteraceae	Carboxydothermus	Unclassified Carboxydothermus
ORG2902	0.32145	0.189549	0.477613	0.258835	1.19651	0.440631	Unaffected	Bacteria	Firmicutes	Clostridia	Thermoanaerobacterales	Thermoanaerobacteraceae	Carboxydothermus	Carboxydothermus islandicus
ORG290	-2.3341	-2.82887	-1.91861	0.633084	1.55088	0.247247	Unaffected	Bacteria	Actinobacteria	Actinobacteria	Bifidobacteriales	Bifidobacteriaceae	Bifidobacterium	Bifidobacterium catenulatum
ORG2898	-0.461159	-0.416983	-0.514505	-0.0993791	1.07131	-0.103658	Unaffected	Bacteria	Firmicutes	Clostridia	Halanaerobiales	Halanaerobiaceae	Halanaerobium	Halanaerobium saccharolyticum
ORG3117	1.13816	1.49357	0.954171	-0.524798	1.43873	-0.611738	Ambient	Bacteria	Planctomycetes	Planctomycetia	Pirellulales	Pirellulaceae	Rhodopirellula	Unclassified Rhodopirellula
ORG3111	1.17613	1.03347	1.48525	0.377748	1.29931	0.598307	Elevated	Bacteria	Planctomycetes	Planctomycetia	Pirellulales	Pirellulaceae	Pirellula	Unclassified Pirellula
ORG2893	-0.917287	-0.873248	-0.941517	-0.0312126	1.02187	-0.024517	Unaffected	Bacteria	Firmicutes	Clostridia	Clostridiales	Syntrophomonadaceae	Dethiobacter	Dethiobacter alkaliphilus
ORG2891	0.923264	0.941396	0.913714	-0.0108826	1.00757	-0.0243433	Unaffected	Bacteria	Firmicutes	Clostridia	Clostridiales	Ruminococcaceae	Unclassified Ruminococcaceae	Unclassified Ruminococcaceae
ORG2890	0.912763	0.922782	0.874918	-0.0870971	1.06223	-0.124322	Unaffected	Bacteria	Firmicutes	Clostridia	Clostridiales	Ruminococcaceae	Subdoligranulum	Unclassified Subdoligranulum
ORG289	-0.112408	0.0437637	-0.342439	-0.337217	1.26332	-0.440023	Unaffected	Bacteria	Actinobacteria	Actinobacteria	Bifidobacteriales	Bifidobacteriaceae	Bifidobacterium	Bifidobacterium bifidum
ORG2889	-1.61319	-1.48549	-2.27904	-0.559412	1.47367	-0.174337	Unaffected	Bacteria	Firmicutes	Clostridia	Clostridiales	Ruminococcaceae	Subdoligranulum	Subdoligranulum sp,
ORG2888	0.629785	0.620821	0.653003	0.0315427	1.0221	0.0481436	Unaffected	Bacteria	Firmicutes	Clostridia	Clostridiales	Ruminococcaceae	Ruminococcus	Unclassified Ruminococcus
ORG2884	3.66145	3.62767	3.69277	0.0608013	1.04304	0.194735	Unaffected	Bacteria	Firmicutes	Clostridia	Clostridiales	Ruminococcaceae	Pseudoflavonifractor	Unclassified Pseudoflavonifractor
ORG2883	1.20579	1.26793	1.04343	-0.272754	1.20811	-0.425521	Unaffected	Bacteria	Firmicutes	Clostridia	Clostridiales	Ruminococcaceae	Pseudoflavonifractor	Pseudoflavonifractor capillosus
ORG2881	-2.32852	-2.46614	-2.11332	0.177574	1.13098	0.121807	Unaffected	Bacteria	Firmicutes	Clostridia	Clostridiales	Ruminococcaceae	Flavonifractor	Unclassified Flavonifractor
ORG3109	2.99939	2.874	3.2283	0.350578	1.27507	1.40326	Elevated	Bacteria	Planctomycetes	Planctomycetia	Pirellulales	Pirellulaceae	Pirellula	Pirellula sp,
ORG2878	3.39792	3.37546	3.4159	0.0459644	1.03237	0.10856	Unaffected	Bacteria	Firmicutes	Clostridia	Clostridiales	Ruminococcaceae	Faecalibacterium	Unclassified Faecalibacterium
ORG2877	2.15749	2.20878	2.08164	-0.160699	1.11783	-0.193248	Unaffected	Bacteria	Firmicutes	Clostridia	Clostridiales	Ruminococcaceae	Faecalibacterium	Faecalibacterium prausnitzii
ORG3104	3.42217	3.19256	3.56922	0.350485	1.27499	0.987495	Elevated	Bacteria	Planctomycetes	Planctomycetia	Pirellulales	Pirellulaceae	Blastopirellula	Blastopirellula retiformator
ORG2875	-0.322082	-0.143566	-0.447937	-0.345348	1.27046	-0.365644	Unaffected	Bacteria	Firmicutes	Clostridia	Clostridiales	Ruminococcaceae	Anaerotruncus	Anaerotruncus colihominis
ORG2874	0.805506	0.885261	0.609805	-0.27589	1.21074	-0.486125	Unaffected	Bacteria	Firmicutes	Clostridia	Clostridiales	Peptostreptococcaceae	Unclassified Peptostreptococcaceae	Unclassified Peptostreptococcaceae
ORG2868	-1.62593	-1.41303	-1.84521	-0.298457	1.22983	-0.218135	Unaffected	Bacteria	Firmicutes	Clostridia	Clostridiales	Peptostreptococcaceae	Paraclostridium	Paraclostridium bifermentans
ORG2867	0.567905	0.552199	0.783218	0.217512	1.16273	0.0747035	Unaffected	Bacteria	Firmicutes	Clostridia	Clostridiales	Peptostreptococcaceae	Paeniclostridium	Unclassified Paeniclostridium
ORG3095	-1.24179	-1.01662	-1.77664	-0.725758	1.65377	-0.773039	Ambient	Bacteria	Planctomycetes	Planctomycetia	Isosphaerales	Isosphaeraceae	Tautonia	Unclassified Tautonia
ORG3086	-1.84558	-2.28776	-1.40074	0.936489	1.91386	0.729534	Elevated	Bacteria	Planctomycetes	Planctomycetia	Isosphaerales	Isosphaeraceae	Isosphaera	Isosphaera sp,
ORG2864	0.0198212	-0.0588112	0.0657281	0.0577981	1.04088	0.0645035	Unaffected	Bacteria	Firmicutes	Clostridia	Clostridiales	Peptostreptococcaceae	Intestinibacter	Intestinibacter bartlettii
ORG2863	3.79275	3.70918	3.8779	0.110933	1.07993	0.27784	Unaffected	Bacteria	Firmicutes	Clostridia	Clostridiales	Peptostreptococcaceae	Clostridioides	Unclassified Clostridioides
ORG3082	-0.370947	-0.812587	-0.0399945	0.726619	1.65476	1.01394	Elevated	Bacteria	Planctomycetes	Planctomycetia	Isosphaerales	Isosphaeraceae	Aquisphaera	Aquisphaera giovannonii
ORG2861	-2.35093	-2.15884	-2.51215	-0.437385	1.35415	-0.285893	Unaffected	Bacteria	Firmicutes	Clostridia	Clostridiales	Peptococcaceae	Unclassified Peptococcaceae	Unclassified Peptococcaceae
ORG2860	0.313318	0.224207	0.426571	-0.00662029	1.0046	-0.00441269	Unaffected	Bacteria	Firmicutes	Clostridia	Clostridiales	Peptococcaceae	Sporotomaculum	Unclassified Sporotomaculum
ORG286	0.406585	0.465933	0.311109	0.0390779	1.02746	0.0521001	Unaffected	Bacteria	Actinobacteria	Actinobacteria	Bifidobacteriales	Bifidobacteriaceae	Bifidobacterium	Bifidobacterium adolescentis
ORG2858	1.60598	1.75422	1.46399	-0.156941	1.11492	-0.214874	Unaffected	Bacteria	Firmicutes	Clostridia	Clostridiales	Peptococcaceae	Pelotomaculum	Unclassified Pelotomaculum
ORG2851	-2.12528	-2.35554	-1.9269	0.408909	1.32768	0.313721	Unaffected	Bacteria	Firmicutes	Clostridia	Clostridiales	Peptococcaceae	Desulfosporosinus	Unclassified Desulfosporosinus
ORG2850	-2.21242	-2.12705	-2.39355	-0.107926	1.07768	-0.0749184	Unaffected	Bacteria	Firmicutes	Clostridia	Clostridiales	Peptococcaceae	Desulfosporosinus	Desulfosporosinus acididurans
ORG285	0.114335	0.155935	0.0733017	-0.181149	1.13379	-0.203228	Unaffected	Bacteria	Actinobacteria	Actinobacteria	Bifidobacteriales	Bifidobacteriaceae	Aeriscardovia	Unclassified Aeriscardovia
ORG2842	5.02406	4.99055	5.07701	0.0883352	1.06314	0.391973	Unaffected	Bacteria	Firmicutes	Clostridia	Clostridiales	Lachnospiraceae	Unclassified Lachnospiraceae	Unclassified Lachnospiraceae
ORG2840	1.88822	1.84855	1.94084	0.0633939	1.04492	0.118691	Unaffected	Bacteria	Firmicutes	Clostridia	Clostridiales	Lachnospiraceae	Roseburia	Unclassified Roseburia
ORG284	-1.09011	-1.11485	-1.07581	0.0922393	1.06602	0.0786636	Unaffected	Bacteria	Actinobacteria	Actinobacteria	Bifidobacteriales	Bifidobacteriaceae	Aeriscardovia	Aeriscardovia aeriphila
ORG2839	-3.57327	-3.37124	-3.97512	-0.592275	1.50762	-0.211189	Unaffected	Bacteria	Firmicutes	Clostridia	Clostridiales	Lachnospiraceae	Roseburia	Roseburia sp,
ORG2836	-2.11514	-2.19002	-2.08145	0.0909538	1.06507	0.0522905	Unaffected	Bacteria	Firmicutes	Clostridia	Clostridiales	Lachnospiraceae	Pseudobutyrivibrio	Unclassified Pseudobutyrivibrio
ORG2834	2.76323	2.75389	2.76843	0.00831044	1.00578	0.0248941	Unaffected	Bacteria	Firmicutes	Clostridia	Clostridiales	Lachnospiraceae	Oribacterium	Unclassified Oribacterium
ORG2833	0.911079	0.77307	1.00792	0.217648	1.16284	0.364703	Unaffected	Bacteria	Firmicutes	Clostridia	Clostridiales	Lachnospiraceae	Oribacterium	Oribacterium sp,
ORG2832	-0.444101	-0.29309	-0.591853	-0.356968	1.28073	-0.430825	Unaffected	Bacteria	Firmicutes	Clostridia	Clostridiales	Lachnospiraceae	Lachnospiraceae bacterium	Lachnospiraceae bacterium
ORG283	-1.64621	-1.41468	-1.80713	-0.592701	1.50807	-0.399498	Unaffected	Bacteria	Actinobacteria	Actinobacteria	Actinopolysporales	Actinopolysporaceae	Actinopolyspora	Unclassified Actinopolyspora
ORG2829	-2.49591	-2.73937	-2.27268	0.607006	1.52309	0.24223	Unaffected	Bacteria	Firmicutes	Clostridia	Clostridiales	Lachnospiraceae	Herbinix	Unclassified Herbinix
ORG3078	3.59236	3.26128	3.958	0.540062	1.45403	1.10353	Elevated	Bacteria	Planctomycetes	Planctomycetia	Gemmatales	Gemmataceae	Unclassified Gemmataceae	Unclassified Gemmataceae
ORG3076	4.33137	4.3089	4.38323	0.129492	1.09391	0.51415	Elevated	Bacteria	Planctomycetes	Planctomycetia	Gemmatales	Gemmataceae	Tuwongella	Tuwongella immobilis
ORG2822	2.07122	2.0759	2.05872	-0.01419	1.00988	-0.0342335	Unaffected	Bacteria	Firmicutes	Clostridia	Clostridiales	Lachnospiraceae	Dorea	Dorea longicatena
ORG2820	1.01066	1.02392	0.993569	-0.0410365	1.02885	-0.10117	Unaffected	Bacteria	Firmicutes	Clostridia	Clostridiales	Lachnospiraceae	Coprococcus	Unclassified Coprococcus
ORG282	-1.94627	-1.91207	-1.99435	0.0753879	1.05364	0.0577968	Unaffected	Bacteria	Actinobacteria	Actinobacteria	Actinopolysporales	Actinopolysporaceae	Actinopolyspora	Actinopolyspora saharensis
ORG2819	0.385925	0.214483	0.549342	0.371884	1.29404	0.424913	Unaffected	Bacteria	Firmicutes	Clostridia	Clostridiales	Lachnospiraceae	Coprococcus	Coprococcus eutactus
ORG2817	0.784948	0.512321	0.908002	0.349028	1.2737	0.409679	Unaffected	Bacteria	Firmicutes	Clostridia	Clostridiales	Lachnospiraceae	Catonella	Unclassified Catonella
ORG3073	3.22648	3.14915	3.45671	0.307727	1.23776	0.715131	Elevated	Bacteria	Planctomycetes	Planctomycetia	Gemmatales	Gemmataceae	Gemmataceae bacterium	Gemmataceae bacterium
ORG3072	8.25502	8.12496	8.39038	0.23667	1.17827	0.757455	Elevated	Bacteria	Planctomycetes	Planctomycetia	Gemmatales	Gemmataceae	Gemmata	Unclassified Gemmata
ORG2811	5.34755	5.34746	5.34793	0.075688	1.05386	0.188673	Unaffected	Bacteria	Firmicutes	Clostridia	Clostridiales	Lachnospiraceae	Anaerostipes	Unclassified Anaerostipes
ORG2809	2.1785	2.12323	2.29593	0.182902	1.13516	0.335344	Unaffected	Bacteria	Firmicutes	Clostridia	Clostridiales	Lachnospiraceae	Anaerostipes	Anaerostipes caccae
ORG3070	5.86482	5.72609	5.99655	0.259302	1.1969	0.822648	Elevated	Bacteria	Planctomycetes	Planctomycetia	Gemmatales	Gemmataceae	Gemmata	Gemmata obscuriglobus
ORG3066	4.83401	4.60003	5.11138	0.50146	1.41565	1.33986	Elevated	Bacteria	Planctomycetes	Planctomycetes bacterium	Planctomycetes bacterium	Planctomycetes bacterium	Planctomycetes bacterium	Planctomycetes bacterium
ORG3065	0.661835	0.455681	0.838529	0.430515	1.34771	0.787633	Elevated	Bacteria	Planctomycetes	Phycisphaerae	Unclassified Phycisphaerae	Unclassified Phycisphaerae	Unclassified Phycisphaerae	Unclassified Phycisphaerae
ORG280	2.62417	2.6167	2.64667	0.00565474	1.00393	0.0119242	Unaffected	Bacteria	Actinobacteria	Actinobacteria	Actinomycetales	Unclassified Actinomycetales	Unclassified Actinomycetales	Unclassified Actinomycetales
ORG2798	5.18231	5.15381	5.19799	0.0795325	1.05668	0.30011	Unaffected	Bacteria	Firmicutes	Clostridia	Clostridiales	Hungateiclostridiaceae	Hungateiclostridium	Unclassified Hungateiclostridium
ORG2797	3.13064	3.13077	3.13034	0.00607611	1.00422	0.0217369	Unaffected	Bacteria	Firmicutes	Clostridia	Clostridiales	Hungateiclostridiaceae	Hungateiclostridium	Hungateiclostridium thermocellum
ORG3064	1.16425	0.908473	1.45209	0.530985	1.44491	1.05529	Elevated	Bacteria	Planctomycetes	Phycisphaerae	Phycisphaerales	Unclassified Phycisphaerales	Unclassified Phycisphaerales	Unclassified Phycisphaerales
ORG2793	5.55805	5.52619	5.62355	0.0985431	1.07069	0.342714	Unaffected	Bacteria	Firmicutes	Clostridia	Clostridiales	Heliobacteriaceae	Heliobacterium	Heliobacterium modesticaldum
ORG2792	2.54999	2.38892	2.69012	0.16451	1.12079	0.0978937	Unaffected	Bacteria	Firmicutes	Clostridia	Clostridiales	Evtepia	Evtepia	Unclassified Evtepia
ORG3059	1.65229	1.4109	1.87166	0.387633	1.30825	0.745769	Elevated	Bacteria	Planctomycetes	Phycisphaerae	Phycisphaerae bacterium	Phycisphaerae bacterium	Phycisphaerae bacterium	Phycisphaerae bacterium
ORG2790	-1.17378	-1.06465	-1.26281	-0.0732626	1.05209	-0.0638353	Unaffected	Bacteria	Firmicutes	Clostridia	Clostridiales	Eubacteriaceae	Unclassified Eubacteriaceae	Unclassified Eubacteriaceae
ORG2789	-3.61619	-3.13099	-4.54195	-1.22476	2.33716	-0.420054	Unaffected	Bacteria	Firmicutes	Clostridia	Clostridiales	Eubacteriaceae	Pseudoramibacter	Unclassified Pseudoramibacter
ORG3056	-0.675192	-3.34953	0.177178	3.90558	14.9864	1.68339	Elevated	Bacteria	Planctomycetes	Candidatus Brocadiae	Candidatus Brocadiales	Candidatus Brocadiaceae	Unclassified Candidatus Brocadiaceae	Unclassified Candidatus Brocadiaceae
ORG2786	2.79149	2.76351	2.82196	0.0896491	1.06411	0.205628	Unaffected	Bacteria	Firmicutes	Clostridia	Clostridiales	Eubacteriaceae	Eubacterium	Unclassified Eubacterium
ORG2785	0.840423	0.912841	0.763002	-0.155231	1.1136	-0.260723	Unaffected	Bacteria	Firmicutes	Clostridia	Clostridiales	Eubacteriaceae	Eubacterium	Eubacterium ventriosum
ORG2781	-1.32538	-1.50113	-1.16686	0.244436	1.18463	0.211486	Unaffected	Bacteria	Firmicutes	Clostridia	Clostridiales	Clostridiales bacterium	Clostridiales bacterium	Clostridiales bacterium
ORG3053	-0.226229	-0.514667	0.0130793	0.490134	1.40458	0.742115	Elevated	Bacteria	Planctomycetes	Candidatus Brocadiae	Candidatus Brocadiales	Candidatus Brocadiaceae	Candidatus Scalindua	Candidatus Scalindua brodae
ORG2779	-1.62568	-1.39871	-2.42872	-0.932238	1.90823	-0.478927	Unaffected	Bacteria	Firmicutes	Clostridia	Clostridiales	Clostridiales Family XVII, Incertae Sedis	Thermaerobacter	Unclassified Thermaerobacter
ORG5271	9.41782	9.38024	9.46495	0.0827854	1.05906	1.05919	Elevated	Bacteria	Proteobacteria	Unclassified Proteobacteria	Unclassified Proteobacteria	Unclassified Proteobacteria	Unclassified Proteobacteria	Unclassified Proteobacteria
ORG5237	-1.1236	-0.835745	-1.48001	-0.575186	1.48987	-0.605098	Ambient	Bacteria	Proteobacteria	Gammaproteobacteria	Xanthomonadales	Xanthomonadaceae	Xylella	Xylella fastidiosa
ORG2770	1.72851	1.64805	1.81137	0.177545	1.13096	0.376229	Unaffected	Bacteria	Firmicutes	Clostridia	Clostridiales	Clostridiales Family XIII, Incertae Sedis	Aminipila	Aminipila butyrica
ORG277	3.1873	3.18643	3.18854	-0.0294235	1.0206	-0.0790421	Unaffected	Bacteria	Actinobacteria	Actinobacteria	Actinomycetales	Actinomycetaceae	Varibaculum	Unclassified Varibaculum
ORG2769	0.637241	0.717154	0.420729	-0.308163	1.23813	-0.344439	Unaffected	Bacteria	Firmicutes	Clostridia	Clostridiales	Clostridiaceae	Unclassified Clostridiaceae	Unclassified Clostridiaceae
ORG2766	-3.3038	-3.5705	-3.08138	0.162295	1.11907	0.0501118	Unaffected	Bacteria	Firmicutes	Clostridia	Clostridiales	Clostridiaceae	Hungatella	Unclassified Hungatella
ORG5196	-3.44625	-5.99885	-2.66313	3.20759	9.23807	0.945354	Elevated	Bacteria	Proteobacteria	Gammaproteobacteria	Xanthomonadales	Xanthomonadaceae	Arenimonas	Unclassified Arenimonas
ORG5189	0.97348	0.858357	1.13786	0.344295	1.26953	0.533866	Elevated	Bacteria	Proteobacteria	Gammaproteobacteria	Xanthomonadales	Rhodanobacteraceae	Unclassified Rhodanobacteraceae	Unclassified Rhodanobacteraceae
ORG2762	-1.74449	-1.89479	-1.70795	-0.172265	1.12683	-0.0814548	Unaffected	Bacteria	Firmicutes	Clostridia	Clostridiales	Clostridiaceae	Clostridium	Clostridium tetani
ORG2761	-2.36972	-2.3996	-2.32028	0.170843	1.12572	0.0560114	Unaffected	Bacteria	Firmicutes	Clostridia	Clostridiales	Clostridiaceae	Clostridium	Clostridium perfringens
ORG276	3.24141	3.23084	3.25137	0.00670775	1.00466	0.0201456	Unaffected	Bacteria	Actinobacteria	Actinobacteria	Actinomycetales	Actinomycetaceae	Unclassified Actinomycetaceae	Unclassified Actinomycetaceae
ORG5178	0.983959	1.18156	0.690575	-0.658241	1.57816	-0.530395	Ambient	Bacteria	Proteobacteria	Gammaproteobacteria	Xanthomonadales	Rhodanobacteraceae	Luteibacter	Unclassified Luteibacter
ORG5154	-4.06924	-3.35552	-4.90312	-1.62582	3.08618	-0.611384	Ambient	Bacteria	Proteobacteria	Gammaproteobacteria	Vibrionales	Vibrionaceae	Vibrio	Vibrio harveyi
ORG2755	-2.18958	-2.16357	-2.22677	-0.0356535	1.02502	-0.014004	Unaffected	Bacteria	Firmicutes	Clostridia	Clostridiales	Clostridiaceae	Clostridium	Clostridium carboxidivorans
ORG2754	0.428265	0.459779	0.359858	-0.0319379	1.02238	-0.071145	Unaffected	Bacteria	Firmicutes	Clostridia	Clostridiales	Clostridiaceae	Clostridium	Clostridium butyricum
ORG2753	3.07023	3.05102	3.10005	0.0373186	1.0262	0.0985659	Unaffected	Bacteria	Firmicutes	Clostridia	Clostridiales	Clostridiaceae	Clostridium	Clostridium botulinum
ORG2752	2.48419	2.46614	2.51751	0.0306091	1.02144	0.061291	Unaffected	Bacteria	Firmicutes	Clostridia	Clostridiales	Clostridiaceae	Clostridium	Clostridium acetireducens
ORG5110	-0.0204128	0.213545	-0.21569	-0.393445	1.31353	-0.629856	Ambient	Bacteria	Proteobacteria	Gammaproteobacteria	Pseudomonadales	Unclassified Pseudomonadales	Unclassified Pseudomonadales	Unclassified Pseudomonadales
ORG2750	-1.23948	-1.44953	-1.02971	0.559525	1.47378	0.464441	Unaffected	Bacteria	Firmicutes	Clostridia	Clostridiales	Clostridiaceae	Caloranaerobacter	Caloranaerobacter azorensis
ORG2749	2.48183	2.49279	2.46389	-0.0208784	1.01458	-0.0883846	Unaffected	Bacteria	Firmicutes	Clostridia	Clostridiales	Clostridiaceae	Butyricicoccus	Unclassified Butyricicoccus
ORG2748	-2.81542	-2.57462	-3.12352	-0.432861	1.34991	-0.325498	Unaffected	Bacteria	Firmicutes	Clostridia	Clostridiales	Clostridiaceae	Butyricicoccus	Butyricicoccus sp,
ORG2747	1.00557	0.824852	1.20092	0.213355	1.15938	0.219288	Unaffected	Bacteria	Firmicutes	Clostridia	Clostridiales	Clostridiaceae	Butyricicoccus	Butyricicoccus pullicaecorum
ORG2744	3.345	3.35395	3.32036	-0.0139541	1.00972	-0.0530967	Unaffected	Bacteria	Firmicutes	Clostridia	Clostridia bacterium	Clostridia bacterium	Clostridia bacterium	Clostridia bacterium
ORG2743	7.59504	7.56745	7.61916	0.0335756	1.02355	0.211997	Unaffected	Bacteria	Firmicutes	Bacilli	Unclassified Bacilli	Unclassified Bacilli	Unclassified Bacilli	Unclassified Bacilli
ORG2742	4.75891	4.70717	4.80267	0.0987681	1.07086	0.343717	Unaffected	Bacteria	Firmicutes	Bacilli	Lactobacillales	Unclassified Lactobacillales	Unclassified Lactobacillales	Unclassified Lactobacillales
ORG2741	4.15017	4.12282	4.15838	0.0258363	1.01807	0.0656364	Unaffected	Bacteria	Firmicutes	Bacilli	Lactobacillales	Streptococcaceae	Unclassified Streptococcaceae	Unclassified Streptococcaceae
ORG5065	3.01415	2.92711	3.49973	0.444497	1.36084	0.56281	Elevated	Bacteria	Proteobacteria	Gammaproteobacteria	Pseudomonadales	Moraxellaceae	Acinetobacter	Acinetobacter towneri
ORG2737	-2.38864	-2.24166	-2.59945	0.115223	1.08314	0.0446127	Unaffected	Bacteria	Firmicutes	Bacilli	Lactobacillales	Streptococcaceae	Streptococcus	Streptococcus pyogenes
ORG5064	-1.71477	-2.27925	-1.39452	1.5008	2.83	0.698053	Elevated	Bacteria	Proteobacteria	Gammaproteobacteria	Pseudomonadales	Moraxellaceae	Acinetobacter	Acinetobacter sp,
ORG2734	0.271664	0.342316	0.182924	-0.170371	1.12535	-0.182016	Unaffected	Bacteria	Firmicutes	Bacilli	Lactobacillales	Streptococcaceae	Streptococcus	Streptococcus iniae
ORG2733	0.607729	0.627519	0.580702	-0.0258681	1.01809	-0.0469685	Unaffected	Bacteria	Firmicutes	Bacilli	Lactobacillales	Streptococcaceae	Streptococcus	Streptococcus equi
ORG2731	-2.90027	-3.05315	-2.81842	0.211153	1.15761	0.142323	Unaffected	Bacteria	Firmicutes	Bacilli	Lactobacillales	Streptococcaceae	Streptococcus	Streptococcus canis
ORG2730	0.43792	0.496954	0.388062	-0.150368	1.10985	-0.230452	Unaffected	Bacteria	Firmicutes	Bacilli	Lactobacillales	Streptococcaceae	Streptococcus	Streptococcus anginosus
ORG2729	2.18805	2.26404	2.17004	-0.113762	1.08205	-0.154409	Unaffected	Bacteria	Firmicutes	Bacilli	Lactobacillales	Streptococcaceae	Streptococcus	Streptococcus agalactiae
ORG2726	-3.15417	-3.29854	-2.9532	0.126866	1.09192	0.0359286	Unaffected	Bacteria	Firmicutes	Bacilli	Lactobacillales	Leuconostocaceae	Weissella	Weissella viridescens
ORG2724	1.62226	1.51299	2.07056	0.521872	1.43582	0.273211	Unaffected	Bacteria	Firmicutes	Bacilli	Lactobacillales	Leuconostocaceae	Weissella	Unclassified Weissella
ORG2723	-2.83342	-3.0679	-2.35374	0.723349	1.65101	0.304198	Unaffected	Bacteria	Firmicutes	Bacilli	Lactobacillales	Leuconostocaceae	Unclassified Leuconostocaceae	Unclassified Leuconostocaceae
ORG2721	2.09766	2.17983	1.89339	-0.193776	1.14375	-0.278571	Unaffected	Bacteria	Firmicutes	Bacilli	Lactobacillales	Leuconostocaceae	Oenococcus	Oenococcus oeni
ORG2720	-0.819267	-1.07037	-0.643221	0.251877	1.19076	0.186137	Unaffected	Bacteria	Firmicutes	Bacilli	Lactobacillales	Leuconostocaceae	Leuconostoc	Unclassified Leuconostoc
ORG272	5.77121	5.65499	5.82372	-0.153755	1.11246	-0.183636	Unaffected	Bacteria	Actinobacteria	Actinobacteria	Actinomycetales	Actinomycetaceae	Schaalia	Unclassified Schaalia
ORG2719	-2.81078	-2.4392	-3.70929	-1.10129	2.14547	-0.272683	Unaffected	Bacteria	Firmicutes	Bacilli	Lactobacillales	Leuconostocaceae	Leuconostoc	Leuconostoc lactis
ORG2717	5.25557	5.24894	5.26368	0.0202267	1.01412	0.089671	Unaffected	Bacteria	Firmicutes	Bacilli	Lactobacillales	Lactobacillaceae	Unclassified Lactobacillaceae	Unclassified Lactobacillaceae
ORG2716	-2.55323	-2.65858	-2.41576	0.227016	1.17041	0.0862783	Unaffected	Bacteria	Firmicutes	Bacilli	Lactobacillales	Lactobacillaceae	Pediococcus	Unclassified Pediococcus
ORG2713	-3.58856	-3.23926	-3.96438	-0.9704	1.95938	-0.329335	Unaffected	Bacteria	Firmicutes	Bacilli	Lactobacillales	Lactobacillaceae	Limosilactobacillus	Unclassified Limosilactobacillus
ORG5050	1.36882	1.15771	1.53595	0.389396	1.30985	0.903298	Elevated	Bacteria	Proteobacteria	Gammaproteobacteria	Pasteurellales	Pasteurellaceae	Glaesserella	Glaesserella parasuis
ORG2710	-1.85583	-2.02622	-1.71013	0.29397	1.22601	0.306116	Unaffected	Bacteria	Firmicutes	Bacilli	Lactobacillales	Lactobacillaceae	Lactobacillus	Lactobacillus selangorensis
ORG271	3.98164	4.02567	3.94144	-0.161081	1.11812	-0.270903	Unaffected	Bacteria	Actinobacteria	Actinobacteria	Actinomycetales	Actinomycetaceae	Schaalia	Schaalia turicensis
ORG2705	-2.70108	-2.62916	-2.72669	0.156772	1.11479	0.0436798	Unaffected	Bacteria	Firmicutes	Bacilli	Lactobacillales	Lactobacillaceae	Lactobacillus	Lactobacillus rhamnosus
ORG2703	-1.45792	-1.38057	-1.53917	-0.237052	1.17858	-0.197092	Unaffected	Bacteria	Firmicutes	Bacilli	Lactobacillales	Lactobacillaceae	Lactobacillus	Lactobacillus pasteurii
ORG2702	-3.70883	-3.52539	-4.00025	-0.542359	1.45635	-0.222226	Unaffected	Bacteria	Firmicutes	Bacilli	Lactobacillales	Lactobacillaceae	Lactobacillus	Lactobacillus parakefiri
ORG2701	-0.668552	-0.786917	-0.556205	0.336768	1.26292	0.316391	Unaffected	Bacteria	Firmicutes	Bacilli	Lactobacillales	Lactobacillaceae	Lactobacillus	Lactobacillus paracasei
ORG2697	0.736504	0.794506	0.700002	-0.0563162	1.03981	-0.0815913	Unaffected	Bacteria	Firmicutes	Bacilli	Lactobacillales	Lactobacillaceae	Lactobacillus	Lactobacillus jensenii
ORG2696	-2.50015	-2.44023	-2.56134	-0.146113	1.10658	-0.0501182	Unaffected	Bacteria	Firmicutes	Bacilli	Lactobacillales	Lactobacillaceae	Lactobacillus	Lactobacillus iners
ORG2695	-1.35679	-1.4418	-1.28695	0.0520313	1.03672	0.0629869	Unaffected	Bacteria	Firmicutes	Bacilli	Lactobacillales	Lactobacillaceae	Lactobacillus	Lactobacillus helveticus
ORG2693	-2.14828	-2.08214	-2.28268	-0.0667796	1.04738	-0.0294567	Unaffected	Bacteria	Firmicutes	Bacilli	Lactobacillales	Lactobacillaceae	Lactobacillus	Lactobacillus farciminis
ORG2692	-2.1031	-2.03804	-2.19111	-0.0580795	1.04108	-0.0366973	Unaffected	Bacteria	Firmicutes	Bacilli	Lactobacillales	Lactobacillaceae	Lactobacillus	Lactobacillus crispatus
ORG269	1.37194	1.4128	1.31628	-0.309006	1.23885	-0.306448	Unaffected	Bacteria	Actinobacteria	Actinobacteria	Actinomycetales	Actinomycetaceae	Schaalia	Schaalia odontolytica
ORG2689	0.381556	0.19247	0.485978	0.324693	1.2524	0.447148	Unaffected	Bacteria	Firmicutes	Bacilli	Lactobacillales	Lactobacillaceae	Lactobacillus	Lactobacillus brevis
ORG5022	-2.81153	-3.24554	-2.34539	0.933858	1.91038	0.531196	Elevated	Bacteria	Proteobacteria	Gammaproteobacteria	Oceanospirillales	Halomonadaceae	Unclassified Halomonadaceae	Unclassified Halomonadaceae
ORG2685	-2.07063	-1.88919	-2.17425	-0.112866	1.08137	-0.0410468	Unaffected	Bacteria	Firmicutes	Bacilli	Lactobacillales	Lactobacillaceae	Lactobacillus	Lactobacillus amylolyticus
ORG2680	6.29624	6.21265	6.37691	0.195223	1.1449	0.446586	Unaffected	Bacteria	Firmicutes	Bacilli	Lactobacillales	Enterococcaceae	Enterococcus	Unclassified Enterococcus
ORG268	2.33269	2.22432	2.40374	0.149154	1.10892	0.323259	Unaffected	Bacteria	Actinobacteria	Actinobacteria	Actinomycetales	Actinomycetaceae	Mobiluncus	Unclassified Mobiluncus
ORG2678	2.966	2.89205	3.07736	0.115976	1.08371	0.351649	Unaffected	Bacteria	Firmicutes	Bacilli	Lactobacillales	Enterococcaceae	Enterococcus	Enterococcus faecium
ORG2677	-2.21416	-2.43886	-1.89077	0.329544	1.25662	0.108344	Unaffected	Bacteria	Firmicutes	Bacilli	Lactobacillales	Enterococcaceae	Enterococcus	Enterococcus faecalis
ORG2674	1.74999	1.64458	1.80991	0.156315	1.11444	0.435431	Unaffected	Bacteria	Firmicutes	Bacilli	Lactobacillales	Carnobacteriaceae	Trichococcus	Unclassified Trichococcus
ORG5017	-2.4297	-3.13427	-2.07232	1.15063	2.22011	0.511061	Elevated	Bacteria	Proteobacteria	Gammaproteobacteria	Oceanospirillales	Halomonadaceae	Kushneria	Unclassified Kushneria
ORG2672	-1.37182	-1.44773	-1.27664	0.209402	1.15621	0.144335	Unaffected	Bacteria	Firmicutes	Bacilli	Lactobacillales	Carnobacteriaceae	Trichococcus	Trichococcus ilyis
ORG2671	0.641823	0.691595	0.560347	-0.094291	1.06754	-0.174788	Unaffected	Bacteria	Firmicutes	Bacilli	Lactobacillales	Carnobacteriaceae	Carnobacterium	Unclassified Carnobacterium
ORG267	1.66372	1.63584	1.75014	0.0392636	1.02759	0.063982	Unaffected	Bacteria	Actinobacteria	Actinobacteria	Actinomycetales	Actinomycetaceae	Mobiluncus	Mobiluncus mulieris
ORG2669	-1.36822	-1.52336	-1.07724	0.412464	1.33096	0.339174	Unaffected	Bacteria	Firmicutes	Bacilli	Lactobacillales	Carnobacteriaceae	Alkalibacterium	Unclassified Alkalibacterium
ORG2668	0.223689	0.387099	0.167047	-0.200683	1.14924	-0.276873	Unaffected	Bacteria	Firmicutes	Bacilli	Lactobacillales	Carnobacteriaceae	Alkalibacterium	Alkalibacterium putridalgicola
ORG2667	-0.347761	-0.319003	-0.6181	-0.135095	1.09817	-0.105143	Unaffected	Bacteria	Firmicutes	Bacilli	Lactobacillales	Aerococcaceae	Dolosicoccus	Unclassified Dolosicoccus
ORG2666	-1.09377	-1.11829	-1.08092	-0.0172759	1.01205	-0.013676	Unaffected	Bacteria	Firmicutes	Bacilli	Lactobacillales	Aerococcaceae	Dolosicoccus	Dolosicoccus paucivorans
ORG2665	-0.574463	-0.569984	-0.585183	-0.139578	1.10158	-0.0818392	Unaffected	Bacteria	Firmicutes	Bacilli	Lactobacillales	Aerococcaceae	Aerococcus	Unclassified Aerococcus
ORG2663	-1.61579	-1.67046	-1.52332	0.0730261	1.05192	0.0681646	Unaffected	Bacteria	Firmicutes	Bacilli	Lactobacillales	Aerococcaceae	Aerococcus	Aerococcus christensenii
ORG2661	6.9076	6.8685	6.99118	0.16152	1.11846	0.489598	Unaffected	Bacteria	Firmicutes	Bacilli	Bacillales	Unclassified Bacillales	Unclassified Bacillales	Unclassified Bacillales
ORG2655	-0.590364	-0.371937	-0.760025	-0.307316	1.2374	-0.311959	Unaffected	Bacteria	Firmicutes	Bacilli	Bacillales	Thermoactinomycetaceae	Kroppenstedtia	Unclassified Kroppenstedtia
ORG2654	-3.00345	-3.05496	-2.95031	0.255708	1.19392	0.110945	Unaffected	Bacteria	Firmicutes	Bacilli	Bacillales	Thermoactinomycetaceae	Kroppenstedtia	Kroppenstedtia eburnea
ORG2652	6.75982	6.71485	6.77515	0.0338566	1.02375	0.160613	Unaffected	Bacteria	Firmicutes	Bacilli	Bacillales	Staphylococcaceae	Staphylococcus	Unclassified Staphylococcus
ORG265	-0.0924589	-0.0748247	-0.106645	-0.00241897	1.00168	-0.00424315	Unaffected	Bacteria	Actinobacteria	Actinobacteria	Actinomycetales	Actinomycetaceae	Buchananella	Unclassified Buchananella
ORG2649	-2.99401	-2.61343	-3.23283	-0.599628	1.51533	-0.37766	Unaffected	Bacteria	Firmicutes	Bacilli	Bacillales	Staphylococcaceae	Staphylococcus	Staphylococcus felis
ORG2648	0.118431	0.221865	0.0084604	-0.175699	1.12951	-0.151259	Unaffected	Bacteria	Firmicutes	Bacilli	Bacillales	Staphylococcaceae	Staphylococcus	Staphylococcus epidermidis
ORG2646	5.20714	5.18202	5.23863	0.0520674	1.03675	0.222331	Unaffected	Bacteria	Firmicutes	Bacilli	Bacillales	Staphylococcaceae	Staphylococcus	Staphylococcus aureus
ORG2642	-3.30371	-3.70119	-3.00999	0.612483	1.52889	0.30689	Unaffected	Bacteria	Firmicutes	Bacilli	Bacillales	Staphylococcaceae	Jeotgalicoccus	Unclassified Jeotgalicoccus
ORG2640	1.3442	1.30173	1.3674	0.0564409	1.0399	0.102895	Unaffected	Bacteria	Firmicutes	Bacilli	Bacillales	Sporolactobacillaceae	Sporolactobacillus	Unclassified Sporolactobacillus
ORG264	3.0693	3.27174	2.93976	-0.215568	1.16116	-0.475024	Unaffected	Bacteria	Actinobacteria	Actinobacteria	Actinomycetales	Actinomycetaceae	Buchananella	Buchananella hordeovulneris
ORG2639	-0.519532	-0.614684	-0.43248	0.156428	1.11452	0.184561	Unaffected	Bacteria	Firmicutes	Bacilli	Bacillales	Sporolactobacillaceae	Sporolactobacillus	Sporolactobacillus pectinivorans
ORG2638	-1.0702	-1.15795	-0.798954	0.30502	1.23544	0.117311	Unaffected	Bacteria	Firmicutes	Bacilli	Bacillales	Sporolactobacillaceae	Sporolactobacillus	Sporolactobacillus inulinus
ORG4996	2.43204	2.49826	2.20467	-0.289597	1.2223	-0.59475	Ambient	Bacteria	Proteobacteria	Gammaproteobacteria	Oceanospirillales	Alcanivoracaceae	Marinicella	Marinicella pacifica
ORG2633	-2.57875	-2.48179	-2.67001	-0.123404	1.0893	-0.0437258	Unaffected	Bacteria	Firmicutes	Bacilli	Bacillales	Planococcaceae	Sporosarcina	Sporosarcina luteola
ORG2630	-2.41487	-2.50141	-2.27373	0.173601	1.12787	0.0662875	Unaffected	Bacteria	Firmicutes	Bacilli	Bacillales	Planococcaceae	Planococcus	Unclassified Planococcus
ORG4990	0.704414	0.463071	0.9975	0.439262	1.35591	0.524017	Elevated	Bacteria	Proteobacteria	Gammaproteobacteria	Nevskiales	Steroidobacteraceae	Steroidobacter	Unclassified Steroidobacter
ORG2623	-1.30058	-1.2667	-1.30771	-0.0217954	1.01522	-0.0186188	Unaffected	Bacteria	Firmicutes	Bacilli	Bacillales	Paenibacillaceae	Saccharibacillus	Saccharibacillus kuerlensis
ORG2621	5.896	5.88336	5.91404	0.0446805	1.03145	0.253751	Unaffected	Bacteria	Firmicutes	Bacilli	Bacillales	Paenibacillaceae	Paenibacillus	Unclassified Paenibacillus
ORG262	-2.76206	-2.9161	-2.68363	0.576099	1.49081	0.242668	Unaffected	Bacteria	Actinobacteria	Actinobacteria	Actinomycetales	Actinomycetaceae	Bowdeniella	Bowdeniella nasicola
ORG2619	4.918	4.74548	5.03839	0.198506	1.14751	0.35622	Unaffected	Bacteria	Firmicutes	Bacilli	Bacillales	Paenibacillaceae	Paenibacillus	Paenibacillus sp,
ORG2617	-0.246101	-0.162509	-0.386195	-0.232487	1.17486	-0.281235	Unaffected	Bacteria	Firmicutes	Bacilli	Bacillales	Paenibacillaceae	Paenibacillus	Paenibacillus riograndensis
ORG2616	-0.780245	-0.62255	-1.06715	-0.28774	1.22073	-0.280245	Unaffected	Bacteria	Firmicutes	Bacilli	Bacillales	Paenibacillaceae	Paenibacillus	Paenibacillus radicis
ORG2615	-2.12809	-2.39274	-1.89491	0.47624	1.39111	0.230267	Unaffected	Bacteria	Firmicutes	Bacilli	Bacillales	Paenibacillaceae	Paenibacillus	Paenibacillus popilliae
ORG2614	-3.20472	-3.07641	-3.29248	-0.24524	1.18529	-0.163907	Unaffected	Bacteria	Firmicutes	Bacilli	Bacillales	Paenibacillaceae	Paenibacillus	Paenibacillus polymyxa
ORG4983	-2.6667	-3.60682	-1.94645	1.64314	3.12345	1.01261	Elevated	Bacteria	Proteobacteria	Gammaproteobacteria	Nevskiales	Steroidobacteraceae	Povalibacter	Povalibacter uvarum
ORG261	1.9112	1.97452	1.80856	-0.16598	1.12193	-0.401375	Unaffected	Bacteria	Actinobacteria	Actinobacteria	Actinomycetales	Actinomycetaceae	Arcanobacterium	Unclassified Arcanobacterium
ORG2606	-1.73364	-1.73537	-1.73183	0.131976	1.09579	0.103558	Unaffected	Bacteria	Firmicutes	Bacilli	Bacillales	Paenibacillaceae	Paenibacillus	Paenibacillus curdlanolyticus
ORG2603	1.05111	1.2743	0.893134	-0.0880109	1.0629	-0.108138	Unaffected	Bacteria	Firmicutes	Bacilli	Bacillales	Paenibacillaceae	Paenibacillus	Paenibacillus agaridevorans
ORG2601	-3.28845	-2.83741	-3.96068	-1.16978	2.24978	-0.457426	Unaffected	Bacteria	Firmicutes	Bacilli	Bacillales	Paenibacillaceae	Gorillibacterium	Gorillibacterium massiliense
ORG4935	2.309	2.16922	2.86232	0.594221	1.50966	0.791515	Elevated	Bacteria	Proteobacteria	Gammaproteobacteria	Legionellales	Legionellaceae	Unclassified Legionellaceae	Unclassified Legionellaceae
ORG2599	-3.09815	-3.1406	-3.02342	-0.158087	1.11581	-0.0525475	Unaffected	Bacteria	Firmicutes	Bacilli	Bacillales	Paenibacillaceae	Cohnella	Cohnella sp,
ORG2597	0.854355	0.994124	0.760448	-0.275978	1.21081	-0.284394	Unaffected	Bacteria	Firmicutes	Bacilli	Bacillales	Paenibacillaceae	Brevibacillus	Unclassified Brevibacillus
ORG2594	-2.31106	-2.25739	-2.37119	-0.122066	1.08829	-0.0919887	Unaffected	Bacteria	Firmicutes	Bacilli	Bacillales	Paenibacillaceae	Brevibacillus	Brevibacillus borstelensis
ORG2593	0.869016	0.77191	0.944302	0.228995	1.17202	0.337958	Unaffected	Bacteria	Firmicutes	Bacilli	Bacillales	Paenibacillaceae	Brevibacillus	Brevibacillus agri
ORG2592	2.84934	2.87852	2.73899	-0.144011	1.10497	-0.230175	Unaffected	Bacteria	Firmicutes	Bacilli	Bacillales	Paenibacillaceae	Aneurinibacillus	Unclassified Aneurinibacillus
ORG2589	3.81989	3.85312	3.76659	-0.10666	1.07673	-0.2849	Unaffected	Bacteria	Firmicutes	Bacilli	Bacillales	Listeriaceae	Listeria	Unclassified Listeria
ORG2586	3.18081	3.18812	3.17315	-0.00518744	1.0036	-0.00880729	Unaffected	Bacteria	Firmicutes	Bacilli	Bacillales	Listeriaceae	Listeria	Listeria monocytogenes
ORG2585	-1.79323	-1.50314	-2.19557	-0.632232	1.54996	-0.450734	Unaffected	Bacteria	Firmicutes	Bacilli	Bacillales	Listeriaceae	Listeria	Listeria grayi
ORG4933	-2.14873	-3.25288	-1.1294	2.00786	4.02186	1.00677	Elevated	Bacteria	Proteobacteria	Gammaproteobacteria	Legionellales	Legionellaceae	Tatlockia	Tatlockia micdadei
ORG2576	1.46359	1.4914	1.44894	-0.0776901	1.05533	-0.152679	Unaffected	Bacteria	Firmicutes	Bacilli	Bacillales	Bacillaceae	Virgibacillus	Virgibacillus profundi
ORG2574	2.17527	2.32302	2.00908	-0.32487	1.25255	-0.249753	Unaffected	Bacteria	Firmicutes	Bacilli	Bacillales	Bacillaceae	Virgibacillus	Unclassified Virgibacillus
ORG2573	5.49342	5.51242	5.46367	-0.0886873	1.0634	-0.187731	Unaffected	Bacteria	Firmicutes	Bacilli	Bacillales	Bacillaceae	Unclassified Bacillaceae	Unclassified Bacillaceae
ORG257	3.39732	3.23846	3.46153	0.182514	1.13486	0.3322	Unaffected	Bacteria	Actinobacteria	Actinobacteria	Actinomycetales	Actinomycetaceae	Actinomyces	Unclassified Actinomyces
ORG2568	1.62942	1.63623	1.62049	0.0180187	1.01257	0.0375187	Unaffected	Bacteria	Firmicutes	Bacilli	Bacillales	Bacillaceae	Pontibacillus	Pontibacillus salipaludis
ORG2564	2.12438	2.09964	2.13965	0.0710725	1.0505	0.145815	Unaffected	Bacteria	Firmicutes	Bacilli	Bacillales	Bacillaceae	Parageobacillus	Unclassified Parageobacillus
ORG2562	-2.50822	-2.64421	-2.21704	0.360014	1.28344	0.167979	Unaffected	Bacteria	Firmicutes	Bacilli	Bacillales	Bacillaceae	Oceanobacillus	Oceanobacillus picturae
ORG4932	-0.879373	-0.680343	-1.12636	-0.561535	1.47584	-0.512641	Ambient	Bacteria	Proteobacteria	Gammaproteobacteria	Legionellales	Legionellaceae	Tatlockia	Legionella maceachernii
ORG2559	-1.81215	-1.74726	-1.90826	-0.0797941	1.05687	-0.0577423	Unaffected	Bacteria	Firmicutes	Bacilli	Bacillales	Bacillaceae	Neobacillus	Neobacillus notoginsengisoli
ORG2557	3.08531	3.07113	3.11327	0.0388341	1.02728	0.0719267	Unaffected	Bacteria	Firmicutes	Bacilli	Bacillales	Bacillaceae	Lysinibacillus	Unclassified Lysinibacillus
ORG2553	1.09462	1.03654	1.13488	0.0833392	1.05947	0.118441	Unaffected	Bacteria	Firmicutes	Bacilli	Bacillales	Bacillaceae	Lysinibacillus	Lysinibacillus alkalisoli
ORG2552	-2.00608	-2.06313	-1.93423	0.107497	1.07736	0.0992242	Unaffected	Bacteria	Firmicutes	Bacilli	Bacillales	Bacillaceae	Lentibacillus	Unclassified Lentibacillus
ORG2551	-2.20462	-2.93336	-1.97259	0.941618	1.92068	0.303578	Unaffected	Bacteria	Firmicutes	Bacilli	Bacillales	Bacillaceae	Hydrogenibacillus	Unclassified Hydrogenibacillus
ORG4930	-2.46097	-2.72966	-2.13504	0.579413	1.49424	0.529949	Elevated	Bacteria	Proteobacteria	Gammaproteobacteria	Legionellales	Legionellaceae	Legionella	Legionella taurinensis
ORG2549	-3.97121	-3.62059	-4.87492	-1.24155	2.36453	-0.372472	Unaffected	Bacteria	Firmicutes	Bacilli	Bacillales	Bacillaceae	Halobacillus	Unclassified Halobacillus
ORG2546	6.97678	6.9751	6.97891	0.0029364	1.00204	0.0112496	Unaffected	Bacteria	Firmicutes	Bacilli	Bacillales	Bacillaceae	Geobacillus	Unclassified Geobacillus
ORG2545	5.01117	4.97382	5.18924	0.196966	1.14629	0.433952	Unaffected	Bacteria	Firmicutes	Bacilli	Bacillales	Bacillaceae	Geobacillus	Geobacillus thermoleovorans
ORG2544	-2.26843	-1.93092	-3.00134	-1.03425	2.04804	-0.448782	Unaffected	Bacteria	Firmicutes	Bacilli	Bacillales	Bacillaceae	Geobacillus	Geobacillus stearothermophilus
ORG2543	-0.535662	-0.414259	-0.654135	-0.207198	1.15444	-0.245138	Unaffected	Bacteria	Firmicutes	Bacilli	Bacillales	Bacillaceae	Geobacillus	Geobacillus sp,
ORG2541	-3.30054	-3.18413	-3.4407	-0.396991	1.31676	-0.134014	Unaffected	Bacteria	Firmicutes	Bacilli	Bacillales	Bacillaceae	Fictibacillus	Fictibacillus barbaricus
ORG254	-2.31605	-2.17809	-2.51812	-0.357021	1.28078	-0.238026	Unaffected	Bacteria	Actinobacteria	Actinobacteria	Actinomycetales	Actinomycetaceae	Actinomyces	Actinomyces sp,
ORG2539	-2.80875	-2.82417	-2.7622	-0.0469176	1.03306	-0.0267849	Unaffected	Bacteria	Firmicutes	Bacilli	Bacillales	Bacillaceae	Cytobacillus	Cytobacillus firmus
ORG2536	3.27088	3.20523	3.35352	0.160197	1.11744	0.454809	Unaffected	Bacteria	Firmicutes	Bacilli	Bacillales	Bacillaceae	Caldalkalibacillus	Unclassified Caldalkalibacillus
ORG2535	2.06088	2.11639	1.98642	-0.0971362	1.06965	-0.172776	Unaffected	Bacteria	Firmicutes	Bacilli	Bacillales	Bacillaceae	Caldalkalibacillus	Caldalkalibacillus thermarum
ORG2534	7.9061	7.91701	7.89076	-0.031116	1.0218	-0.118353	Unaffected	Bacteria	Firmicutes	Bacilli	Bacillales	Bacillaceae	Bacillus	Unclassified Bacillus
ORG2532	-0.408539	-0.470339	-0.340735	0.119743	1.08654	0.149929	Unaffected	Bacteria	Firmicutes	Bacilli	Bacillales	Bacillaceae	Bacillus	Bacillus velezensis
ORG2531	-2.04029	-2.2928	-1.80972	0.429396	1.34667	0.329005	Unaffected	Bacteria	Firmicutes	Bacilli	Bacillales	Bacillaceae	Bacillus	Bacillus thuringiensis
ORG4925	3.6318	3.56861	3.81231	0.230356	1.17312	0.762366	Elevated	Bacteria	Proteobacteria	Gammaproteobacteria	Legionellales	Legionellaceae	Legionella	Legionella pneumophila
ORG2526	-1.29223	-1.17691	-1.65546	-0.44994	1.36598	-0.124751	Unaffected	Bacteria	Firmicutes	Bacilli	Bacillales	Bacillaceae	Bacillus	Bacillus paranthracis
ORG2524	-2.87276	-2.82994	-2.93462	-0.0480308	1.03385	-0.0286179	Unaffected	Bacteria	Firmicutes	Bacilli	Bacillales	Bacillaceae	Bacillus	Bacillus megaterium
ORG4904	2.90898	2.82403	3.01248	0.279785	1.21401	0.668781	Elevated	Bacteria	Proteobacteria	Gammaproteobacteria	Gammaproteobacteria bacterium	Gammaproteobacteria bacterium	Gammaproteobacteria bacterium	Gammaproteobacteria bacterium
ORG2521	-0.538077	-0.530436	-0.551708	-0.0442659	1.03116	-0.0476717	Unaffected	Bacteria	Firmicutes	Bacilli	Bacillales	Bacillaceae	Bacillus	Bacillus coagulans
ORG2520	1.87597	1.80445	1.90197	0.155754	1.114	0.244915	Unaffected	Bacteria	Firmicutes	Bacilli	Bacillales	Bacillaceae	Bacillus	Bacillus cereus
ORG2519	-2.64813	-2.47679	-3.32396	-0.784537	1.72254	-0.245183	Unaffected	Bacteria	Firmicutes	Bacilli	Bacillales	Bacillaceae	Bacillus	Bacillus aquimaris
ORG2518	-3.23742	-3.09421	-3.5386	-0.51514	1.42913	-0.194079	Unaffected	Bacteria	Firmicutes	Bacilli	Bacillales	Bacillaceae	Bacillus	Bacillus anthracis
ORG2516	3.64831	3.59613	3.67214	0.0514534	1.03631	0.130788	Unaffected	Bacteria	Firmicutes	Bacilli	Bacillales	Bacillaceae	Bacillus	Bacillus altitudinis
ORG2513	3.0506	3.00726	3.12254	0.133832	1.0972	0.30246	Unaffected	Bacteria	Firmicutes	Bacilli	Bacillales	Bacillaceae	Anoxybacillus	Unclassified Anoxybacillus
ORG2512	-0.394806	-0.417683	-0.346707	0.0341603	1.02396	0.0587422	Unaffected	Bacteria	Firmicutes	Bacilli	Bacillales	Bacillaceae	Anoxybacillus	Anoxybacillus sp,
ORG4855	0.0617778	0.294347	-0.195836	-0.488648	1.40313	-0.768091	Ambient	Bacteria	Proteobacteria	Gammaproteobacteria	Enterobacterales	Erwiniaceae	Pantoea	Pantoea ananatis
ORG2510	3.28745	3.3114	3.2792	-0.0674208	1.04784	-0.215623	Unaffected	Bacteria	Firmicutes	Bacilli	Bacillales	Bacillaceae	Anaerobacillus	Unclassified Anaerobacillus
ORG4806	-1.33069	-1.6995	-0.596915	1.17807	2.26274	0.740218	Elevated	Bacteria	Proteobacteria	Gammaproteobacteria	Chromatiales	Woeseiaceae	Unclassified Woeseiaceae	Unclassified Woeseiaceae
ORG4768	0.0394814	-0.108105	0.315284	0.396337	1.31616	0.52691	Elevated	Bacteria	Proteobacteria	Gammaproteobacteria	Chromatiales	Chromatiaceae	Candidatus Nitrosoglobus	Unclassified Candidatus Nitrosoglobus
ORG2504	-2.94862	-2.89638	-2.96456	-0.0751425	1.05347	-0.0308008	Unaffected	Bacteria	Firmicutes	Bacilli	Bacillales	Bacillaceae	Alkalibacillus	Alkalibacillus haloalkaliphilus
ORG2500	-0.96662	-0.851985	-1.07139	-0.186427	1.13794	-0.171251	Unaffected	Bacteria	Firmicutes	Bacilli	Bacillales	Alicyclobacillaceae	Alicyclobacillus	Unclassified Alicyclobacillus
ORG4733	1.31773	0.978324	1.63662	0.627672	1.54507	1.08772	Elevated	Bacteria	Proteobacteria	Gammaproteobacteria	Candidatus Kentron	Candidatus Kentron	Candidatus Kentron	Unclassified Candidatus Kentron
ORG2495	-2.6402	-3.22783	-2.22863	1.08967	2.12825	0.471864	Unaffected	Bacteria	Fibrobacteres	Fibrobacteria	Fibrobacterales	Fibrobacteraceae	Unclassified Fibrobacteraceae	Unclassified Fibrobacteraceae
ORG2494	0.249254	0.250483	0.247902	-0.00867558	1.00603	-0.01692	Unaffected	Bacteria	Fibrobacteres	Fibrobacteria	Fibrobacterales	Fibrobacteraceae	Fibrobacter	Unclassified Fibrobacter
ORG2492	-3.94912	-3.58021	-4.66015	-1.29587	2.45525	-0.382231	Unaffected	Bacteria	Fibrobacteres	Fibrobacteria	Fibrobacterales	Fibrobacteraceae	Fibrobacter	Fibrobacter sp,
ORG2491	-1.30696	-1.41384	-1.21006	0.171084	1.1259	0.137242	Unaffected	Bacteria	Fibrobacteres	Fibrobacteres bacterium	Fibrobacteres bacterium	Fibrobacteres bacterium	Fibrobacteres bacterium	Fibrobacteres bacterium
ORG249	1.02632	1.03732	1.02367	-0.0835704	1.05964	-0.141277	Unaffected	Bacteria	Actinobacteria	Actinobacteria	Actinomycetales	Actinomycetaceae	Actinobaculum	Unclassified Actinobaculum
ORG2488	-0.912677	-1.14314	-0.707496	0.455757	1.3715	0.444017	Unaffected	Bacteria	Elusimicrobia	Elusimicrobia bacterium	Elusimicrobia bacterium	Elusimicrobia bacterium	Elusimicrobia bacterium	Elusimicrobia bacterium
ORG4710	1.37894	1.02402	1.62039	0.441448	1.35797	0.632856	Elevated	Bacteria	Proteobacteria	Gammaproteobacteria	Alteromonadales	Pseudoalteromonadaceae	Pseudoalteromonas	Pseudoalteromonas sp,
ORG2483	-1.47357	-1.59726	-1.39099	0.321516	1.24964	0.291697	Unaffected	Bacteria	Deinococcus-Thermus	Deinococci	Thermales	Thermaceae	Unclassified Thermaceae	Unclassified Thermaceae
ORG2482	-2.15738	-2.10325	-2.19921	-0.297686	1.22917	-0.093534	Unaffected	Bacteria	Deinococcus-Thermus	Deinococci	Thermales	Thermaceae	Thermus	Unclassified Thermus
ORG2481	-1.83272	-1.9865	-1.68405	0.368822	1.2913	0.269937	Unaffected	Bacteria	Deinococcus-Thermus	Deinococci	Thermales	Thermaceae	Thermus	Thermus thermophilus
ORG4669	2.30953	2.38795	2.24467	-0.143673	1.10471	-0.510854	Ambient	Bacteria	Proteobacteria	Epsilonproteobacteria	Campylobacterales	Unclassified Campylobacterales	Unclassified Campylobacterales	Unclassified Campylobacterales
ORG2476	0.798421	0.782864	0.816414	-0.0189243	1.0132	-0.0344885	Unaffected	Bacteria	Deinococcus-Thermus	Deinococci	Deinococcales	Deinococcaceae	Unclassified Deinococcaceae	Unclassified Deinococcaceae
ORG2475	4.19421	4.1598	4.2339	0.119152	1.0861	0.321305	Unaffected	Bacteria	Deinococcus-Thermus	Deinococci	Deinococcales	Deinococcaceae	Deinococcus	Unclassified Deinococcus
ORG247	9.1971	9.12524	9.32893	0.187022	1.13841	0.482065	Unaffected	Bacteria	Actinobacteria	Actinobacteria	Actinobacteria bacterium	Actinobacteria bacterium	Actinobacteria bacterium	Actinobacteria bacterium
ORG2469	-0.281139	-0.427316	-0.114182	0.0208586	1.01456	0.010723	Unaffected	Bacteria	Deinococcus-Thermus	Deinococci	Deinococcales	Deinococcaceae	Deinococcus	Deinococcus radiodurans
ORG2463	1.78369	1.74624	1.8602	0.145024	1.10575	0.344036	Unaffected	Bacteria	Deinococcus-Thermus	Deinococci	Deinococcales	Deinococcaceae	Deinococcus	Deinococcus aquiradiocola
ORG2460	0.140766	0.00675945	0.396894	0.432331	1.34941	0.411289	Unaffected	Bacteria	Deinococcus-Thermus	Deinococci	Deinococcales	Deinococcaceae	Deinococcus	Deinococcus aerolatus
ORG2458	0.451726	0.322232	0.671848	0.478745	1.39353	0.369818	Unaffected	Bacteria	Deferribacteres	Deferribacteres	Unclassified Deferribacteres	Unclassified Deferribacteres	Unclassified Deferribacteres	Unclassified Deferribacteres
ORG4659	1.55402	1.38197	1.64984	0.248268	1.18778	0.598927	Elevated	Bacteria	Proteobacteria	Epsilonproteobacteria	Campylobacterales	Campylobacteraceae	Campylobacter	Unclassified Campylobacter
ORG2454	-2.12575	-1.94826	-2.32449	-0.329206	1.25632	-0.249046	Unaffected	Bacteria	Deferribacteres	Deferribacteres	Deferribacterales	Deferribacteraceae	Calditerrivibrio	Calditerrivibrio nitroreducens
ORG2452	1.31653	1.27696	1.3365	0.0194356	1.01356	0.0358335	Unaffected	Bacteria	Cyanobacteria	cyanobacterium TDX16	cyanobacterium TDX16	cyanobacterium TDX16	cyanobacterium TDX16	cyanobacterium TDX16
ORG4654	5.42988	5.32732	5.54888	0.223504	1.16757	0.754164	Elevated	Bacteria	Proteobacteria	Deltaproteobacteria	Unclassified Deltaproteobacteria	Unclassified Deltaproteobacteria	Unclassified Deltaproteobacteria	Unclassified Deltaproteobacteria
ORG4653	-0.801936	-0.588026	-1.10968	-0.472688	1.38769	-0.578595	Ambient	Bacteria	Proteobacteria	Deltaproteobacteria	Syntrophobacterales	Unclassified Syntrophobacterales	Unclassified Syntrophobacterales	Unclassified Syntrophobacterales
ORG4628	-0.501824	-0.680219	-0.283728	0.357801	1.28147	0.522905	Elevated	Bacteria	Proteobacteria	Deltaproteobacteria	Syntrophobacterales	Syntrophaceae	Desulfobacca	Desulfobacca acetoxidans
ORG2448	-3.24721	-4.17011	-2.776	1.43749	2.70849	0.485253	Unaffected	Bacteria	Cyanobacteria	Synechococcales	Synechococcales	Synechococcaceae	Synechococcus	Unclassified Synechococcus
ORG2447	-2.33763	-2.67049	-2.05791	0.456519	1.37223	0.371098	Unaffected	Bacteria	Cyanobacteria	Synechococcales	Synechococcales	Synechococcaceae	Synechococcus	Synechococcus sp,
ORG243	4.75114	4.75252	4.74984	0.0507245	1.03578	0.14411	Unaffected	Bacteria	Actinobacteria	Acidimicrobiia	Unclassified Acidimicrobiia	Unclassified Acidimicrobiia	Unclassified Acidimicrobiia	Unclassified Acidimicrobiia
ORG2427	-3.65491	-3.34402	-3.94345	-0.801206	1.74256	-0.286111	Unaffected	Bacteria	Cyanobacteria	Synechococcales	Synechococcales	Leptolyngbyaceae	Leptolyngbya	Unclassified Leptolyngbya
ORG2425	0.382808	0.248048	0.490408	0.322872	1.25082	0.490785	Unaffected	Bacteria	Cyanobacteria	Synechococcales	Synechococcales	Leptolyngbyaceae	Leptolyngbya	Leptolyngbya boryana
ORG242	3.07125	3.06777	3.07125	0.0980228	1.07031	0.219202	Unaffected	Bacteria	Actinobacteria	Acidimicrobiia	Acidimicrobiia bacterium	Acidimicrobiia bacterium	Acidimicrobiia bacterium	Acidimicrobiia bacterium
ORG241	1.74599	1.7272	1.76901	-0.000919667	1.00064	-0.00180703	Unaffected	Bacteria	Actinobacteria	Acidimicrobiia	Acidimicrobiales	Unclassified Acidimicrobiales	Unclassified Acidimicrobiales	Unclassified Acidimicrobiales
ORG2408	-2.48059	-2.31469	-2.68318	-0.606558	1.52262	-0.281341	Unaffected	Bacteria	Cyanobacteria	Oscillatoriales	Oscillatoriales	Microcoleaceae	Symploca	Symploca sp,
ORG2398	1.22668	1.12665	1.29632	0.185372	1.13711	0.442211	Unaffected	Bacteria	Cyanobacteria	Nostocales	Nostocales	Unclassified Nostocales	Unclassified Nostocales	Unclassified Nostocales
ORG4623	5.08186	4.92859	5.19843	0.347644	1.27248	0.918196	Elevated	Bacteria	Proteobacteria	Deltaproteobacteria	Myxococcales	Unclassified Myxococcales	Unclassified Myxococcales	Unclassified Myxococcales
ORG2390	3.7846	3.83197	3.67963	-0.0818827	1.0584	-0.190661	Unaffected	Bacteria	Cyanobacteria	Nostocales	Nostocales	Scytonemataceae	Scytonema	Scytonema sp,
ORG4616	3.47253	3.31845	3.65213	0.337922	1.26393	0.851635	Elevated	Bacteria	Proteobacteria	Deltaproteobacteria	Myxococcales	Polyangiaceae	Unclassified Polyangiaceae	Unclassified Polyangiaceae
ORG2384	-1.56125	-1.4231	-1.66584	-0.214818	1.16056	-0.208253	Unaffected	Bacteria	Cyanobacteria	Nostocales	Nostocales	Nostocaceae	Nostoc	Unclassified Nostoc
ORG2383	-2.14749	-2.06858	-2.32136	-0.0624371	1.04423	-0.0335832	Unaffected	Bacteria	Cyanobacteria	Nostocales	Nostocales	Nostocaceae	Nostoc	Nostoc sp,
ORG2380	-0.126854	-0.0453116	-0.38343	-0.310289	1.23996	-0.335438	Unaffected	Bacteria	Cyanobacteria	Nostocales	Nostocales	Nostocaceae	Nostoc	Nostoc linckia
ORG238	3.13955	3.07858	3.29092	0.180127	1.13298	0.390599	Unaffected	Bacteria	Actinobacteria	Acidimicrobiia	Acidimicrobiales	Ilumatobacteraceae	Unclassified Ilumatobacteraceae	Unclassified Ilumatobacteraceae
ORG2377	0.467767	0.433598	0.515332	0.0744307	1.05295	0.165306	Unaffected	Bacteria	Cyanobacteria	Nostocales	Nostocales	Nostocaceae	Anabaena	Anabaena sp,
ORG2376	-2.5648	-2.8107	-2.32229	0.293482	1.22559	0.158254	Unaffected	Bacteria	Cyanobacteria	Nostocales	Nostocales	Hapalosiphonaceae	Westiellopsis	Westiellopsis prolifica
ORG2374	-3.74814	-3.5063	-3.91594	-0.305087	1.23549	-0.12734	Unaffected	Bacteria	Cyanobacteria	Nostocales	Nostocales	Hapalosiphonaceae	Unclassified Hapalosiphonaceae	Unclassified Hapalosiphonaceae
ORG2363	-3.28426	-3.7402	-2.85726	0.988154	1.98364	0.450095	Unaffected	Bacteria	Cyanobacteria	Nostocales	Nostocales	Aphanizomenonaceae	Cylindrospermopsis	Unclassified Cylindrospermopsis
ORG2361	2.31314	2.31616	2.27591	0.0281374	1.01969	0.0373167	Unaffected	Bacteria	Cyanobacteria	Nostocales	Nostocales	Aphanizomenonaceae	Aphanizomenon	Unclassified Aphanizomenon
ORG2360	1.39911	1.31313	1.53419	0.297629	1.22912	0.342185	Unaffected	Bacteria	Cyanobacteria	Nostocales	Nostocales	Aphanizomenonaceae	Aphanizomenon	Aphanizomenon flos-aquae
ORG236	-0.123622	-0.320754	-0.0194389	0.18372	1.13581	0.259592	Unaffected	Bacteria	Actinobacteria	Acidimicrobiia	Acidimicrobiales	Ilumatobacteraceae	Ilumatobacter	Unclassified Ilumatobacter
ORG2358	-0.858884	-0.684354	-1.03274	-0.338853	1.26475	-0.39731	Unaffected	Bacteria	Cyanobacteria	Gloeoemargaritales	Gloeoemargaritales	Gloeomargaritaceae	Gloeomargarita	Gloeomargarita lithophora
ORG2353	1.17915	1.07969	1.2001	0.0897346	1.06417	0.0951902	Unaffected	Bacteria	Cyanobacteria	Cyanobacteria bacterium	Cyanobacteria bacterium	Cyanobacteria bacterium	Cyanobacteria bacterium	Cyanobacteria bacterium
ORG235	-1.11521	-1.22102	-1.01206	0.322558	1.25055	0.298213	Unaffected	Bacteria	Actinobacteria	Acidimicrobiia	Acidimicrobiales	Ilumatobacteraceae	Ilumatobacter	Ilumatobacter sp,
ORG2349	2.46447	2.43081	2.49697	0.0822356	1.05866	0.242262	Unaffected	Bacteria	Cyanobacteria	Chroococcales	Chroococcales	Microcystaceae	Microcystis	Microcystis aeruginosa
ORG4614	1.74878	1.56168	1.96763	0.526324	1.44025	0.751509	Elevated	Bacteria	Proteobacteria	Deltaproteobacteria	Myxococcales	Polyangiaceae	Sorangium	Sorangium cellulosum
ORG4609	1.35151	1.20442	1.54	0.367545	1.29016	0.774464	Elevated	Bacteria	Proteobacteria	Deltaproteobacteria	Myxococcales	Polyangiaceae	Polyangiaceae bacterium	Polyangiaceae bacterium
ORG2339	1.09386	1.28149	0.814852	-0.196731	1.1461	-0.251144	Unaffected	Bacteria	Chloroflexi	Thermomicrobia	Thermomicrobiales	Thermomicrobiales bacterium	Thermomicrobiales bacterium	Thermomicrobiales bacterium
ORG4597	-3.08818	-3.8591	-2.14831	1.96618	3.90733	0.900124	Elevated	Bacteria	Proteobacteria	Deltaproteobacteria	Myxococcales	Nannocystaceae	Nannocystis	Nannocystis exedens
ORG2335	-1.21553	-1.05779	-1.61684	-0.402077	1.32141	-0.178773	Unaffected	Bacteria	Chloroflexi	Thermomicrobia	Sphaerobacterales	Sphaerobacteraceae	Sphaerobacter	Unclassified Sphaerobacter
ORG4596	3.55947	3.45265	3.6142	0.227418	1.17074	0.554563	Elevated	Bacteria	Proteobacteria	Deltaproteobacteria	Myxococcales	Myxococcales bacterium	Myxococcales bacterium	Myxococcales bacterium
ORG2327	-1.34345	-1.5847	-0.69661	0.741518	1.67193	0.49135	Unaffected	Bacteria	Chloroflexi	SAR202 cluster	SAR202 cluster	SAR202 cluster	SAR202 cluster	SAR202 cluster
ORG2326	-1.75007	-1.83472	-1.69343	0.0334779	1.02348	0.0178089	Unaffected	Bacteria	Chloroflexi	Ktedonobacteria	Unclassified Ktedonobacteria	Unclassified Ktedonobacteria	Unclassified Ktedonobacteria	Unclassified Ktedonobacteria
ORG2325	-2.13877	-2.95426	-1.8332	1.0304	2.04259	0.495183	Unaffected	Bacteria	Chloroflexi	Ktedonobacteria	Thermogemmatisporales	Thermogemmatisporaceae	Thermogemmatispora	Unclassified Thermogemmatispora
ORG2322	-1.31322	-1.32324	-1.28517	0.228049	1.17125	0.197913	Unaffected	Bacteria	Chloroflexi	Ktedonobacteria	Ktedonobacterales	Unclassified Ktedonobacterales	Unclassified Ktedonobacterales	Unclassified Ktedonobacterales
ORG2317	-2.80049	-2.98082	-2.58028	0.316538	1.24534	0.106309	Unaffected	Bacteria	Chloroflexi	Ktedonobacteria	Ktedonobacterales	Ktedonobacteraceae	Unclassified Ktedonobacteraceae	Unclassified Ktedonobacteraceae
ORG2316	-2.3342	-2.54307	-1.76402	0.565906	1.48032	0.142149	Unaffected	Bacteria	Chloroflexi	Ktedonobacteria	Ktedonobacterales	Ktedonobacteraceae	Ktedonobacteraceae bacterium	Ktedonobacteraceae bacterium
ORG2314	0.139568	-0.223779	0.293742	0.347088	1.27199	0.207726	Unaffected	Bacteria	Chloroflexi	Ktedonobacteria	Ktedonobacterales	Ktedonobacteraceae	Ktedonobacter	Ktedonobacter sp,
ORG231	-0.737134	-0.585779	-0.841475	-0.199258	1.14811	-0.138128	Unaffected	Bacteria	Actinobacteria	Acidimicrobiia	Acidimicrobiales	Ilumatobacteraceae	Desertimonas	Unclassified Desertimonas
ORG2305	0.612085	0.584445	0.655093	-0.0223453	1.01561	-0.0411466	Unaffected	Bacteria	Chloroflexi	Dehalococcoidia	Unclassified Dehalococcoidia	Unclassified Dehalococcoidia	Unclassified Dehalococcoidia	Unclassified Dehalococcoidia
ORG4591	0.560489	0.445948	0.73223	0.275845	1.2107	0.613774	Elevated	Bacteria	Proteobacteria	Deltaproteobacteria	Myxococcales	Myxococcaceae	Myxococcus	Unclassified Myxococcus
ORG2300	-0.477518	-0.499694	-0.393919	0.0647431	1.0459	0.0555528	Unaffected	Bacteria	Chloroflexi	Dehalococcoidia	Dehalococcoidales	Dehalococcoidaceae	Dehalococcoides	Unclassified Dehalococcoides
ORG230	0.420737	0.268651	0.531071	0.214931	1.16065	0.334212	Unaffected	Bacteria	Actinobacteria	Acidimicrobiia	Acidimicrobiales	Ilumatobacteraceae	Desertimonas	Desertimonas flava
ORG4577	-2.33019	-1.85912	-2.7155	-0.9463	1.92692	-0.732476	Ambient	Bacteria	Proteobacteria	Deltaproteobacteria	Myxococcales	Myxococcaceae	Aggregicoccus	Aggregicoccus sp,
ORG2298	2.06187	2.15497	1.94577	-0.160678	1.11781	-0.223365	Unaffected	Bacteria	Chloroflexi	Chloroflexia	Unclassified Chloroflexia	Unclassified Chloroflexia	Unclassified Chloroflexia	Unclassified Chloroflexia
ORG2296	-3.77515	-3.64458	-4.02599	-0.507194	1.42128	-0.167455	Unaffected	Bacteria	Chloroflexi	Chloroflexia	Kallotenuales	Kallotenuaceae	Kallotenue	Kallotenue sp,
ORG2294	-2.89454	-2.72336	-3.00046	-0.0107374	1.00747	-0.00966842	Unaffected	Bacteria	Chloroflexi	Chloroflexia	Herpetosiphonales	Herpetosiphonaceae	Herpetosiphonaceae bacterium	Herpetosiphonaceae bacterium
ORG2293	-1.86809	-2.04632	-1.73917	0.325471	1.25307	0.157056	Unaffected	Bacteria	Chloroflexi	Chloroflexia	Herpetosiphonales	Herpetosiphonaceae	Herpetosiphon	Unclassified Herpetosiphon
ORG2292	3.4723	3.31	3.53113	0.22588	1.16949	0.486485	Unaffected	Bacteria	Chloroflexi	Chloroflexia	Chloroflexia bacterium	Chloroflexia bacterium	Chloroflexia bacterium	Chloroflexia bacterium
ORG2291	1.16156	1.14817	1.17112	0.0416349	1.02928	0.0564929	Unaffected	Bacteria	Chloroflexi	Chloroflexia	Chloroflexales	Unclassified Chloroflexales	Unclassified Chloroflexales	Unclassified Chloroflexales
ORG4576	-0.77359	-1.03625	-0.440564	0.638833	1.55707	0.832465	Elevated	Bacteria	Proteobacteria	Deltaproteobacteria	Myxococcales	Minicystis	Minicystis	Unclassified Minicystis
ORG4573	-1.00712	-1.35785	-0.730184	0.714801	1.64126	0.639901	Elevated	Bacteria	Proteobacteria	Deltaproteobacteria	Myxococcales	Labilitrichaceae	Labilithrix	Labilithrix luteola
ORG2284	1.74763	1.75822	1.64099	0.186186	1.13775	0.21108	Unaffected	Bacteria	Chloroflexi	Chloroflexia	Chloroflexales	Roseiflexaceae	Kouleothrix	Kouleothrix aurantiaca
ORG2280	-3.98354	-4.61311	-3.53693	1.39902	2.63722	0.422798	Unaffected	Bacteria	Chloroflexi	Chloroflexia	Chloroflexales	Oscillochloridaceae	Oscillochloris	Oscillochloris sp,
ORG228	-2.61619	-2.94328	-2.36967	0.518943	1.43291	0.319398	Unaffected	Bacteria	Actinobacteria	Acidimicrobiia	Acidimicrobiales	Iamiaceae	Iamiaceae bacterium	Iamiaceae bacterium
ORG2275	-2.00478	-1.64227	-2.40819	-0.765678	1.70017	-0.428326	Unaffected	Bacteria	Chloroflexi	Chloroflexia	Chloroflexales	Chloroflexales bacterium	Chloroflexales bacterium	Chloroflexales bacterium
ORG2273	0.551517	0.403989	0.631755	0.169355	1.12456	0.235961	Unaffected	Bacteria	Chloroflexi	Chloroflexia	Chloroflexales	Chloroflexaceae	Chloroflexus	Unclassified Chloroflexus
ORG2270	7.28975	7.19904	7.32409	0.133993	1.09733	0.4379	Unaffected	Bacteria	Chloroflexi	Chloroflexi bacterium	Chloroflexi bacterium	Chloroflexi bacterium	Chloroflexi bacterium	Chloroflexi bacterium
ORG227	0.0965135	-0.00932929	0.18273	0.152333	1.11137	0.240138	Unaffected	Bacteria	Actinobacteria	Acidimicrobiia	Acidimicrobiales	Acidimicrobiales bacterium	Acidimicrobiales bacterium	Acidimicrobiales bacterium
ORG2269	-2.22288	-1.98183	-2.54677	-0.246589	1.1864	-0.150572	Unaffected	Bacteria	Chloroflexi	Candidatus Thermofonsia	Unclassified Candidatus Thermofonsia	Unclassified Candidatus Thermofonsia	Unclassified Candidatus Thermofonsia	Unclassified Candidatus Thermofonsia
ORG226	1.00288	1.04426	0.985103	-0.0590673	1.04179	-0.115396	Unaffected	Bacteria	Actinobacteria	Acidimicrobiia	Acidimicrobiales	Acidimicrobiaceae	Unclassified Acidimicrobiaceae	Unclassified Acidimicrobiaceae
ORG4571	1.47724	1.22506	1.64777	0.436969	1.35376	1.09541	Elevated	Bacteria	Proteobacteria	Deltaproteobacteria	Myxococcales	Kofleriaceae	Kofleriaceae bacterium	Kofleriaceae bacterium
ORG2253	-2.75231	-2.83354	-2.69021	0.109907	1.07916	0.0366905	Unaffected	Bacteria	Chloroflexi	Anaerolineae	Anaerolineales	Unclassified Anaerolineales	Unclassified Anaerolineales	Unclassified Anaerolineales
ORG2252	-1.04332	-1.0462	-1.03634	0.062985	1.04462	0.0656857	Unaffected	Bacteria	Chloroflexi	Anaerolineae	Anaerolineales	Anaerolineales bacterium	Anaerolineales bacterium	Anaerolineales bacterium
ORG2251	0.0314512	-0.0958439	0.172362	0.156736	1.11476	0.142329	Unaffected	Bacteria	Chloroflexi	Anaerolineae	Anaerolineales	Anaerolineaceae	Unclassified Anaerolineaceae	Unclassified Anaerolineaceae
ORG2242	-0.0290266	0.10381	-0.288345	-0.25205	1.1909	-0.269451	Unaffected	Bacteria	Chloroflexi	Anaerolineae	Anaerolineales	Anaerolineaceae	Anaerolineaceae bacterium	Anaerolineaceae bacterium
ORG2241	-2.50913	-2.58275	-2.4158	0.349701	1.2743	0.176907	Unaffected	Bacteria	Chloroflexi	Anaerolineae	Anaerolineales	Anaerolineaceae	Anaerolinea	Unclassified Anaerolinea
ORG2240	-0.321003	-0.332668	-0.299527	0.0602481	1.04265	0.0977852	Unaffected	Bacteria	Chloroflexi	Anaerolineae	Anaerolineales	Anaerolineaceae	Anaerolinea	Anaerolinea thermophila
ORG2238	0.665476	0.728431	0.580777	-0.0794908	1.05665	-0.103294	Unaffected	Bacteria	Chloroflexi	Anaerolineae	Anaerolineales	Anaerolineaceae	Anaerolinea	Anaerolinea sp,
ORG2237	0.970357	0.903793	1.0504	0.210453	1.15705	0.358728	Unaffected	Bacteria	Chloroflexi	Anaerolineae	Anaerolineae bacterium	Anaerolineae bacterium	Anaerolineae bacterium	Anaerolineae bacterium
ORG2236	-3.44715	-3.93052	-3.06052	0.943782	1.92356	0.334233	Unaffected	Bacteria	Chlorobi	Unclassified Chlorobi	Unclassified Chlorobi	Unclassified Chlorobi	Unclassified Chlorobi	Unclassified Chlorobi
ORG2231	-0.0673424	-0.213579	0.052819	0.519075	1.43304	0.444173	Unaffected	Bacteria	Chlorobi	Chlorobia	Chlorobiales	Chlorobiaceae	Chlorobaculum	Unclassified Chlorobaculum
ORG2230	-1.19514	-1.33328	-1.0793	0.251836	1.19072	0.208469	Unaffected	Bacteria	Chlorobi	Chlorobia	Chlorobiales	Chlorobiaceae	Chlorobaculum	Chlorobaculum tepidum
ORG2226	-1.73762	-1.64689	-1.89047	-0.265681	1.2022	-0.218651	Unaffected	Bacteria	Chlamydiae	Unclassified Chlamydiae	Unclassified Chlamydiae	Unclassified Chlamydiae	Unclassified Chlamydiae	Unclassified Chlamydiae
ORG2225	-1.42994	-1.4391	-1.41505	0.0325945	1.02285	0.0184031	Unaffected	Bacteria	Chlamydiae	Chlamydiia	Unclassified Chlamydiia	Unclassified Chlamydiia	Unclassified Chlamydiia	Unclassified Chlamydiia
ORG2220	-1.87196	-1.93015	-1.76198	-0.035653	1.02502	-0.0170199	Unaffected	Bacteria	Chlamydiae	Chlamydiia	Parachlamydiales	Parachlamydiaceae	Unclassified Parachlamydiaceae	Unclassified Parachlamydiaceae
ORG2219	2.13202	2.18861	2.06945	-0.184171	1.13616	-0.48097	Unaffected	Bacteria	Chlamydiae	Chlamydiia	Parachlamydiales	Parachlamydiaceae	Parachlamydiaceae bacterium	Parachlamydiaceae bacterium
ORG2218	2.00551	1.85862	2.1974	0.151491	1.11072	0.195288	Unaffected	Bacteria	Chlamydiae	Chlamydiia	Parachlamydiales	Parachlamydiaceae	Parachlamydia	Unclassified Parachlamydia
ORG2217	-2.86186	-2.60299	-3.03132	-0.428579	1.34591	-0.152566	Unaffected	Bacteria	Chlamydiae	Chlamydiia	Parachlamydiales	Parachlamydiaceae	Parachlamydia	Parachlamydia acanthamoebae
ORG2213	3.18175	3.12648	3.30312	0.187319	1.13865	0.401839	Unaffected	Bacteria	Chlamydiae	Chlamydiia	Chlamydiales	Chlamydiaceae	Chlamydia	Unclassified Chlamydia
ORG2212	1.57653	1.5838	1.57419	-0.0143477	1.00999	-0.0375399	Unaffected	Bacteria	Chlamydiae	Chlamydiia	Chlamydiales	Chlamydiaceae	Chlamydia	Chlamydia trachomatis
ORG2210	-0.135226	-0.03884	-0.245471	-0.144168	1.10509	-0.218724	Unaffected	Bacteria	Chlamydiae	Chlamydiia	Chlamydiales	Chlamydiaceae	Chlamydia	Chlamydia pneumoniae
ORG2209	-2.35362	-2.09007	-2.58431	-0.640437	1.5588	-0.294145	Unaffected	Bacteria	Chlamydiae	Chlamydiia	Chlamydiales	Chlamydiaceae	Chlamydia	Chlamydia pecorum
ORG2208	-1.12153	-1.35158	-0.883565	0.42828	1.34563	0.404926	Unaffected	Bacteria	Chlamydiae	Chlamydiia	Chlamydiales	Chlamydiaceae	Chlamydia	Chlamydia ibidis
ORG2202	-2.13647	-2.14077	-2.13217	0.095409	1.06837	0.0433316	Unaffected	Bacteria	Candidatus Yanofskybacteria	Candidatus Yanofskybacteria bacterium	Candidatus Yanofskybacteria bacterium	Candidatus Yanofskybacteria bacterium	Candidatus Yanofskybacteria bacterium	Candidatus Yanofskybacteria bacterium
ORG220	3.8333	3.88419	3.78639	-0.0933262	1.06683	-0.386931	Unaffected	Bacteria	Actinobacteria	Acidimicrobiia	Acidimicrobiales	Acidimicrobiaceae	Acidimicrobiaceae bacterium	Acidimicrobiaceae bacterium
ORG2199	-0.276933	-0.24983	-0.303149	-0.000731031	1.00051	-0.00135746	Unaffected	Bacteria	Candidatus Woesebacteria	Candidatus Woesebacteria bacterium	Candidatus Woesebacteria bacterium	Candidatus Woesebacteria bacterium	Candidatus Woesebacteria bacterium	Candidatus Woesebacteria bacterium
ORG2196	-1.10694	-0.805115	-1.35557	-0.116541	1.08413	-0.0522153	Unaffected	Bacteria	Candidatus Vogelbacteria	Candidatus Vogelbacteria bacterium	Candidatus Vogelbacteria bacterium	Candidatus Vogelbacteria bacterium	Candidatus Vogelbacteria bacterium	Candidatus Vogelbacteria bacterium
ORG2192	0.93481	0.886352	0.982911	0.0696982	1.0495	0.140457	Unaffected	Bacteria	Candidatus Uhrbacteria	Candidatus Uhrbacteria bacterium	Candidatus Uhrbacteria bacterium	Candidatus Uhrbacteria bacterium	Candidatus Uhrbacteria bacterium	Candidatus Uhrbacteria bacterium
ORG2188	4.6193	4.44141	4.85541	0.409822	1.32852	0.337673	Unaffected	Bacteria	Candidatus Tectomicrobia	Candidatus Entotheonella	Candidatus Entotheonella	Candidatus Entotheonella	Candidatus Entotheonella	Unclassified Candidatus Entotheonella
ORG2187	0.443597	0.21673	0.768939	0.322477	1.25048	0.175225	Unaffected	Bacteria	Candidatus Tectomicrobia	Candidatus Entotheonella	Candidatus Entotheonella	Candidatus Entotheonella	Candidatus Entotheonella	Candidatus Entotheonella serta
ORG2186	-1.12527	-1.06487	-1.23672	0.308401	1.23833	0.135293	Unaffected	Bacteria	Candidatus Tectomicrobia	Candidatus Entotheonella	Candidatus Entotheonella	Candidatus Entotheonella	Candidatus Entotheonella	Candidatus Entotheonella palauensis
ORG2185	-1.45578	-2.2979	-1.32953	0.762085	1.69594	0.297702	Unaffected	Bacteria	Candidatus Tectomicrobia	Candidatus Entotheonella	Candidatus Entotheonella	Candidatus Entotheonella	Candidatus Entotheonella	Candidatus Entotheonella gemina
ORG2184	-0.776229	-0.979864	-0.623435	0.304322	1.23484	0.27773	Unaffected	Bacteria	Candidatus Tectomicrobia	Candidatus Entotheonella	Candidatus Entotheonella	Candidatus Entotheonella	Candidatus Entotheonella	Candidatus Entotheonella factor
ORG2182	-3.718	-3.53637	-4.03724	-0.567757	1.48222	-0.184669	Unaffected	Bacteria	Candidatus Taylorbacteria	Candidatus Taylorbacteria bacterium	Candidatus Taylorbacteria bacterium	Candidatus Taylorbacteria bacterium	Candidatus Taylorbacteria bacterium	Candidatus Taylorbacteria bacterium
ORG2179	5.26876	5.27839	5.25211	0.00221399	1.00154	0.00923136	Unaffected	Bacteria	Candidatus Sumerlaeota	candidate division	candidate division	candidate division	candidate division	candidate division
ORG2178	-1.24405	-1.3815	-1.12122	0.18882	1.13983	0.151118	Unaffected	Bacteria	Candidatus Sumerlaeota	Unclassified Candidatus Sumerlaeota	Unclassified Candidatus Sumerlaeota	Unclassified Candidatus Sumerlaeota	Unclassified Candidatus Sumerlaeota	Unclassified Candidatus Sumerlaeota
ORG2171	-2.4358	-2.32682	-2.6687	-0.305249	1.23563	-0.136887	Unaffected	Bacteria	Candidatus Sericytochromatia (no phylum in NCBI)	Candidatus Sericytochromatia	Candidatus Sericytochromatia bacterium	Candidatus Sericytochromatia bacterium	Candidatus Sericytochromatia bacterium	Candidatus Sericytochromatia bacterium
ORG217	-0.718257	-0.554374	-0.959758	-0.354323	1.27839	-0.340897	Unaffected	Bacteria	Acidobacteria	Vicinamibacteria	Vicinamibacteraceae	Vicinamibacteraceae	Unclassified Vicinamibacteraceae	Unclassified Vicinamibacteraceae
ORG2167	0.446344	0.356355	0.509234	0.086811	1.06202	0.119404	Unaffected	Bacteria	Candidatus Saccharibacteria	TM7 phylum	TM7 phylum	TM7 phylum	TM7 phylum	TM7 phylum
ORG2165	-2.62223	-2.6995	-2.53606	0.288739	1.22157	0.17542	Unaffected	Bacteria	Candidatus Saccharibacteria	Candidatus Saccharimonas	Candidatus Saccharimonas	Candidatus Saccharimonas	Candidatus Saccharimonas	Candidatus Saccharimonas sp,
ORG2164	-1.10421	-1.22487	-0.980675	0.393531	1.3136	0.360945	Unaffected	Bacteria	Candidatus Saccharibacteria	Candidatus Saccharibacteria bacterium	Candidatus Saccharibacteria bacterium	Candidatus Saccharibacteria bacterium	Candidatus Saccharibacteria bacterium	Candidatus Saccharibacteria bacterium
ORG2161	4.74145	4.8216	4.70089	-0.129249	1.09372	-0.343308	Unaffected	Bacteria	Candidatus Rokubacteria	Unclassified Candidatus Rokubacteria	Unclassified Candidatus Rokubacteria	Unclassified Candidatus Rokubacteria	Unclassified Candidatus Rokubacteria	Unclassified Candidatus Rokubacteria
ORG2160	6.15368	6.00658	6.43419	0.298375	1.22976	0.425191	Unaffected	Bacteria	Candidatus Rokubacteria	Candidatus Rokubacteria bacterium	Candidatus Rokubacteria bacterium	Candidatus Rokubacteria bacterium	Candidatus Rokubacteria bacterium	Candidatus Rokubacteria bacterium
ORG216	-0.193794	-0.703946	0.247762	0.47839	1.39319	0.186339	Unaffected	Bacteria	Acidobacteria	Vicinamibacteria	Vicinamibacteraceae	Vicinamibacteraceae	Luteitalea	Unclassified Luteitalea
ORG2158	-0.184738	-0.0264291	-0.321954	-0.268294	1.20438	-0.338439	Unaffected	Bacteria	Candidatus Roizmanbacteria	Candidatus Roizmanbacteria bacterium	Candidatus Roizmanbacteria bacterium	Candidatus Roizmanbacteria bacterium	Candidatus Roizmanbacteria bacterium	Candidatus Roizmanbacteria bacterium
ORG2156	-0.800424	-0.768895	-0.875825	-0.0411621	1.02894	-0.0305939	Unaffected	Bacteria	Candidatus Portnoybacteria	Unclassified Candidatus Portnoybacteria	Unclassified Candidatus Portnoybacteria	Unclassified Candidatus Portnoybacteria	Unclassified Candidatus Portnoybacteria	Unclassified Candidatus Portnoybacteria
ORG2154	-2.49818	-2.59503	-2.38977	0.174068	1.12824	0.124289	Unaffected	Bacteria	Candidatus Poribacteria	Unclassified Candidatus Poribacteria	Unclassified Candidatus Poribacteria	Unclassified Candidatus Poribacteria	Unclassified Candidatus Poribacteria	Unclassified Candidatus Poribacteria
ORG2153	-1.38439	-1.65502	-1.20683	0.623364	1.54046	0.447163	Unaffected	Bacteria	Candidatus Poribacteria	Candidatus Poribacteria bacterium	Candidatus Poribacteria bacterium	Candidatus Poribacteria bacterium	Candidatus Poribacteria bacterium	Candidatus Poribacteria bacterium
ORG2152	3.21882	3.21243	3.23367	-0.00797271	1.00554	-0.00943426	Unaffected	Bacteria	Candidatus Peregrinibacteria	Unclassified Candidatus Peregrinibacteria	Unclassified Candidatus Peregrinibacteria	Unclassified Candidatus Peregrinibacteria	Unclassified Candidatus Peregrinibacteria	Unclassified Candidatus Peregrinibacteria
ORG2151	-0.547657	-0.513488	-0.577675	-0.197567	1.14676	-0.106539	Unaffected	Bacteria	Candidatus Peregrinibacteria	Candidatus Peribacteria	Unclassified Candidatus Peribacteria	Unclassified Candidatus Peribacteria	Unclassified Candidatus Peribacteria	Unclassified Candidatus Peribacteria
ORG215	0.630214	0.517844	0.797046	0.306734	1.2369	0.436735	Unaffected	Bacteria	Acidobacteria	Vicinamibacteria	Vicinamibacteraceae	Vicinamibacteraceae	Luteitalea	Luteitalea sp,
ORG2149	1.38526	1.30686	1.44163	0.0454697	1.03202	0.0619132	Unaffected	Bacteria	Candidatus Peregrinibacteria	Candidatus Peregrinibacteria bacterium	Candidatus Peregrinibacteria bacterium	Candidatus Peregrinibacteria bacterium	Candidatus Peregrinibacteria bacterium	Candidatus Peregrinibacteria bacterium
ORG2148	-0.230417	-0.0770034	-0.536484	-0.306199	1.23645	-0.313315	Unaffected	Bacteria	Candidatus Parcubacteria	Unclassified Candidatus Parcubacteria	Unclassified Candidatus Parcubacteria	Unclassified Candidatus Parcubacteria	Unclassified Candidatus Parcubacteria	Unclassified Candidatus Parcubacteria
ORG4556	-0.955458	-0.549087	-1.31769	-0.793016	1.73269	-0.724726	Ambient	Bacteria	Proteobacteria	Deltaproteobacteria	Myxococcales	Archangiaceae	Cystobacter	Unclassified Cystobacter
ORG4520	2.1872	2.12879	2.26742	0.244142	1.18439	0.511487	Elevated	Bacteria	Proteobacteria	Deltaproteobacteria	Desulfovibrionales	Desulfovibrionaceae	Desulfovibrio	Unclassified Desulfovibrio
ORG2144	-1.74101	-1.55854	-1.79257	-0.140643	1.1024	-0.108695	Unaffected	Bacteria	Candidatus Omnitrophica	Unclassified Candidatus Omnitrophica	Unclassified Candidatus Omnitrophica	Unclassified Candidatus Omnitrophica	Unclassified Candidatus Omnitrophica	Unclassified Candidatus Omnitrophica
ORG2142	0.249599	0.190214	0.373008	0.30753	1.23759	0.324224	Unaffected	Bacteria	Candidatus Omnitrophica	Omnitrophica WOR_2	Omnitrophica WOR_2	Omnitrophica WOR_2	Omnitrophica WOR_2	Omnitrophica WOR_2
ORG214	0.49149	0.356594	0.589428	0.25545	1.19371	0.249946	Unaffected	Bacteria	Acidobacteria	Vicinamibacteria	Vicinamibacteraceae	Vicinamibacteraceae	Luteitalea	Luteitalea pratensis
ORG2139	-1.60876	-1.7531	-1.39828	0.330624	1.25756	0.246345	Unaffected	Bacteria	Candidatus Nomurabacteria	Candidatus Nomurabacteria bacterium	Candidatus Nomurabacteria bacterium	Candidatus Nomurabacteria bacterium	Candidatus Nomurabacteria bacterium	Candidatus Nomurabacteria bacterium
ORG2137	-0.0739453	-0.12097	-0.00233225	0.119101	1.08606	0.105571	Unaffected	Bacteria	Candidatus Niyogibacteria	Candidatus Niyogibacteria bacterium	Candidatus Niyogibacteria bacterium	Candidatus Niyogibacteria bacterium	Candidatus Niyogibacteria bacterium	Candidatus Niyogibacteria bacterium
ORG2135	-1.4785	-1.62541	-1.39489	0.152779	1.11171	0.103539	Unaffected	Bacteria	Candidatus Nealsonbacteria	Candidatus Nealsonbacteria bacterium	Candidatus Nealsonbacteria bacterium	Candidatus Nealsonbacteria bacterium	Candidatus Nealsonbacteria bacterium	Candidatus Nealsonbacteria bacterium
ORG2134	0.413641	0.291944	0.564862	0.313147	1.24242	0.491779	Unaffected	Bacteria	Candidatus Moranbacteria	Unclassified Candidatus Moranbacteria	Unclassified Candidatus Moranbacteria	Unclassified Candidatus Moranbacteria	Unclassified Candidatus Moranbacteria	Unclassified Candidatus Moranbacteria
ORG2133	1.62315	1.51118	1.71349	0.208137	1.1552	0.455883	Unaffected	Bacteria	Candidatus Moranbacteria	Candidatus Moranbacteria bacterium	Candidatus Moranbacteria bacterium	Candidatus Moranbacteria bacterium	Candidatus Moranbacteria bacterium	Candidatus Moranbacteria bacterium
ORG4519	-1.25168	-1.54718	-0.76069	0.722253	1.64976	0.558826	Elevated	Bacteria	Proteobacteria	Deltaproteobacteria	Desulfovibrionales	Desulfovibrionaceae	Desulfovibrio	Desulfovibrio sp,
ORG2126	-2.77465	-2.73585	-2.81878	-0.049213	1.0347	-0.0172559	Unaffected	Bacteria	Candidatus Melainabacteria	Candidatus Melainabacteria bacterium	Candidatus Melainabacteria bacterium	Candidatus Melainabacteria bacterium	Candidatus Melainabacteria bacterium	Candidatus Melainabacteria bacterium
ORG2125	-0.205948	-0.17977	-0.240174	-0.0901387	1.06447	-0.084307	Unaffected	Bacteria	Candidatus Marinimicrobia	Unclassified Candidatus Marinimicrobia	Unclassified Candidatus Marinimicrobia	Unclassified Candidatus Marinimicrobia	Unclassified Candidatus Marinimicrobia	Unclassified Candidatus Marinimicrobia
ORG2124	1.57971	1.59205	1.56389	-0.0115829	1.00806	-0.0339831	Unaffected	Bacteria	Candidatus Marinimicrobia	Marinimicrobia bacterium	Marinimicrobia bacterium	Marinimicrobia bacterium	Marinimicrobia bacterium	Marinimicrobia bacterium
ORG4510	5.44028	5.35404	5.53601	0.203923	1.15183	0.741178	Elevated	Bacteria	Proteobacteria	Deltaproteobacteria	Desulfovibrionales	Desulfohalobiaceae	Desulfonauticus	Unclassified Desulfonauticus
ORG2121	0.185702	0.265401	0.0583129	-0.256576	1.19464	-0.375263	Unaffected	Bacteria	Candidatus Magasanikbacteria	Candidatus Magasanikbacteria bacterium	Candidatus Magasanikbacteria bacterium	Candidatus Magasanikbacteria bacterium	Candidatus Magasanikbacteria bacterium	Candidatus Magasanikbacteria bacterium
ORG2115	-2.77805	-2.61787	-2.84477	-0.0527391	1.03723	-0.021022	Unaffected	Bacteria	Candidatus Levybacteria	Candidatus Levybacteria bacterium	Candidatus Levybacteria bacterium	Candidatus Levybacteria bacterium	Candidatus Levybacteria bacterium	Candidatus Levybacteria bacterium
ORG2112	-2.19854	-2.20029	-2.16324	-0.093964	1.0673	-0.0189026	Unaffected	Bacteria	Candidatus Latescibacteria	Candidatus Latescibacteria bacterium	Candidatus Latescibacteria bacterium	Candidatus Latescibacteria bacterium	Candidatus Latescibacteria bacterium	Candidatus Latescibacteria bacterium
ORG2111	-0.99757	-0.865551	-1.18042	-0.296254	1.22795	-0.342885	Unaffected	Bacteria	Candidatus Kuenenbacteria	Candidatus Kuenenbacteria bacterium	Candidatus Kuenenbacteria bacterium	Candidatus Kuenenbacteria bacterium	Candidatus Kuenenbacteria bacterium	Candidatus Kuenenbacteria bacterium
ORG2108	-3.86935	-4.74076	-3.5109	1.36929	2.58343	0.427324	Unaffected	Bacteria	Candidatus Komeilibacteria	Candidatus Komeilibacteria bacterium	Candidatus Komeilibacteria bacterium	Candidatus Komeilibacteria bacterium	Candidatus Komeilibacteria bacterium	Candidatus Komeilibacteria bacterium
ORG2107	-0.756675	-0.715443	-0.778027	-0.0178079	1.01242	-0.0227596	Unaffected	Bacteria	Candidatus Kerfeldbacteria	Unclassified Candidatus Kerfeldbacteria	Unclassified Candidatus Kerfeldbacteria	Unclassified Candidatus Kerfeldbacteria	Unclassified Candidatus Kerfeldbacteria	Unclassified Candidatus Kerfeldbacteria
ORG2106	-2.1141	-2.09576	-2.12567	-0.0219841	1.01535	-0.00767231	Unaffected	Bacteria	Candidatus Kerfeldbacteria	Candidatus Kerfeldbacteria bacterium	Candidatus Kerfeldbacteria bacterium	Candidatus Kerfeldbacteria bacterium	Candidatus Kerfeldbacteria bacterium	Candidatus Kerfeldbacteria bacterium
ORG2103	-0.733838	-0.635692	-0.88051	-0.0835268	1.05961	-0.0720167	Unaffected	Bacteria	Candidatus Kaiserbacteria	Candidatus Kaiserbacteria bacterium	Candidatus Kaiserbacteria bacterium	Candidatus Kaiserbacteria bacterium	Candidatus Kaiserbacteria bacterium	Candidatus Kaiserbacteria bacterium
ORG2094	-3.36091	-3.54523	-3.14934	0.744342	1.67521	0.222071	Unaffected	Bacteria	Candidatus Gracilibacteria	Candidatus Gracilibacteria bacterium	Candidatus Gracilibacteria bacterium	Candidatus Gracilibacteria bacterium	Candidatus Gracilibacteria bacterium	Candidatus Gracilibacteria bacterium
ORG2092	-0.120899	-0.137858	-0.082846	-0.0318398	1.02232	-0.0193664	Unaffected	Bacteria	Candidatus Gottesmanbacteria	Candidatus Gottesmanbacteria bacterium	Candidatus Gottesmanbacteria bacterium	Candidatus Gottesmanbacteria bacterium	Candidatus Gottesmanbacteria bacterium	Candidatus Gottesmanbacteria bacterium
ORG2090	-1.97036	-2.20904	-1.55405	0.525604	1.43954	0.388557	Unaffected	Bacteria	Candidatus Giovannonibacteria	Candidatus Giovannonibacteria bacterium	Candidatus Giovannonibacteria bacterium	Candidatus Giovannonibacteria bacterium	Candidatus Giovannonibacteria bacterium	Candidatus Giovannonibacteria bacterium
ORG2084	1.07529	1.17532	1.02256	-0.233254	1.17548	-0.389434	Unaffected	Bacteria	Candidatus Eisenbacteria	Unclassified Candidatus Eisenbacteria	Unclassified Candidatus Eisenbacteria	Unclassified Candidatus Eisenbacteria	Unclassified Candidatus Eisenbacteria	Unclassified Candidatus Eisenbacteria
ORG2083	3.72528	3.67248	3.87957	0.330676	1.2576	0.40847	Unaffected	Bacteria	Candidatus Eisenbacteria	Candidatus Eisenbacteria bacterium	Candidatus Eisenbacteria bacterium	Candidatus Eisenbacteria bacterium	Candidatus Eisenbacteria bacterium	Candidatus Eisenbacteria bacterium
ORG2079	-2.96527	-2.95571	-3.02194	-0.00188178	1.00131	-0.000727169	Unaffected	Bacteria	Candidatus Dormibacteraeota	Candidatus Dormibacter	Candidatus Dormibacter	Candidatus Dormibacter	Candidatus Dormibacter	Candidatus Dormibacter sp,
ORG2077	0.380225	0.536387	0.335929	-0.283273	1.21695	-0.378359	Unaffected	Bacteria	Candidatus Dependentiae bacterium (no phylum in NCBI)	Candidatus Dependentiae bacterium	Candidatus Dependentiae bacterium	Candidatus Dependentiae bacterium	Candidatus Dependentiae bacterium	Candidatus Dependentiae bacterium
ORG2072	-1.51828	-1.43947	-1.57673	-0.126032	1.09129	-0.12137	Unaffected	Bacteria	Candidatus Curtissbacteria	Candidatus Curtissbacteria bacterium	Candidatus Curtissbacteria bacterium	Candidatus Curtissbacteria bacterium	Candidatus Curtissbacteria bacterium	Candidatus Curtissbacteria bacterium
ORG2071	-0.963826	-1.04895	-0.822641	0.251411	1.19037	0.137283	Unaffected	Bacteria	Candidatus Collierbacteria	Unclassified Candidatus Collierbacteria	Unclassified Candidatus Collierbacteria	Unclassified Candidatus Collierbacteria	Unclassified Candidatus Collierbacteria	Unclassified Candidatus Collierbacteria
ORG2066	-2.80799	-3.09676	-2.53419	0.552128	1.46625	0.194556	Unaffected	Bacteria	Candidatus Campbellbacteria	Candidatus Campbellbacteria bacterium	Candidatus Campbellbacteria bacterium	Candidatus Campbellbacteria bacterium	Candidatus Campbellbacteria bacterium	Candidatus Campbellbacteria bacterium
ORG2065	-3.0495	-2.98837	-3.16416	-0.198548	1.14754	-0.0746747	Unaffected	Bacteria	Candidatus Buchananbacteria	Candidatus Buchananbacteria bacterium	Candidatus Buchananbacteria bacterium	Candidatus Buchananbacteria bacterium	Candidatus Buchananbacteria bacterium	Candidatus Buchananbacteria bacterium
ORG2062	1.64064	1.53924	1.7459	0.194753	1.14453	0.490806	Unaffected	Bacteria	Candidatus Bipolaricaulota	Candidatus Acetothermia bacterium	Candidatus Acetothermia bacterium	Candidatus Acetothermia bacterium	Candidatus Acetothermia bacterium	Candidatus Acetothermia bacterium
ORG2061	0.219692	0.320334	-0.0430628	-0.377505	1.29909	-0.454849	Unaffected	Bacteria	Candidatus Bipolaricaulota	Acetothermia bacterium	Acetothermia bacterium	Acetothermia bacterium	Acetothermia bacterium	Acetothermia bacterium
ORG4478	6.33646	6.13069	6.50527	0.317614	1.24627	0.525409	Elevated	Bacteria	Proteobacteria	Deltaproteobacteria	Deltaproteobacteria bacterium	Deltaproteobacteria bacterium	Deltaproteobacteria bacterium	Deltaproteobacteria bacterium
ORG2055	1.64224	1.7309	1.5704	-0.145649	1.10623	-0.445267	Unaffected	Bacteria	Candidatus Aminicenantes	Unclassified Candidatus Aminicenantes	Unclassified Candidatus Aminicenantes	Unclassified Candidatus Aminicenantes	Unclassified Candidatus Aminicenantes	Unclassified Candidatus Aminicenantes
ORG2054	1.25587	1.26413	1.24132	0.0899374	1.06432	0.0947025	Unaffected	Bacteria	Candidatus Aminicenantes	Candidatus Aminicenantes bacterium	Candidatus Aminicenantes bacterium	Candidatus Aminicenantes bacterium	Candidatus Aminicenantes bacterium	Candidatus Aminicenantes bacterium
ORG2049	-3.81827	-3.66444	-4.1015	-0.403557	1.32277	-0.157848	Unaffected	Bacteria	Calditrichaeota	Calditrichaeota bacterium	Calditrichaeota bacterium	Calditrichaeota bacterium	Calditrichaeota bacterium	Calditrichaeota bacterium
ORG2045	-2.03645	-2.07233	-1.94618	0.122665	1.08874	0.0941852	Unaffected	Bacteria	Balneolaeota	Balneolia	Balneolales	Balneolaceae	Unclassified Balneolaceae	Unclassified Balneolaceae
ORG4470	1.46264	1.30505	1.67294	0.305975	1.23625	0.659152	Elevated	Bacteria	Proteobacteria	Deltaproteobacteria	Bradymonadales	Bradymonadaceae	Lujinxingia	Lujinxingia litoralis
ORG2038	-2.56655	-2.69658	-2.48892	0.180453	1.13324	0.0787438	Unaffected	Bacteria	Bacteroidetes	Sphingobacteriia	Unclassified Sphingobacteriia	Unclassified Sphingobacteriia	Unclassified Sphingobacteriia	Unclassified Sphingobacteriia
ORG2036	0.259364	0.215528	0.286025	0.0691216	1.04908	0.113971	Unaffected	Bacteria	Bacteroidetes	Sphingobacteriia	Sphingobacteriales	Unclassified Sphingobacteriales	Unclassified Sphingobacteriales	Unclassified Sphingobacteriales
ORG2035	0.223562	0.121271	0.323724	0.222067	1.1664	0.248995	Unaffected	Bacteria	Bacteroidetes	Sphingobacteriia	Sphingobacteriales	Sphingobacteriales bacterium	Sphingobacteriales bacterium	Sphingobacteriales bacterium
ORG2034	0.588007	0.536083	0.632133	0.0972895	1.06976	0.185237	Unaffected	Bacteria	Bacteroidetes	Sphingobacteriia	Sphingobacteriales	Sphingobacteriaceae	Unclassified Sphingobacteriaceae	Unclassified Sphingobacteriaceae
ORG2033	2.61745	2.57929	2.67075	0.117986	1.08522	0.260087	Unaffected	Bacteria	Bacteroidetes	Sphingobacteriia	Sphingobacteriales	Sphingobacteriaceae	Sphingobacterium	Unclassified Sphingobacterium
ORG2031	1.35747	1.27748	1.47336	0.18995	1.14072	0.265128	Unaffected	Bacteria	Bacteroidetes	Sphingobacteriia	Sphingobacteriales	Sphingobacteriaceae	Sphingobacterium	Sphingobacterium paucimobilis
ORG2030	0.896209	0.733056	0.941902	0.221471	1.16592	0.347763	Unaffected	Bacteria	Bacteroidetes	Sphingobacteriia	Sphingobacteriales	Sphingobacteriaceae	Sphingobacterium	Sphingobacterium olei
ORG203	1.2121	1.0564	1.33862	0.2499	1.18912	0.342125	Unaffected	Bacteria	Acidobacteria	Blastocatellia	Unclassified Blastocatellia	Unclassified Blastocatellia	Unclassified Blastocatellia	Unclassified Blastocatellia
ORG2029	-1.61482	-1.39376	-2.00996	-0.465637	1.38093	-0.150288	Unaffected	Bacteria	Bacteroidetes	Sphingobacteriia	Sphingobacteriales	Sphingobacteriaceae	Sphingobacterium	Sphingobacterium gobiense
ORG2027	-1.00012	-1.00812	-0.990366	0.0372755	1.02617	0.028874	Unaffected	Bacteria	Bacteroidetes	Sphingobacteriia	Sphingobacteriales	Sphingobacteriaceae	Sphingobacteriaceae bacterium	Sphingobacteriaceae bacterium
ORG2026	-1.47289	-2.0953	-0.803222	0.909204	1.87801	0.411044	Unaffected	Bacteria	Bacteroidetes	Sphingobacteriia	Sphingobacteriales	Sphingobacteriaceae	Solitalea	Unclassified Solitalea
ORG4445	-2.40091	-2.73087	-2.07186	0.669132	1.59012	0.540048	Elevated	Bacteria	Proteobacteria	Betaproteobacteria	Rhodocyclales	Rhodocyclaceae	Rhodocyclaceae bacterium	Rhodocyclaceae bacterium
ORG4407	-2.5782	-3.02688	-2.14034	1.07777	2.11077	0.549604	Elevated	Bacteria	Proteobacteria	Betaproteobacteria	Nitrosomonadales	Nitrosomonadaceae	Nitrosomonas	Unclassified Nitrosomonas
ORG4397	-1.79289	-1.28694	-2.30462	-0.904815	1.8723	-0.554265	Ambient	Bacteria	Proteobacteria	Betaproteobacteria	Nitrosomonadales	Methylophilaceae	Unclassified Methylophilaceae	Unclassified Methylophilaceae
ORG4378	0.68249	0.846987	0.558446	-0.295414	1.22724	-0.522305	Ambient	Bacteria	Proteobacteria	Betaproteobacteria	Neisseriales	Unclassified Neisseriales	Unclassified Neisseriales	Unclassified Neisseriales
ORG4375	2.13807	2.23879	1.98558	-0.244355	1.18456	-0.528184	Ambient	Bacteria	Proteobacteria	Betaproteobacteria	Neisseriales	Neisseriaceae	Neisseria	Unclassified Neisseria
ORG1995	1.9644	1.98239	1.92762	-0.285917	1.21919	-0.278369	Unaffected	Bacteria	Bacteroidetes	Flavobacteriia	Unclassified Flavobacteriia	Unclassified Flavobacteriia	Unclassified Flavobacteriia	Unclassified Flavobacteriia
ORG1994	-1.16539	-1.39117	-0.965946	0.476409	1.39128	0.379604	Unaffected	Bacteria	Bacteroidetes	Flavobacteriia	Flavobacteriia bacterium	Flavobacteriia bacterium	Flavobacteriia bacterium	Flavobacteriia bacterium
ORG1992	-1.26707	-1.44406	-0.977654	0.363584	1.28662	0.285993	Unaffected	Bacteria	Bacteroidetes	Flavobacteriia	Flavobacteriales	Weeksellaceae	Riemerella	Unclassified Riemerella
ORG4354	-1.38528	-0.931242	-2.0081	-1.09108	2.13034	-0.952517	Ambient	Bacteria	Proteobacteria	Betaproteobacteria	Neisseriales	Chromobacteriaceae	Andreprevotia	Andreprevotia sp,
ORG1990	-2.11243	-1.90164	-2.22361	-0.289368	1.2221	-0.111062	Unaffected	Bacteria	Bacteroidetes	Flavobacteriia	Flavobacteriales	Weeksellaceae	Chryseobacterium	Unclassified Chryseobacterium
ORG199	-2.78849	-2.74476	-2.85149	-0.213577	1.15956	-0.0641528	Unaffected	Bacteria	Acidobacteria	Blastocatellia	Blastocatellales	Pyrinomonadaceae	Unclassified Pyrinomonadaceae	Unclassified Pyrinomonadaceae
ORG1986	5.47923	5.44664	5.5488	0.11498	1.08296	0.289139	Unaffected	Bacteria	Bacteroidetes	Flavobacteriia	Flavobacteriales	Weeksellaceae	Algoriella	Unclassified Algoriella
ORG1985	4.7838	4.71827	4.82854	0.131375	1.09534	0.36784	Unaffected	Bacteria	Bacteroidetes	Flavobacteriia	Flavobacteriales	Weeksellaceae	Algoriella	Algoriella xinjiangensis
ORG1984	6.01052	5.99994	6.01777	0.0720432	1.0512	0.269627	Unaffected	Bacteria	Bacteroidetes	Flavobacteriia	Flavobacteriales	Unclassified Flavobacteriales	Unclassified Flavobacteriales	Unclassified Flavobacteriales
ORG1983	-2.94719	-3.16746	-2.7483	0.570797	1.48534	0.239765	Unaffected	Bacteria	Bacteroidetes	Flavobacteriia	Flavobacteriales	Flavobacteriales bacterium	Flavobacteriales bacterium	Flavobacteriales bacterium
ORG4330	2.09423	1.93652	2.22012	0.239011	1.18018	0.554569	Elevated	Bacteria	Proteobacteria	Betaproteobacteria	Burkholderiales	Sutterellaceae	Parasutterella	Parasutterella excrementihominis
ORG1979	-1.63656	-1.57347	-1.76351	-0.196563	1.14597	-0.164848	Unaffected	Bacteria	Bacteroidetes	Flavobacteriia	Flavobacteriales	Flavobacteriaceae	Tenacibaculum	Tenacibaculum sp,
ORG1978	3.09804	3.08036	3.12544	0.162152	1.11896	0.153953	Unaffected	Bacteria	Bacteroidetes	Flavobacteriia	Flavobacteriales	Flavobacteriaceae	Tenacibaculum	Tenacibaculum finnmarkense
ORG1977	-1.49662	-1.23626	-1.65343	-0.273401	1.20865	-0.223707	Unaffected	Bacteria	Bacteroidetes	Flavobacteriia	Flavobacteriales	Flavobacteriaceae	Tamlana	Unclassified Tamlana
ORG1974	-3.87086	-3.61035	-4.10558	-0.362879	1.28599	-0.0996999	Unaffected	Bacteria	Bacteroidetes	Flavobacteriia	Flavobacteriales	Flavobacteriaceae	Salegentibacter	Salegentibacter mishustinae
ORG197	-0.153578	-0.143712	-0.163134	0.0507369	1.03579	0.0515181	Unaffected	Bacteria	Acidobacteria	Blastocatellia	Blastocatellales	Pyrinomonadaceae	Pyrinomonadaceae bacterium	Pyrinomonadaceae bacterium
ORG1963	3.99778	3.97935	3.99778	-0.00190211	1.00132	-0.0023285	Unaffected	Bacteria	Bacteroidetes	Flavobacteriia	Flavobacteriales	Flavobacteriaceae	Lutibacter	Lutibacter litoralis
ORG196	2.52387	2.52452	2.52363	0.0380226	1.02671	0.0863558	Unaffected	Bacteria	Acidobacteria	Acidobacteriia	Unclassified Acidobacteriia	Unclassified Acidobacteriia	Unclassified Acidobacteriia	Unclassified Acidobacteriia
ORG1956	-2.85453	-2.83516	-2.87055	0.12709	1.09209	0.0577198	Unaffected	Bacteria	Bacteroidetes	Flavobacteriia	Flavobacteriales	Flavobacteriaceae	Galbibacter	Galbibacter marinus
ORG4309	-3.37848	-2.57769	-4.71905	-2.23757	4.71601	-0.785241	Ambient	Bacteria	Proteobacteria	Betaproteobacteria	Burkholderiales	Paucibacter	Paucibacter	Paucibacter sp,
ORG195	1.80021	1.79135	1.82232	-0.0129783	1.00904	-0.0218002	Unaffected	Bacteria	Acidobacteria	Acidobacteriia	Bryobacterales	Unclassified Bryobacterales	Unclassified Bryobacterales	Unclassified Bryobacterales
ORG1948	-3.19787	-3.67191	-2.91519	0.90086	1.86718	0.243647	Unaffected	Bacteria	Bacteroidetes	Flavobacteriia	Flavobacteriales	Flavobacteriaceae	Flavobacterium	Flavobacterium sharifuzzamanii
ORG1944	-2.68344	-2.88712	-2.59318	0.369083	1.29153	0.168648	Unaffected	Bacteria	Bacteroidetes	Flavobacteriia	Flavobacteriales	Flavobacteriaceae	Flavobacterium	Flavobacterium microcysteis
ORG4262	-1.30274	-1.76795	-1.00638	0.794156	1.73406	0.66651	Elevated	Bacteria	Proteobacteria	Betaproteobacteria	Burkholderiales	Ideonella	Ideonella	Unclassified Ideonella
ORG1936	-0.00952619	0.042414	-0.110134	-0.266936	1.20325	-0.214667	Unaffected	Bacteria	Bacteroidetes	Flavobacteriia	Flavobacteriales	Flavobacteriaceae	Flavobacterium	Flavobacterium branchiophilum
ORG4201	-0.843662	-1.289	-0.487896	0.710836	1.63675	0.621195	Elevated	Bacteria	Proteobacteria	Betaproteobacteria	Burkholderiales	Comamonadaceae	Caenimonas	Caenimonas sp,
ORG193	6.11132	5.95685	6.31141	0.22606	1.16964	0.456655	Unaffected	Bacteria	Acidobacteria	Acidobacteriia	Bryobacterales	Solibacteraceae	Candidatus Sulfopaludibacter	Unclassified Candidatus Sulfopaludibacter
ORG1927	-2.80677	-2.41197	-3.15405	-0.954577	1.93801	-0.296721	Unaffected	Bacteria	Bacteroidetes	Flavobacteriia	Flavobacteriales	Flavobacteriaceae	Capnocytophaga	Capnocytophaga canimorsus
ORG1926	-1.42246	-1.34043	-1.56944	-0.231149	1.17377	-0.181449	Unaffected	Bacteria	Bacteroidetes	Flavobacteriia	Flavobacteriales	Flavobacteriaceae	Arenibacter	Unclassified Arenibacter
ORG192	3.65303	3.64964	3.66077	0.0149225	1.0104	0.0197075	Unaffected	Bacteria	Acidobacteria	Acidobacteriia	Bryobacterales	Solibacteraceae	Candidatus Sulfopaludibacter	Candidatus Sulfopaludibacter sp,
ORG1913	-2.00361	-2.0511	-1.98824	-0.0475512	1.03351	-0.0225526	Unaffected	Bacteria	Bacteroidetes	Flavobacteriia	Flavobacteriales	Crocinitomicaceae	Crocinitomix	Unclassified Crocinitomix
ORG1912	-2.40393	-1.78901	-3.24593	-1.55073	2.92966	-0.38918	Unaffected	Bacteria	Bacteroidetes	Flavobacteriia	Flavobacteriales	Crocinitomicaceae	Crocinitomix	Crocinitomix sp,
ORG191	-2.06196	-2.20711	-1.98551	0.437682	1.35443	0.169839	Unaffected	Bacteria	Acidobacteria	Acidobacteriia	Bryobacterales	Solibacteraceae	Candidatus Solibacter	Unclassified Candidatus Solibacter
ORG4153	5.28307	5.34902	5.2663	-0.0866279	1.06189	-0.534339	Ambient	Bacteria	Proteobacteria	Betaproteobacteria	Burkholderiales	Burkholderiaceae	Cupriavidus	Unclassified Cupriavidus
ORG1906	0.503414	0.556113	0.456672	-0.163214	1.11978	-0.253231	Unaffected	Bacteria	Bacteroidetes	Flavobacteriia	Flavobacteriales	Blattabacteriaceae	Blattabacterium	Blattabacterium sp,
ORG1905	0.256006	0.119905	0.42727	0.311938	1.24137	0.497747	Unaffected	Bacteria	Bacteroidetes	Cytophagia	Unclassified Cytophagia	Unclassified Cytophagia	Unclassified Cytophagia	Unclassified Cytophagia
ORG4149	0.681182	0.557457	0.952558	0.469193	1.38433	0.607517	Elevated	Bacteria	Proteobacteria	Betaproteobacteria	Burkholderiales	Burkholderiaceae	Cupriavidus	Cupriavidus oxalaticus
ORG190	0.804426	0.846853	0.752499	-0.118808	1.08584	-0.231615	Unaffected	Bacteria	Acidobacteria	Acidobacteriia	Bryobacterales	Solibacteraceae	Candidatus Solibacter	Candidatus Solibacter usitatus
ORG1895	-1.27532	-1.30797	-1.22329	0.209699	1.15645	0.157433	Unaffected	Bacteria	Bacteroidetes	Cytophagia	Cytophagales	Microscillaceae	Unclassified Microscillaceae	Unclassified Microscillaceae
ORG1893	-2.38336	-2.33135	-2.41928	-0.0704674	1.05006	-0.051654	Unaffected	Bacteria	Bacteroidetes	Cytophagia	Cytophagales	Microscillaceae	Microscilla	Unclassified Microscilla
ORG1892	-1.70134	-1.69368	-1.72504	0.0673655	1.0478	0.0579302	Unaffected	Bacteria	Bacteroidetes	Cytophagia	Cytophagales	Microscillaceae	Microscilla	Microscilla marina
ORG4121	1.36863	1.05828	1.69097	0.612578	1.52899	1.56621	Elevated	Bacteria	Proteobacteria	Betaproteobacteria	Burkholderiales	Burkholderiaceae	Burkholderia	Burkholderia pseudomallei
ORG189	-2.83967	-2.67132	-3.36214	-0.656856	1.57664	-0.172969	Unaffected	Bacteria	Acidobacteria	Acidobacteriia	Bryobacterales	Solibacteraceae	Candidatus Solibacter	Candidatus Solibacter sp,
ORG1889	1.76983	1.72188	1.94247	0.279669	1.21392	0.411595	Unaffected	Bacteria	Bacteroidetes	Cytophagia	Cytophagales	Hymenobacteraceae	Unclassified Hymenobacteraceae	Unclassified Hymenobacteraceae
ORG1885	-3.1283	-2.98476	-3.37483	-0.6982	1.62248	-0.222752	Unaffected	Bacteria	Bacteroidetes	Cytophagia	Cytophagales	Hymenobacteraceae	Rufibacter	Rufibacter glacialis
ORG4087	-0.648889	-0.437678	-0.975035	-0.517096	1.43107	-0.602453	Ambient	Bacteria	Proteobacteria	Betaproteobacteria	Burkholderiales	Alcaligenaceae	Oligella	Oligella urethralis
ORG1883	-1.24703	-1.41975	-1.14713	0.442453	1.35891	0.284917	Unaffected	Bacteria	Bacteroidetes	Cytophagia	Cytophagales	Hymenobacteraceae	Pontibacter	Pontibacter sp,
ORG1881	-1.1128	-1.08716	-1.15471	-0.15	1.10957	-0.0746937	Unaffected	Bacteria	Bacteroidetes	Cytophagia	Cytophagales	Hymenobacteraceae	Pontibacter	Pontibacter pudoricolor
ORG188	-0.219433	-0.357119	-0.138979	0.284105	1.21765	0.37879	Unaffected	Bacteria	Acidobacteria	Acidobacteriia	Bryobacterales	Bryobacterales bacterium	Bryobacterales bacterium	Bryobacterales bacterium
ORG1878	0.00518027	-0.0344253	0.0357563	0.0875037	1.06253	0.142081	Unaffected	Bacteria	Bacteroidetes	Cytophagia	Cytophagales	Hymenobacteraceae	Hymenobacter	Unclassified Hymenobacter
ORG1877	-1.96153	-1.89396	-2.04774	-0.131054	1.09509	-0.0999122	Unaffected	Bacteria	Bacteroidetes	Cytophagia	Cytophagales	Hymenobacteraceae	Hymenobacter	Hymenobacter sp,
ORG1875	-1.29433	-1.39618	-1.19137	0.22869	1.17177	0.182984	Unaffected	Bacteria	Bacteroidetes	Cytophagia	Cytophagales	Hymenobacteraceae	Hymenobacter	Hymenobacter nivis
ORG187	-0.23972	-0.30294	-0.171882	0.210437	1.15704	0.261264	Unaffected	Bacteria	Acidobacteria	Acidobacteriia	Bryobacterales	Bryobacteraceae	Unclassified Bryobacteraceae	Unclassified Bryobacteraceae
ORG1869	-1.10447	-1.24937	-0.977532	0.280643	1.21474	0.202474	Unaffected	Bacteria	Bacteroidetes	Cytophagia	Cytophagales	Hymenobacteraceae	Adhaeribacter	Unclassified Adhaeribacter
ORG4069	-5.00631	-3.70953	-7.22211	-3.35898	10.2602	-1.07926	Ambient	Bacteria	Proteobacteria	Betaproteobacteria	Burkholderiales	Alcaligenaceae	Alcaligenaceae bacterium	Alcaligenaceae bacterium
ORG4060	9.3171	9.23672	9.37385	0.117897	1.08515	1.19862	Elevated	Bacteria	Proteobacteria	Alphaproteobacteria	Unclassified Alphaproteobacteria	Unclassified Alphaproteobacteria	Unclassified Alphaproteobacteria	Unclassified Alphaproteobacteria
ORG186	-0.479905	-0.486892	-0.466401	0.0156373	1.0109	0.0239208	Unaffected	Bacteria	Acidobacteria	Acidobacteriia	Bryobacterales	Bryobacteraceae	Bryobacteraceae bacterium	Bryobacteraceae bacterium
ORG1858	-1.70972	-2.20123	-1.30083	0.726018	1.65407	0.388592	Unaffected	Bacteria	Bacteroidetes	Cytophagia	Cytophagales	Fulvivirgaceae	Chryseolinea	Unclassified Chryseolinea
ORG1851	-1.90848	-1.87162	-2.64302	-0.804753	1.74685	-0.223729	Unaffected	Bacteria	Bacteroidetes	Cytophagia	Cytophagales	Flammeovirgaceae	Flammeovirga	Unclassified Flammeovirga
ORG4011	3.75409	3.91532	3.67537	-0.210448	1.15705	-0.648234	Ambient	Bacteria	Proteobacteria	Alphaproteobacteria	Sphingomonadales	Sphingomonadaceae	Novosphingobium	Novosphingobium sp,
ORG1846	-0.117647	0.222785	-0.484938	-0.256566	1.19463	-0.0663276	Unaffected	Bacteria	Bacteroidetes	Cytophagia	Cytophagales	Cytophagaceae	Sporocytophaga	Sporocytophaga myxococcoides
ORG1841	-1.46378	-1.37142	-1.54424	-0.138648	1.10087	-0.125983	Unaffected	Bacteria	Bacteroidetes	Cytophagia	Cytophagales	Cytophagaceae	Rhodocytophaga	Unclassified Rhodocytophaga
ORG3999	-3.24065	-3.8565	-2.81527	0.977143	1.96856	0.561425	Elevated	Bacteria	Proteobacteria	Alphaproteobacteria	Sphingomonadales	Erythrobacteraceae	Erythrobacter	Unclassified Erythrobacter
ORG183	3.28465	3.21027	3.36028	0.118285	1.08544	0.465221	Unaffected	Bacteria	Acidobacteria	Acidobacteriia	Acidobacteriia bacterium	Acidobacteriia bacterium	Acidobacteriia bacterium	Acidobacteriia bacterium
ORG182	-1.78509	-1.55942	-2.10137	-0.528326	1.44225	-0.315868	Unaffected	Bacteria	Acidobacteria	Acidobacteriia	Acidobacteriales	Unclassified Acidobacteriales	Unclassified Acidobacteriales	Unclassified Acidobacteriales
ORG1816	-1.35468	-1.57549	-1.2558	0.308618	1.23852	0.256587	Unaffected	Bacteria	Bacteroidetes	Cytophagia	Cytophagales	Cyclobacteriaceae	Unclassified Cyclobacteriaceae	Unclassified Cyclobacteriaceae
ORG1815	-0.978128	-0.88651	-1.10762	-0.129632	1.09401	-0.110422	Unaffected	Bacteria	Bacteroidetes	Cytophagia	Cytophagales	Cyclobacteriaceae	Mongoliitalea	Mongoliitalea lutea
ORG1811	-2.67993	-2.41452	-2.82377	-0.390893	1.3112	-0.182523	Unaffected	Bacteria	Bacteroidetes	Cytophagia	Cytophagales	Cyclobacteriaceae	Cyclobacterium	Cyclobacterium sp,
ORG1807	-2.69757	-2.85287	-2.44932	0.154734	1.11322	0.0459127	Unaffected	Bacteria	Bacteroidetes	Cytophagia	Cytophagales	Cyclobacteriaceae	Cyclobacteriaceae bacterium	Cyclobacteriaceae bacterium
ORG1805	-2.70212	-2.63447	-2.8262	0.216503	1.16191	0.0825776	Unaffected	Bacteria	Bacteroidetes	Cytophagia	Cytophagales	Cyclobacteriaceae	Algoriphagus	Unclassified Algoriphagus
ORG180	4.06971	4.07951	4.05143	0.0497005	1.03505	0.117146	Unaffected	Bacteria	Acidobacteria	Acidobacteriia	Acidobacteriales	Acidobacteriaceae	Unclassified Acidobacteriaceae	Unclassified Acidobacteriaceae
ORG1797	-2.12494	-2.43871	-1.59855	0.751644	1.68371	0.475579	Unaffected	Bacteria	Bacteroidetes	Cytophagales bacterium	Cytophagales bacterium	Cytophagales bacterium	Cytophagales bacterium	Cytophagales bacterium
ORG3967	7.02342	6.85374	7.05939	0.221902	1.16627	1.16242	Elevated	Bacteria	Proteobacteria	Alphaproteobacteria	Rhodospirillales	Unclassified Rhodospirillales	Unclassified Rhodospirillales	Unclassified Rhodospirillales
ORG1794	-2.42162	-2.85455	-1.95377	0.905675	1.87342	0.491232	Unaffected	Bacteria	Bacteroidetes	Chitinophagia	Chitinophagales	Unclassified Chitinophagales	Unclassified Chitinophagales	Unclassified Chitinophagales
ORG1793	-1.94514	-1.735	-2.29399	-0.714683	1.64112	-0.283022	Unaffected	Bacteria	Bacteroidetes	Chitinophagia	Chitinophagales	Chitinophagales bacterium	Chitinophagales bacterium	Chitinophagales bacterium
ORG3966	1.8191	1.40774	2.36429	0.670637	1.59178	0.561418	Elevated	Bacteria	Proteobacteria	Alphaproteobacteria	Rhodospirillales	Rhodospirillales bacterium	Rhodospirillales bacterium	Rhodospirillales bacterium
ORG1779	-2.37983	-2.67874	-2.14642	0.470981	1.38605	0.208475	Unaffected	Bacteria	Bacteroidetes	Chitinophagia	Chitinophagales	Chitinophagaceae	Parafilimonas	Parafilimonas terrae
ORG3933	-2.03372	-2.56523	-1.49017	1.09265	2.13265	0.600355	Elevated	Bacteria	Proteobacteria	Alphaproteobacteria	Rhodospirillales	Rhodospirillaceae	Nitrospirillum	Unclassified Nitrospirillum
ORG1776	-0.883609	-0.731095	-1.0699	-0.247504	1.18715	-0.260427	Unaffected	Bacteria	Bacteroidetes	Chitinophagia	Chitinophagales	Chitinophagaceae	Panacibacter	Panacibacter ginsenosidivorans
ORG1775	0.695899	0.841236	0.604676	-0.226611	1.17008	-0.329575	Unaffected	Bacteria	Bacteroidetes	Chitinophagia	Chitinophagales	Chitinophagaceae	Niastella	Unclassified Niastella
ORG1766	-0.470013	-0.843235	-0.202619	0.483799	1.39842	0.326272	Unaffected	Bacteria	Bacteroidetes	Chitinophagia	Chitinophagales	Chitinophagaceae	Lacibacter	Unclassified Lacibacter
ORG1762	-3.1268	-2.90123	-3.39261	-0.424713	1.34231	-0.144471	Unaffected	Bacteria	Bacteroidetes	Chitinophagia	Chitinophagales	Chitinophagaceae	Ilyomonas	Ilyomonas limi
ORG1742	-0.175488	-0.153389	-0.205288	-0.0853139	1.06092	-0.110541	Unaffected	Bacteria	Bacteroidetes	Chitinophagia	Chitinophagales	Chitinophagaceae	Filimonas	Unclassified Filimonas
ORG1741	2.21023	2.31969	2.14234	-0.11345	1.08181	-0.150426	Unaffected	Bacteria	Bacteroidetes	Chitinophagia	Chitinophagales	Chitinophagaceae	Filimonas	Filimonas sp,
ORG1738	-0.335269	-0.229373	-0.468193	-0.138553	1.1008	-0.133174	Unaffected	Bacteria	Bacteroidetes	Chitinophagia	Chitinophagales	Chitinophagaceae	Ferruginibacter	Ferruginibacter sp,
ORG1733	3.85852	3.87955	3.83648	0.0311697	1.02184	0.0537218	Unaffected	Bacteria	Bacteroidetes	Chitinophagia	Chitinophagales	Chitinophagaceae	Chitinophagaceae bacterium	Chitinophagaceae bacterium
ORG1732	-0.870679	-0.927881	-0.784095	0.221057	1.16559	0.196178	Unaffected	Bacteria	Bacteroidetes	Chitinophagia	Chitinophagales	Chitinophagaceae	Chitinophaga	Unclassified Chitinophaga
ORG1728	-3.35522	-3.05863	-3.80769	-1.02084	2.0291	-0.444718	Unaffected	Bacteria	Bacteroidetes	Bacteroidia	Unclassified Bacteroidia	Unclassified Bacteroidia	Unclassified Bacteroidia	Unclassified Bacteroidia
ORG172	-0.271925	-0.195815	-0.654019	-0.464627	1.37996	-0.354088	Unaffected	Bacteria	Acidobacteria	Acidobacteriia	Acidobacteriales	Acidobacteriaceae	Occallatibacter	Occallatibacter savannae
ORG1717	-0.890702	-0.965474	-0.822676	0.0289868	1.0203	0.0153439	Unaffected	Bacteria	Bacteroidetes	Bacteroidia	Marinilabiliales	Marinifilaceae	Marinifilum	Unclassified Marinifilum
ORG1716	-2.84315	-3.63164	-2.35877	1.25917	2.39359	0.356821	Unaffected	Bacteria	Bacteroidetes	Bacteroidia	Bacteroidia bacterium	Bacteroidia bacterium	Bacteroidia bacterium	Bacteroidia bacterium
ORG3911	-0.382136	-0.692946	-0.121643	0.61246	1.52886	0.730783	Elevated	Bacteria	Proteobacteria	Alphaproteobacteria	Rhodospirillales	Rhodospirillaceae	Dongia	Dongia sp,
ORG3887	-3.05431	-2.05648	-3.84097	-1.50706	2.8423	-0.513807	Ambient	Bacteria	Proteobacteria	Alphaproteobacteria	Rhodospirillales	Geminicoccaceae	Geminicoccus	Geminicoccus roseus
ORG1712	-0.40143	-0.209486	-0.611905	-0.0513153	1.03621	-0.0317208	Unaffected	Bacteria	Bacteroidetes	Bacteroidia	Bacteroidales	Tannerellaceae	Tannerella	Tannerella sp,
ORG3846	-3.43258	-5.23063	-2.22791	3.01389	8.07742	1.19828	Elevated	Bacteria	Proteobacteria	Alphaproteobacteria	Rhodospirillales	Acetobacteraceae	Rhodovastum	Unclassified Rhodovastum
ORG3809	1.85536	1.72242	1.98039	0.252657	1.1914	0.847743	Elevated	Bacteria	Proteobacteria	Alphaproteobacteria	Rhodospirillales	Acetobacteraceae	Asaia	Asaia bogorensis
ORG1709	1.88426	1.74679	1.9993	0.194843	1.1446	0.4094	Unaffected	Bacteria	Bacteroidetes	Bacteroidia	Bacteroidales	Tannerellaceae	Parabacteroides	Parabacteroides sp,
ORG1708	0.114972	0.295298	-0.0091409	-0.324458	1.25219	-0.368031	Unaffected	Bacteria	Bacteroidetes	Bacteroidia	Bacteroidales	Tannerellaceae	Parabacteroides	Parabacteroides merdae
ORG1707	1.47917	1.37823	1.56083	0.248761	1.18819	0.212846	Unaffected	Bacteria	Bacteroidetes	Bacteroidia	Bacteroidales	Tannerellaceae	Parabacteroides	Parabacteroides distasonis
ORG1702	6.0369	5.99832	6.06743	0.0852492	1.06087	0.302555	Unaffected	Bacteria	Bacteroidetes	Bacteroidia	Bacteroidales	Prevotellaceae	Unclassified Prevotellaceae	Unclassified Prevotellaceae
ORG1701	5.07797	5.04106	5.16089	0.121049	1.08753	0.430128	Unaffected	Bacteria	Bacteroidetes	Bacteroidia	Bacteroidales	Prevotellaceae	Prevotella	Unclassified Prevotella
ORG1700	-0.902096	-0.604202	-1.16058	-0.554224	1.46838	-0.492033	Unaffected	Bacteria	Bacteroidetes	Bacteroidia	Bacteroidales	Prevotellaceae	Prevotella	Prevotella timonensis
ORG1699	3.27697	3.20303	3.31862	0.0908092	1.06497	0.355529	Unaffected	Bacteria	Bacteroidetes	Bacteroidia	Bacteroidales	Prevotellaceae	Prevotella	Prevotella sp,
ORG1697	1.60574	1.5372	1.67859	0.153277	1.11209	0.432487	Unaffected	Bacteria	Bacteroidetes	Bacteroidia	Bacteroidales	Prevotellaceae	Prevotella	Prevotella oris
ORG1695	-3.47162	-3.28336	-3.75858	-0.602092	1.51792	-0.219373	Unaffected	Bacteria	Bacteroidetes	Bacteroidia	Bacteroidales	Prevotellaceae	Prevotella	Prevotella intermedia
ORG1693	-2.14904	-2.1874	-2.08005	0.0891644	1.06375	0.0706234	Unaffected	Bacteria	Bacteroidetes	Bacteroidia	Bacteroidales	Prevotellaceae	Prevotella	Prevotella copri
ORG3797	-1.95591	-1.53076	-2.41269	-0.865917	1.8225	-0.540077	Ambient	Bacteria	Proteobacteria	Alphaproteobacteria	Rhodospirillales	Acetobacteraceae	Acidiphilium	Acidiphilium multivorum
ORG1690	2.46248	2.5415	2.39678	-0.152221	1.11128	-0.401396	Unaffected	Bacteria	Bacteroidetes	Bacteroidia	Bacteroidales	Prevotellaceae	Paraprevotella	Paraprevotella clara
ORG1684	1.61631	1.59034	1.68279	0.0684238	1.04857	0.116934	Unaffected	Bacteria	Bacteroidetes	Bacteroidia	Bacteroidales	Phocaeicola	Phocaeicola	Unclassified Phocaeicola
ORG1683	-2.8025	-2.69831	-2.9331	-0.297372	1.2289	-0.140634	Unaffected	Bacteria	Bacteroidetes	Bacteroidia	Bacteroidales	Phocaeicola	Phocaeicola	Phocaeicola vulgatus
ORG1682	-1.72968	-1.91313	-1.27921	0.58923	1.50444	0.371359	Unaffected	Bacteria	Bacteroidetes	Bacteroidia	Bacteroidales	Phocaeicola	Phocaeicola	Phocaeicola plebeius
ORG1680	-2.23338	-2.03648	-2.42708	-0.368536	1.29104	-0.248725	Unaffected	Bacteria	Bacteroidetes	Bacteroidia	Bacteroidales	Odoribacteraceae	Unclassified Odoribacteraceae	Unclassified Odoribacteraceae
ORG1679	3.19127	3.27107	3.12257	-0.114525	1.08262	-0.266526	Unaffected	Bacteria	Bacteroidetes	Bacteroidia	Bacteroidales	Odoribacteraceae	Odoribacter	Unclassified Odoribacter
ORG1678	1.76607	1.47876	1.87689	0.228328	1.17148	0.268999	Unaffected	Bacteria	Bacteroidetes	Bacteroidia	Bacteroidales	Odoribacteraceae	Odoribacter	Odoribacter splanchnicus
ORG1676	-3.11383	-3.19371	-3.0549	0.729987	1.65862	0.196021	Unaffected	Bacteria	Bacteroidetes	Bacteroidia	Bacteroidales	Odoribacteraceae	Butyricimonas	Unclassified Butyricimonas
ORG1674	1.11137	0.98827	1.26326	0.242275	1.18286	0.388509	Unaffected	Bacteria	Bacteroidetes	Bacteroidia	Bacteroidales	Muribaculaceae	Unclassified Muribaculaceae	Unclassified Muribaculaceae
ORG1673	0.264297	0.341224	0.127486	-0.141176	1.1028	-0.140087	Unaffected	Bacteria	Bacteroidetes	Bacteroidia	Bacteroidales	Muribaculaceae	Muribaculum	Unclassified Muribaculum
ORG1671	-1.64737	-2.02003	-1.32701	0.515791	1.42978	0.196498	Unaffected	Bacteria	Bacteroidetes	Bacteroidia	Bacteroidales	Muribaculaceae	Muribaculum	Muribaculum intestinale
ORG1669	0.560001	0.598033	0.512544	-0.0758119	1.05395	-0.140898	Unaffected	Bacteria	Bacteroidetes	Bacteroidia	Bacteroidales	Muribaculaceae	Candidatus Amulumruptor	Unclassified Candidatus Amulumruptor
ORG1668	-0.164145	-0.392062	-0.0871912	0.395127	1.31506	0.266899	Unaffected	Bacteria	Bacteroidetes	Bacteroidia	Bacteroidales	Muribaculaceae	Candidatus Amulumruptor	Candidatus Amulumruptor caecigallinarius
ORG1667	-1.66025	-1.74623	-1.48241	0.228983	1.17201	0.230842	Unaffected	Bacteria	Bacteroidetes	Bacteroidia	Bacteroidales	Lentimicrobiaceae	Lentimicrobium	Unclassified Lentimicrobium
ORG1665	2.77215	2.57942	2.99673	0.322403	1.25041	0.48112	Unaffected	Bacteria	Bacteroidetes	Bacteroidia	Bacteroidales	Dysgonomonadaceae	Petrimonas	Unclassified Petrimonas
ORG1664	0.386048	0.421703	0.36335	-0.0770794	1.05488	-0.085114	Unaffected	Bacteria	Bacteroidetes	Bacteroidia	Bacteroidales	Dysgonomonadaceae	Petrimonas	Petrimonas sp,
ORG1660	0.00483351	0.0722343	-0.116181	-0.164747	1.12097	-0.165136	Unaffected	Bacteria	Bacteroidetes	Bacteroidia	Bacteroidales	Barnesiellaceae	Barnesiella	Unclassified Barnesiella
ORG166	-0.280003	-0.360194	-0.172388	0.0620935	1.04398	0.0467826	Unaffected	Bacteria	Acidobacteria	Acidobacteriia	Acidobacteriales	Acidobacteriaceae	Edaphobacter	Unclassified Edaphobacter
ORG1659	0.437294	0.318196	0.630027	0.262074	1.1992	0.332123	Unaffected	Bacteria	Bacteroidetes	Bacteroidia	Bacteroidales	Barnesiellaceae	Barnesiella	Barnesiella intestinihominis
ORG1658	-2.51277	-2.44475	-2.80678	-0.550573	1.46467	-0.178277	Unaffected	Bacteria	Bacteroidetes	Bacteroidia	Bacteroidales	Bacteroidales bacterium	Bacteroidales bacterium	Bacteroidales bacterium
ORG1656	5.62061	5.5777	5.66749	0.122575	1.08868	0.456037	Unaffected	Bacteria	Bacteroidetes	Bacteroidia	Bacteroidales	Bacteroidaceae	Bacteroides	Unclassified Bacteroides
ORG3787	-1.31781	-0.946356	-2.30097	-1.20492	2.30525	-0.535817	Ambient	Bacteria	Proteobacteria	Alphaproteobacteria	Rhodospirillales	Acetobacteraceae	Acetobacter	Acetobacter orientalis
ORG1654	-2.58731	-2.38285	-2.83143	-0.509266	1.42333	-0.211018	Unaffected	Bacteria	Bacteroidetes	Bacteroidia	Bacteroidales	Bacteroidaceae	Bacteroides	Bacteroides uniformis
ORG1652	0.477971	0.595181	0.34677	-0.16327	1.11982	-0.162734	Unaffected	Bacteria	Bacteroidetes	Bacteroidia	Bacteroidales	Bacteroidaceae	Bacteroides	Bacteroides sp,
ORG1650	-0.679884	-0.883318	-0.514961	0.415945	1.33417	0.268216	Unaffected	Bacteria	Bacteroidetes	Bacteroidia	Bacteroidales	Bacteroidaceae	Bacteroides	Bacteroides ovatus
ORG1648	0.141139	0.217905	0.112731	-0.151202	1.11049	-0.175003	Unaffected	Bacteria	Bacteroidetes	Bacteroidia	Bacteroidales	Bacteroidaceae	Bacteroides	Bacteroides fragilis
ORG1646	-0.754317	-0.758797	-0.747745	-0.0423148	1.02976	-0.0517041	Unaffected	Bacteria	Bacteroidetes	Bacteroidia	Bacteroidales	Bacteroidaceae	Bacteroides	Bacteroides caccae
ORG3748	3.11421	3.24158	2.89832	-0.310522	1.24016	-0.78366	Ambient	Bacteria	Proteobacteria	Alphaproteobacteria	Rhodobacterales	Rhodobacteraceae	Roseobacter	Unclassified Roseobacter
ORG164	-1.81727	-1.93571	-1.64872	0.348223	1.27299	0.33959	Unaffected	Bacteria	Acidobacteria	Acidobacteriia	Acidobacteriales	Acidobacteriaceae	Edaphobacter	Edaphobacter modestus
ORG1638	-3.06243	-2.87684	-3.24814	0.0134414	1.00936	0.00272922	Unaffected	Bacteria	Bacteroidetes	Bacteriodetes bacterium	Bacteriodetes bacterium	Bacteriodetes bacterium	Bacteriodetes bacterium	Bacteriodetes bacterium
ORG3747	1.21732	1.46636	1.02822	-0.405292	1.32436	-0.584625	Ambient	Bacteria	Proteobacteria	Alphaproteobacteria	Rhodobacterales	Rhodobacteraceae	Roseobacter	Roseobacter sp,
ORG1636	-3.29023	-3.07623	-3.38758	-0.436829	1.35363	-0.195242	Unaffected	Bacteria	Armatimonadetes	Fimbriimonadia	Fimbriimonadales	Fimbriimonadaceae	Fimbriimonas	Unclassified Fimbriimonas
ORG1626	2.22977	2.22796	2.24123	-0.0310994	1.02179	-0.102886	Unaffected	Bacteria	Armatimonadetes	Armatimonadia	Capsulimonadales	Capsulimonadaceae	Capsulimonas	Capsulimonas corticalis
ORG3673	-0.194507	-0.906614	0.202505	1.02643	2.03698	0.862289	Elevated	Bacteria	Proteobacteria	Alphaproteobacteria	Rhodobacterales	Rhodobacteraceae	Defluviimonas	Unclassified Defluviimonas
ORG1621	-0.508074	-0.600486	-0.380085	0.217172	1.16245	0.205786	Unaffected	Bacteria	Aquificae	Aquificae	Unclassified Aquificae	Unclassified Aquificae	Unclassified Aquificae	Unclassified Aquificae
ORG1618	2.92161	2.84047	3.05514	0.204252	1.15209	0.241625	Unaffected	Bacteria	Aquificae	Aquificae	Aquificales	Hydrogenothermaceae	Unclassified Hydrogenothermaceae	Unclassified Hydrogenothermaceae
ORG1617	5.79524	5.75351	5.82778	0.134034	1.09736	0.370467	Unaffected	Bacteria	Aquificae	Aquificae	Aquificales	Hydrogenothermaceae	Sulfurihydrogenibium	Unclassified Sulfurihydrogenibium
ORG1616	1.93089	1.96395	1.91621	-0.0478669	1.03374	-0.150854	Unaffected	Bacteria	Aquificae	Aquificae	Aquificales	Hydrogenothermaceae	Sulfurihydrogenibium	Sulfurihydrogenibium yellowstonense
ORG1615	2.76407	2.67904	2.8265	0.136141	1.09896	0.287876	Unaffected	Bacteria	Aquificae	Aquificae	Aquificales	Hydrogenothermaceae	Sulfurihydrogenibium	Sulfurihydrogenibium azorense
ORG3584	2.74464	2.82867	2.66454	-0.23512	1.177	-0.634647	Ambient	Bacteria	Proteobacteria	Alphaproteobacteria	Rhizobiales	Rhizobiaceae	Rhizobium	Rhizobium sp,
ORG1613	1.57784	1.59926	1.53552	-0.0605491	1.04286	-0.122751	Unaffected	Bacteria	Aquificae	Aquificae	Aquificales	Hydrogenothermaceae	Persephonella	Persephonella marina
ORG1611	-1.52355	-1.66435	-1.28594	0.380473	1.30177	0.194026	Unaffected	Bacteria	Aquificae	Aquificae	Aquificales	Aquificaceae	Hydrogenivirga	Unclassified Hydrogenivirga
ORG1610	-2.4725	-2.20454	-2.90217	-0.275331	1.21027	-0.129788	Unaffected	Bacteria	Aquificae	Aquificae	Aquificales	Aquificaceae	Hydrogenivirga	Hydrogenivirga sp,
ORG161	-2.68587	-2.77673	-2.61614	0.24909	1.18846	0.0850801	Unaffected	Bacteria	Acidobacteria	Acidobacteriia	Acidobacteriales	Acidobacteriaceae	Edaphobacter	Edaphobacter aggregans
ORG1609	5.35527	5.3245	5.38225	0.0459398	1.03236	0.211262	Unaffected	Bacteria	Actinobacteria	Thermoleophilia	Unclassified Thermoleophilia	Unclassified Thermoleophilia	Unclassified Thermoleophilia	Unclassified Thermoleophilia
ORG3541	-2.35675	-1.87999	-2.88122	-1.27432	2.41885	-0.574717	Ambient	Bacteria	Proteobacteria	Alphaproteobacteria	Rhizobiales	Rhizobiaceae	Agrobacterium	Agrobacterium tumefaciens
ORG1607	1.74298	1.83487	1.51773	-0.205353	1.15297	-0.155682	Unaffected	Bacteria	Actinobacteria	Thermoleophilia	Thermoleophilales	Unclassified Thermoleophilales	Unclassified Thermoleophilales	Unclassified Thermoleophilales
ORG1606	-0.592023	-0.525294	-0.868232	-0.225706	1.16935	-0.239871	Unaffected	Bacteria	Actinobacteria	Thermoleophilia	Thermoleophilales	Thermoleophilaceae	Unclassified Thermoleophilaceae	Unclassified Thermoleophilaceae
ORG1603	2.49234	2.52776	2.44911	-0.158315	1.11598	-0.173046	Unaffected	Bacteria	Actinobacteria	Thermoleophilia	Thermoleophilales	Thermoleophilaceae	Thermoleophilaceae bacterium	Thermoleophilaceae bacterium
ORG3504	0.525954	0.352537	0.789025	0.395642	1.31553	0.607886	Elevated	Bacteria	Proteobacteria	Alphaproteobacteria	Rhizobiales	Phyllobacteriaceae	Mesorhizobium	Mesorhizobium plurifarium
ORG1601	4.22432	4.2448	4.20646	0.0366645	1.02574	0.0723891	Unaffected	Bacteria	Actinobacteria	Thermoleophilia	Solirubrobacterales	Solirubrobacterales bacterium	Solirubrobacterales bacterium	Solirubrobacterales bacterium
ORG3495	-3.51146	-2.93932	-5.67776	-2.47382	5.55512	-0.716689	Ambient	Bacteria	Proteobacteria	Alphaproteobacteria	Rhizobiales	Phyllobacteriaceae	Mesorhizobium	Mesorhizobium delmotii
ORG3421	-1.57062	-1.31851	-1.91512	-0.58886	1.50406	-0.67901	Ambient	Bacteria	Proteobacteria	Alphaproteobacteria	Rhizobiales	Methylobacteriaceae	Methylobacterium	Methylobacterium aquaticum
ORG3413	-3.91368	-3.3179	-4.52272	-1.39344	2.62704	-0.547687	Ambient	Bacteria	Proteobacteria	Alphaproteobacteria	Rhizobiales	Hyphomicrobiaceae	Youhaiella	Unclassified Youhaiella
ORG1597	2.36957	2.2985	2.43775	0.13421	1.09749	0.478021	Unaffected	Bacteria	Actinobacteria	Thermoleophilia	Solirubrobacterales	Solirubrobacteraceae	Solirubrobacter	Solirubrobacter pauli
ORG3411	0.403245	0.53139	-0.197574	-0.645342	1.56411	-0.521614	Ambient	Bacteria	Proteobacteria	Alphaproteobacteria	Rhizobiales	Hyphomicrobiaceae	Rhodoplanes	Unclassified Rhodoplanes
ORG1592	1.49154	1.42062	1.59105	0.183537	1.13566	0.370076	Unaffected	Bacteria	Actinobacteria	Thermoleophilia	Solirubrobacterales	Conexibacteraceae	Unclassified Conexibacteraceae	Unclassified Conexibacteraceae
ORG1591	-1.38223	-1.57337	-1.15805	0.420785	1.33866	0.37254	Unaffected	Bacteria	Actinobacteria	Thermoleophilia	Solirubrobacterales	Conexibacteraceae	Conexibacter	Unclassified Conexibacter
ORG1590	-1.20547	-1.20143	-1.20611	0.0598899	1.04239	0.0572809	Unaffected	Bacteria	Actinobacteria	Thermoleophilia	Solirubrobacterales	Conexibacteraceae	Conexibacter	Conexibacter woesei
ORG3388	-0.54024	-0.309396	-0.696626	-0.390213	1.31059	-0.523673	Ambient	Bacteria	Proteobacteria	Alphaproteobacteria	Rhizobiales	Hyphomicrobiaceae	Devosia	Unclassified Devosia
ORG1589	-2.34344	-2.33017	-2.36049	-0.0562264	1.03974	-0.0400491	Unaffected	Bacteria	Actinobacteria	Thermoleophilia	Solirubrobacterales	Conexibacteraceae	Conexibacter	Conexibacter sp,
ORG1588	-2.97449	-3.09851	-2.79429	0.545914	1.45994	0.234702	Unaffected	Bacteria	Actinobacteria	Thermoleophilia	Solirubrobacterales	Conexibacteraceae	Conexibacter	Conexibacter arvalis
ORG1587	4.11916	4.05006	4.22793	0.248028	1.18758	0.343008	Unaffected	Bacteria	Actinobacteria	Rubrobacteria	Unclassified Rubrobacteria	Unclassified Rubrobacteria	Unclassified Rubrobacteria	Unclassified Rubrobacteria
ORG1585	-3.3113	-3.41525	-3.12934	0.301185	1.23216	0.190142	Unaffected	Bacteria	Actinobacteria	Rubrobacteria	Rubrobacterales	Rubrobacteraceae	Unclassified Rubrobacteraceae	Unclassified Rubrobacteraceae
ORG1583	-2.46155	-2.82983	-2.15005	0.726695	1.65484	0.404333	Unaffected	Bacteria	Actinobacteria	Rubrobacteria	Rubrobacterales	Rubrobacteraceae	Rubrobacter	Unclassified Rubrobacter
ORG1581	-2.60959	-2.60169	-2.62626	0.256437	1.19453	0.0908671	Unaffected	Bacteria	Actinobacteria	Rubrobacteria	Rubrobacterales	Rubrobacteraceae	Rubrobacter	Rubrobacter sp,
ORG1577	-0.776769	-0.862871	-0.70884	0.0332453	1.02331	0.0386959	Unaffected	Bacteria	Actinobacteria	Rubrobacteria	Rubrobacterales	Baekduiaceae	Baekduia	Baekduia soli
ORG1576	-1.19441	-1.10634	-1.43378	-0.222956	1.16712	-0.123159	Unaffected	Bacteria	Actinobacteria	Rubrobacteria	Gaiellales	Gaiellaceae	Gaiella	Unclassified Gaiella
ORG1575	0.180873	0.215675	0.117791	-0.0621932	1.04405	-0.0819147	Unaffected	Bacteria	Actinobacteria	Rubrobacteria	Gaiellales	Gaiellaceae	Gaiella	Gaiella sp,
ORG1574	0.546983	0.619938	0.500903	-0.112539	1.08113	-0.203435	Unaffected	Bacteria	Actinobacteria	Rubrobacteria	Gaiellales	Gaiellaceae	Gaiella	Gaiella occulta
ORG1556	-3.15348	-3.09867	-3.21574	-0.273225	1.20851	-0.0837734	Unaffected	Bacteria	Actinobacteria	Coriobacteriia	Eggerthellales	Unclassified Eggerthellales	Unclassified Eggerthellales	Unclassified Eggerthellales
ORG3356	5.09135	5.02792	5.21581	0.181044	1.1337	0.515401	Elevated	Bacteria	Proteobacteria	Alphaproteobacteria	Rhizobiales	Brucellaceae	Brucella	Unclassified Brucella
ORG1553	-2.99225	-2.79468	-3.30301	-0.464086	1.37944	-0.158911	Unaffected	Bacteria	Actinobacteria	Coriobacteriia	Eggerthellales	Eggerthellaceae	Slackia	Slackia piriformis
ORG1549	4.94283	4.91994	5.08583	0.0901333	1.06447	0.307324	Unaffected	Bacteria	Actinobacteria	Coriobacteriia	Coriobacteriales	Unclassified Coriobacteriales	Unclassified Coriobacteriales	Unclassified Coriobacteriales
ORG1548	-0.0819209	-0.0435066	-0.102534	-0.0378732	1.0266	-0.0703403	Unaffected	Bacteria	Actinobacteria	Coriobacteriia	Coriobacteriales	Coriobacteriaceae	Unclassified Coriobacteriaceae	Unclassified Coriobacteriaceae
ORG1546	7.40365	7.36843	7.46985	0.0767164	1.05461	0.218041	Unaffected	Bacteria	Actinobacteria	Coriobacteriia	Coriobacteriales	Coriobacteriaceae	Collinsella	Unclassified Collinsella
ORG1545	-0.827394	-0.935198	-0.753116	0.347594	1.27244	0.307261	Unaffected	Bacteria	Actinobacteria	Coriobacteriia	Coriobacteriales	Coriobacteriaceae	Collinsella	Collinsella stercoris
ORG1544	0.760928	0.854399	0.708188	-0.446014	1.36227	-0.3771	Unaffected	Bacteria	Actinobacteria	Coriobacteriia	Coriobacteriales	Coriobacteriaceae	Collinsella	Collinsella sp,
ORG1543	-2.47527	-2.20754	-2.99802	-0.724317	1.65212	-0.37739	Unaffected	Bacteria	Actinobacteria	Coriobacteriia	Coriobacteriales	Coriobacteriaceae	Collinsella	Collinsella intestinalis
ORG1542	1.25369	1.25838	1.23347	-0.0319762	1.02241	-0.0378557	Unaffected	Bacteria	Actinobacteria	Coriobacteriia	Coriobacteriales	Coriobacteriaceae	Collinsella	Collinsella aerofaciens
ORG3339	-2.21706	-2.90848	-1.68119	1.10303	2.14805	0.583932	Elevated	Bacteria	Proteobacteria	Alphaproteobacteria	Rhizobiales	Bradyrhizobiaceae	Rhodopseudomonas	Rhodopseudomonas palustris
ORG1537	5.7363	5.68268	5.82827	0.106783	1.07682	0.3721	Unaffected	Bacteria	Actinobacteria	Candidatus Hakubanella	Candidatus Hakubanella	Candidatus Hakubanella	Candidatus Hakubanella	Unclassified Candidatus Hakubanella
ORG1536	4.7566	4.7238	4.79592	0.106243	1.07642	0.287651	Unaffected	Bacteria	Actinobacteria	Candidatus Hakubanella	Candidatus Hakubanella	Candidatus Hakubanella	Candidatus Hakubanella	Candidatus Hakubanella thermoalkaliphilus
ORG1534	11.2831	11.2875	11.2813	-0.051691	1.03648	-0.218488	Unaffected	Bacteria	Actinobacteria	Actinobacteria	Unclassified Actinobacteria	Unclassified Actinobacteria	Unclassified Actinobacteria	Unclassified Actinobacteria
ORG1533	3.4995	3.54186	3.31141	-0.00405576	1.00282	-0.0031367	Unaffected	Bacteria	Actinobacteria	Actinobacteria	Streptosporangiales	Unclassified Streptosporangiales	Unclassified Streptosporangiales	Unclassified Streptosporangiales
ORG1531	0.500101	0.276522	0.597052	0.241433	1.18217	0.169868	Unaffected	Bacteria	Actinobacteria	Actinobacteria	Streptosporangiales	Treboniaceae	Trebonia	Trebonia kvetii
ORG1530	0.164457	0.133999	0.185665	0.0799503	1.05698	0.0475014	Unaffected	Bacteria	Actinobacteria	Actinobacteria	Streptosporangiales	Thermomonosporaceae	Unclassified Thermomonosporaceae	Unclassified Thermomonosporaceae
ORG153	-3.05427	-3.27776	-2.66476	0.410494	1.32914	0.175927	Unaffected	Bacteria	Acidobacteria	Acidobacteriia	Acidobacteriales	Acidobacteriaceae	Acidobacterium	Unclassified Acidobacterium
ORG1528	2.49093	2.447	2.59571	0.165708	1.12172	0.150286	Unaffected	Bacteria	Actinobacteria	Actinobacteria	Streptosporangiales	Thermomonosporaceae	Actinomadura	Unclassified Actinomadura
ORG1526	-1.72012	-2.03695	-1.0843	0.845383	1.79674	0.431772	Unaffected	Bacteria	Actinobacteria	Actinobacteria	Streptosporangiales	Thermomonosporaceae	Actinomadura	Actinomadura sp,
ORG152	-2.8417	-2.89857	-2.76744	0.214818	1.16056	0.105177	Unaffected	Bacteria	Acidobacteria	Acidobacteriia	Acidobacteriales	Acidobacteriaceae	Acidobacterium	Acidobacterium sp,
ORG1508	2.99612	2.91426	3.03495	0.168484	1.12388	0.224531	Unaffected	Bacteria	Actinobacteria	Actinobacteria	Streptosporangiales	Streptosporangiaceae	Unclassified Streptosporangiaceae	Unclassified Streptosporangiaceae
ORG1506	-2.90214	-2.849	-2.94945	0.20482	1.15254	0.0686863	Unaffected	Bacteria	Actinobacteria	Actinobacteria	Streptosporangiales	Streptosporangiaceae	Thermocatellispora	Unclassified Thermocatellispora
ORG1505	-1.95697	-2.0075	-1.92833	0.29645	1.22812	0.0898679	Unaffected	Bacteria	Actinobacteria	Actinobacteria	Streptosporangiales	Streptosporangiaceae	Thermocatellispora	Thermocatellispora tengchongensis
ORG1502	-2.33566	-2.48052	-2.16242	0.332688	1.25936	0.229781	Unaffected	Bacteria	Actinobacteria	Actinobacteria	Streptosporangiales	Streptosporangiaceae	Streptosporangium	Unclassified Streptosporangium
ORG150	-0.438486	-0.417447	-0.453321	0.0972899	1.06976	0.052804	Unaffected	Bacteria	Acidobacteria	Acidobacteriia	Acidobacteriales	Acidobacteriaceae	Acidobacteriaceae bacterium	Acidobacteriaceae bacterium
ORG3328	-1.74474	-2.06591	-1.30075	0.892262	1.85608	0.598307	Elevated	Bacteria	Proteobacteria	Alphaproteobacteria	Rhizobiales	Bradyrhizobiaceae	Bradyrhizobium	Bradyrhizobium valentinum
ORG1473	2.48639	2.41294	2.56223	0.0932382	1.06676	0.156862	Unaffected	Bacteria	Actinobacteria	Actinobacteria	Streptosporangiales	Streptosporangiaceae	Nonomuraea	Nonomuraea cavernae
ORG1469	-1.30416	-1.16824	-1.4346	-0.251353	1.19032	-0.201895	Unaffected	Bacteria	Actinobacteria	Actinobacteria	Streptosporangiales	Streptosporangiaceae	Microbispora	Unclassified Microbispora
ORG1466	-0.266739	-0.199485	-0.345429	-0.158141	1.11585	-0.154339	Unaffected	Bacteria	Actinobacteria	Actinobacteria	Streptosporangiales	Streptosporangiaceae	Microbispora	Microbispora bryophytorum
ORG1459	-0.930149	-0.93155	-0.928079	-0.120944	1.08745	-0.0617105	Unaffected	Bacteria	Actinobacteria	Actinobacteria	Streptosporangiales	Nocardiopsaceae	Unclassified Nocardiopsaceae	Unclassified Nocardiopsaceae
ORG1457	-1.61463	-1.54772	-1.70709	-0.398564	1.31819	-0.197827	Unaffected	Bacteria	Actinobacteria	Actinobacteria	Streptosporangiales	Nocardiopsaceae	Streptomonospora	Unclassified Streptomonospora
ORG1454	1.17342	1.36756	0.861105	-0.339055	1.26493	-0.482153	Unaffected	Bacteria	Actinobacteria	Actinobacteria	Streptosporangiales	Nocardiopsaceae	Nocardiopsis	Unclassified Nocardiopsis
ORG1452	4.18215	4.18215	4.20018	-0.128578	1.09322	-0.236747	Unaffected	Bacteria	Actinobacteria	Actinobacteria	Streptosporangiales	Nocardiopsaceae	Nocardiopsis	Nocardiopsis terrae
ORG3305	1.34191	1.44454	1.20287	-0.259832	1.19734	-0.561756	Ambient	Bacteria	Proteobacteria	Alphaproteobacteria	Rhizobiales	Bradyrhizobiaceae	Bradyrhizobium	Bradyrhizobium japonicum
ORG1442	-3.20973	-3.58804	-2.79998	0.687583	1.61058	0.302607	Unaffected	Bacteria	Actinobacteria	Actinobacteria	Streptomycetales	Unclassified Streptomycetales	Unclassified Streptomycetales	Unclassified Streptomycetales
ORG1441	3.35116	3.29749	3.45717	0.180917	1.1336	0.380893	Unaffected	Bacteria	Actinobacteria	Actinobacteria	Streptomycetales	Streptomycetaceae	Unclassified Streptomycetaceae	Unclassified Streptomycetaceae
ORG1439	10.3025	10.3335	10.2102	-0.105098	1.07557	-0.302282	Unaffected	Bacteria	Actinobacteria	Actinobacteria	Streptomycetales	Streptomycetaceae	Streptomyces	Unclassified Streptomyces
ORG1434	2.22694	2.24377	2.20613	-0.0418631	1.02944	-0.0714392	Unaffected	Bacteria	Actinobacteria	Actinobacteria	Streptomycetales	Streptomycetaceae	Streptomyces	Streptomyces viridosporus
ORG1430	-1.82278	-1.85672	-1.80282	0.0145468	1.01013	0.013568	Unaffected	Bacteria	Actinobacteria	Actinobacteria	Streptomycetales	Streptomycetaceae	Streptomyces	Streptomyces venezuelae
ORG3292	-3.80075	-3.20905	-4.86148	-1.77017	3.41095	-0.616978	Ambient	Bacteria	Proteobacteria	Alphaproteobacteria	Rhizobiales	Bradyrhizobiaceae	Bradyrhizobium	Bradyrhizobium centrolobii
ORG1423	3.91166	3.64117	3.97441	0.266383	1.20279	0.285072	Unaffected	Bacteria	Actinobacteria	Actinobacteria	Streptomycetales	Streptomycetaceae	Streptomyces	Streptomyces termitum
ORG1421	-2.75977	-2.70934	-2.80542	-0.118253	1.08542	-0.0747576	Unaffected	Bacteria	Actinobacteria	Actinobacteria	Streptomycetales	Streptomycetaceae	Streptomyces	Streptomyces sviceus
ORG1415	3.47026	3.48568	3.43241	-0.0649082	1.04602	-0.257166	Unaffected	Bacteria	Actinobacteria	Actinobacteria	Streptomycetales	Streptomycetaceae	Streptomyces	Streptomyces scabiei
ORG1414	1.09414	1.19707	0.981672	-0.214453	1.16026	-0.13082	Unaffected	Bacteria	Actinobacteria	Actinobacteria	Streptomycetales	Streptomycetaceae	Streptomyces	Streptomyces rubidus
ORG1411	-0.224014	-0.21884	-0.225942	-0.145232	1.10591	-0.175712	Unaffected	Bacteria	Actinobacteria	Actinobacteria	Streptomycetales	Streptomycetaceae	Streptomyces	Streptomyces rapamycinicus
ORG1410	-2.74874	-2.85734	-2.68397	0.226677	1.17014	0.104969	Unaffected	Bacteria	Actinobacteria	Actinobacteria	Streptomycetales	Streptomycetaceae	Streptomyces	Streptomyces pristinaespiralis
ORG1386	-2.07303	-1.94061	-2.15376	-0.27054	1.20626	-0.240326	Unaffected	Bacteria	Actinobacteria	Actinobacteria	Streptomycetales	Streptomycetaceae	Streptomyces	Streptomyces lividans
ORG3285	-2.15881	-2.61116	-1.6569	1.10903	2.15701	0.715369	Elevated	Bacteria	Proteobacteria	Alphaproteobacteria	Rhizobiales	Bradyrhizobiaceae	Bradyrhizobiaceae bacterium	Bradyrhizobiaceae bacterium
ORG1384	1.47379	1.45459	1.51992	0.0217353	1.01518	0.0436829	Unaffected	Bacteria	Actinobacteria	Actinobacteria	Streptomycetales	Streptomycetaceae	Streptomyces	Streptomyces laurentii
ORG1382	-2.69552	-2.8151	-2.62316	0.058504	1.04139	0.028232	Unaffected	Bacteria	Actinobacteria	Actinobacteria	Streptomycetales	Streptomycetaceae	Streptomyces	Streptomyces lanatus
ORG1371	-1.62697	-1.72153	-1.52895	0.228186	1.17136	0.168501	Unaffected	Bacteria	Actinobacteria	Actinobacteria	Streptomycetales	Streptomycetaceae	Streptomyces	Streptomyces himastatinicus
ORG1362	-3.69485	-3.49155	-3.91884	-0.414391	1.33274	-0.165758	Unaffected	Bacteria	Actinobacteria	Actinobacteria	Streptomycetales	Streptomycetaceae	Streptomyces	Streptomyces griseoflavus
ORG1361	4.7264	4.66046	4.79692	0.052854	1.03731	0.123144	Unaffected	Bacteria	Actinobacteria	Actinobacteria	Streptomycetales	Streptomycetaceae	Streptomyces	Streptomyces griseocarneus
ORG1360	-0.7709	-0.770995	-0.75792	-0.248247	1.18776	-0.157212	Unaffected	Bacteria	Actinobacteria	Actinobacteria	Streptomycetales	Streptomycetaceae	Streptomyces	Streptomyces gougerotii
ORG3284	-0.307335	-0.0618517	-0.56877	-0.510936	1.42497	-0.512027	Ambient	Bacteria	Proteobacteria	Alphaproteobacteria	Rhizobiales	Bradyrhizobiaceae	Bosea	Unclassified Bosea
ORG1353	0.778348	0.901488	0.668609	-0.268992	1.20497	-0.474588	Unaffected	Bacteria	Actinobacteria	Actinobacteria	Streptomycetales	Streptomycetaceae	Streptomyces	Streptomyces filamentosus
ORG1346	0.813991	0.833905	0.795233	0.0261024	1.01826	0.037634	Unaffected	Bacteria	Actinobacteria	Actinobacteria	Streptomycetales	Streptomycetaceae	Streptomyces	Streptomyces coelicoflavus
ORG1344	-1.45091	-1.23069	-1.93173	-0.625123	1.54234	-0.49144	Unaffected	Bacteria	Actinobacteria	Actinobacteria	Streptomycetales	Streptomycetaceae	Streptomyces	Streptomyces cinnamoneus
ORG3280	-2.11449	-1.69769	-2.82455	-1.11633	2.16795	-0.543356	Ambient	Bacteria	Proteobacteria	Alphaproteobacteria	Rhizobiales	Bradyrhizobiaceae	Afipia	Unclassified Afipia
ORG1338	-3.95729	-3.51716	-4.97087	-1.47024	2.77068	-0.400852	Unaffected	Bacteria	Actinobacteria	Actinobacteria	Streptomycetales	Streptomycetaceae	Streptomyces	Streptomyces capitiformicae
ORG1334	-1.92957	-1.70317	-2.12146	-0.356395	1.28022	-0.215935	Unaffected	Bacteria	Actinobacteria	Actinobacteria	Streptomycetales	Streptomycetaceae	Streptomyces	Streptomyces cacaoi
ORG1329	-2.73207	-2.8074	-2.71635	-0.0236908	1.01656	-0.0161081	Unaffected	Bacteria	Actinobacteria	Actinobacteria	Streptomycetales	Streptomycetaceae	Streptomyces	Streptomyces avidinii
ORG1318	1.00439	1.14159	0.901679	-0.182392	1.13476	-0.302785	Unaffected	Bacteria	Actinobacteria	Actinobacteria	Streptomycetales	Streptomycetaceae	Streptomyces	Streptomyces albus
ORG1316	-3.35183	-3.25126	-3.44709	-0.248445	1.18793	-0.106202	Unaffected	Bacteria	Actinobacteria	Actinobacteria	Streptomycetales	Streptomycetaceae	Streptomyces	Streptomyces albospinus
ORG1315	-1.20881	-2.1956	-0.403159	1.25617	2.3886	0.225528	Unaffected	Bacteria	Actinobacteria	Actinobacteria	Streptomycetales	Streptomycetaceae	Streptomyces	Streptomyces alboflavus
ORG1313	3.23817	3.28423	3.19109	-0.139872	1.10181	-0.420015	Unaffected	Bacteria	Actinobacteria	Actinobacteria	Streptomycetales	Streptomycetaceae	Streptomyces	Streptomyces albidoflavus
ORG1292	-3.64615	-3.75924	-3.4636	0.155943	1.11415	0.047555	Unaffected	Bacteria	Actinobacteria	Actinobacteria	Sporichthyales	Sporichthyaceae	Unclassified Sporichthyaceae	Unclassified Sporichthyaceae
ORG3245	-3.48514	-4.94451	-2.64773	2.09583	4.27471	0.725785	Elevated	Bacteria	Proteobacteria	Alphaproteobacteria	Rhizobiales	Aurantimonadaceae	Fulvimarina	Unclassified Fulvimarina
ORG1287	1.00301	0.944969	1.0489	0.110144	1.07934	0.196386	Unaffected	Bacteria	Actinobacteria	Actinobacteria	Pseudonocardiales	Unclassified Pseudonocardiales	Unclassified Pseudonocardiales	Unclassified Pseudonocardiales
ORG1286	0.404989	0.393016	0.431897	0.0246773	1.01725	0.0112804	Unaffected	Bacteria	Actinobacteria	Actinobacteria	Pseudonocardiales	Pseudonocardiales bacterium	Pseudonocardiales bacterium	Pseudonocardiales bacterium
ORG1284	4.4682	4.47336	4.45616	-0.0360482	1.0253	-0.119584	Unaffected	Bacteria	Actinobacteria	Actinobacteria	Pseudonocardiales	Pseudonocardiaceae	Unclassified Pseudonocardiaceae	Unclassified Pseudonocardiaceae
ORG1281	2.13605	2.21781	2.04376	-0.169476	1.12465	-0.315883	Unaffected	Bacteria	Actinobacteria	Actinobacteria	Pseudonocardiales	Pseudonocardiaceae	Saccharothrix	Unclassified Saccharothrix
ORG5303	-1.19058	-1.41482	-0.771647	0.629044	1.54654	0.536903	Elevated	Bacteria	Synergistetes	Synergistia	Synergistales	Unclassified Synergistales	Unclassified Synergistales	Unclassified Synergistales
ORG5316	2.86004	2.56733	3.07227	0.389466	1.30991	0.835842	Elevated	Bacteria	Tenericutes	Mollicutes	Mycoplasmatales	Mycoplasmataceae	Ureaplasma	Ureaplasma urealyticum
ORG1268	-2.4517	-2.40486	-2.52952	-0.0753952	1.05365	-0.0409551	Unaffected	Bacteria	Actinobacteria	Actinobacteria	Pseudonocardiales	Pseudonocardiaceae	Saccharomonospora	Unclassified Saccharomonospora
ORG5313	-0.1289	-0.254453	0.307608	0.507138	1.42123	0.62095	Elevated	Bacteria	Tenericutes	Mollicutes	Mycoplasmatales	Mycoplasmataceae	Mycoplasmataceae bacterium	Mycoplasmataceae bacterium
ORG5342	1.04157	0.899076	1.22266	0.341673	1.26723	0.74341	Elevated	Bacteria	Thermotogae	Thermotogae	Thermotogales	Thermotogaceae	Unclassified Thermotogaceae	Unclassified Thermotogaceae
ORG1260	-1.24547	-1.10913	-1.33595	-0.12346	1.08934	-0.116318	Unaffected	Bacteria	Actinobacteria	Actinobacteria	Pseudonocardiales	Pseudonocardiaceae	Pseudonocardia	Pseudonocardia sp,
ORG1249	0.500823	0.424309	0.568471	0.164402	1.1207	0.312525	Unaffected	Bacteria	Actinobacteria	Actinobacteria	Pseudonocardiales	Pseudonocardiaceae	Pseudonocardia	Pseudonocardia autotrophica
ORG1242	-3.19168	-3.14807	-3.2426	-0.100373	1.07205	-0.0640615	Unaffected	Bacteria	Actinobacteria	Actinobacteria	Pseudonocardiales	Pseudonocardiaceae	Lentzea	Unclassified Lentzea
ORG1239	-1.28327	-1.53021	-1.17755	0.37461	1.29649	0.33528	Unaffected	Bacteria	Actinobacteria	Actinobacteria	Pseudonocardiales	Pseudonocardiaceae	Lechevalieria	Unclassified Lechevalieria
ORG1236	0.951234	0.912827	1.00821	0.0753313	1.0536	0.149699	Unaffected	Bacteria	Actinobacteria	Actinobacteria	Pseudonocardiales	Pseudonocardiaceae	Kutzneria	Unclassified Kutzneria
ORG1235	-1.59071	-1.58635	-1.59788	-0.0728787	1.05181	-0.0450317	Unaffected	Bacteria	Actinobacteria	Actinobacteria	Pseudonocardiales	Pseudonocardiaceae	Kutzneria	Kutzneria sp,
ORG1232	-0.21631	0.0327802	-0.648179	-0.508893	1.42296	-0.449237	Unaffected	Bacteria	Actinobacteria	Actinobacteria	Pseudonocardiales	Pseudonocardiaceae	Kibdelosporangium	Unclassified Kibdelosporangium
ORG1226	3.3196	3.32045	3.30282	-0.195477	1.1451	-0.284511	Unaffected	Bacteria	Actinobacteria	Actinobacteria	Pseudonocardiales	Pseudonocardiaceae	Amycolatopsis	Unclassified Amycolatopsis
ORG5340	5.33241	5.32318	5.44275	0.185692	1.13736	0.555397	Elevated	Bacteria	Thermotogae	Thermotogae	Thermotogales	Thermotogaceae	Thermotoga	Thermotoga sp,
ORG1214	3.22874	3.26314	3.20697	-0.117869	1.08513	-0.269196	Unaffected	Bacteria	Actinobacteria	Actinobacteria	Pseudonocardiales	Pseudonocardiaceae	Amycolatopsis	Amycolatopsis bullii
ORG5345	12.2788	12.2357	12.3231	0.088612	1.06335	0.659459	Elevated	Bacteria	Unclassified Bacteria	Unclassified Bacteria	Unclassified Bacteria	Unclassified Bacteria	Unclassified Bacteria	Unclassified Bacteria
ORG1209	-1.6031	-1.57668	-1.63185	0.00826908	1.00575	0.00871775	Unaffected	Bacteria	Actinobacteria	Actinobacteria	Pseudonocardiales	Pseudonocardiaceae	Amycolatopsis	Amycolatopsis acidiphila
ORG5426	1.67534	1.57404	1.94343	0.317731	1.24637	0.749708	Elevated	Bacteria	Verrucomicrobia	Verrucomicrobiae	Verrucomicrobiales	Verrucomicrobiaceae	Unclassified Verrucomicrobiaceae	Unclassified Verrucomicrobiaceae
ORG1202	-1.67489	-1.82292	-1.55287	0.478274	1.39308	0.348818	Unaffected	Bacteria	Actinobacteria	Actinobacteria	Pseudonocardiales	Pseudonocardiaceae	Actinophytocola	Unclassified Actinophytocola
ORG1196	0.819669	0.816485	0.960445	-0.0582217	1.04118	-0.0437037	Unaffected	Bacteria	Actinobacteria	Actinobacteria	Pseudonocardiales	Pseudonocardiaceae	Actinomycetospora	Unclassified Actinomycetospora
ORG1194	-0.576249	-0.594639	-0.571715	-0.0590919	1.04181	-0.0430496	Unaffected	Bacteria	Actinobacteria	Actinobacteria	Pseudonocardiales	Pseudonocardiaceae	Actinomycetospora	Actinomycetospora sp,
ORG1184	6.3332	6.34762	6.33246	-0.0376157	1.02642	-0.138228	Unaffected	Bacteria	Actinobacteria	Actinobacteria	Propionibacteriales	Unclassified Propionibacteriales	Unclassified Propionibacteriales	Unclassified Propionibacteriales
ORG1183	-0.940799	-0.986956	-0.899555	0.0544108	1.03843	0.0700406	Unaffected	Bacteria	Actinobacteria	Actinobacteria	Propionibacteriales	Propionibacteriales bacterium	Propionibacteriales bacterium	Propionibacteriales bacterium
ORG5424	-3.96529	-5.76198	-3.34571	2.31304	4.96929	0.635519	Elevated	Bacteria	Verrucomicrobia	Verrucomicrobiae	Verrucomicrobiales	Verrucomicrobiaceae	Roseimicrobium	Roseimicrobium sp,
ORG1174	7.14721	7.16109	7.07305	-0.121448	1.08783	-0.362036	Unaffected	Bacteria	Actinobacteria	Actinobacteria	Propionibacteriales	Propionibacteriaceae	Propionibacterium	Unclassified Propionibacterium
ORG1173	4.33547	4.408	4.26238	-0.165551	1.12159	-0.348294	Unaffected	Bacteria	Actinobacteria	Actinobacteria	Propionibacteriales	Propionibacteriaceae	Propionibacterium	Propionibacterium sp,
ORG1172	5.58754	5.58653	5.58754	0.0174473	1.01217	0.0519613	Unaffected	Bacteria	Actinobacteria	Actinobacteria	Propionibacteriales	Propionibacteriaceae	Propionibacterium	Propionibacterium freudenreichii
ORG1171	-1.0128	-0.950058	-1.03954	0.0276327	1.01934	0.0235047	Unaffected	Bacteria	Actinobacteria	Actinobacteria	Propionibacteriales	Propionibacteriaceae	Propionibacteriaceae bacterium	Propionibacteriaceae bacterium
ORG5409	6.39034	6.30537	6.44125	0.178353	1.13159	0.585249	Elevated	Bacteria	Verrucomicrobia	Verrucomicrobiae	Verrucomicrobiales	Verrucomicrobia subdivision 6	Verrucomicrobia subdivision	Verrucomicrobia subdivision
ORG1164	-1.17734	-0.989655	-1.39693	-0.439847	1.35646	-0.435206	Unaffected	Bacteria	Actinobacteria	Actinobacteria	Propionibacteriales	Propionibacteriaceae	Microlunatus	Microlunatus sp,
ORG1162	2.12695	2.11618	2.14657	-0.0110053	1.00766	-0.0149563	Unaffected	Bacteria	Actinobacteria	Actinobacteria	Propionibacteriales	Propionibacteriaceae	Microlunatus	Microlunatus phosphovorus
ORG1157	4.11176	4.15051	4.09358	-0.204008	1.15189	-0.267409	Unaffected	Bacteria	Actinobacteria	Actinobacteria	Propionibacteriales	Propionibacteriaceae	Cutibacterium	Unclassified Cutibacterium
ORG1156	3.9054	3.9273	3.87676	-0.0714487	1.05077	-0.275114	Unaffected	Bacteria	Actinobacteria	Actinobacteria	Propionibacteriales	Propionibacteriaceae	Cutibacterium	Cutibacterium acnes
ORG5408	2.78579	2.65893	2.96774	0.312002	1.24143	0.928917	Elevated	Bacteria	Verrucomicrobia	Verrucomicrobiae	Verrucomicrobiales	Verrucomicrobia subdivision 6	Unclassified Verrucomicrobia subdivision 6	Unclassified Verrucomicrobia subdivision 6
ORG5405	-0.00615791	-0.313167	0.283898	0.676142	1.59786	0.914217	Elevated	Bacteria	Verrucomicrobia	Verrucomicrobiae	Verrucomicrobiales	Verrucomicrobia subdivision 3	Pedosphaera	Pedosphaera sp,
ORG1146	-1.03224	-1.59542	-0.94815	0.354281	1.27835	0.191491	Unaffected	Bacteria	Actinobacteria	Actinobacteria	Propionibacteriales	Nocardioidaceae	Thermasporomyces	Thermasporomyces composti
ORG5394	8.87641	8.71667	9.06501	0.335079	1.26145	0.636054	Elevated	Bacteria	Verrucomicrobia	Verrucomicrobia bacterium	Verrucomicrobia bacterium	Verrucomicrobia bacterium	Verrucomicrobia bacterium	Verrucomicrobia bacterium
ORG1138	-0.198364	-0.198364	-0.197991	-0.0274074	1.01918	-0.033594	Unaffected	Bacteria	Actinobacteria	Actinobacteria	Propionibacteriales	Nocardioidaceae	Nocardioides	Nocardioides ungokensis
ORG1132	4.18603	4.21444	4.17265	0.0028002	1.00194	0.0100991	Unaffected	Bacteria	Actinobacteria	Actinobacteria	Propionibacteriales	Nocardioidaceae	Nocardioides	Nocardioides sp,
ORG1122	-1.49742	-1.12834	-1.84693	-0.236333	1.178	-0.11227	Unaffected	Bacteria	Actinobacteria	Actinobacteria	Propionibacteriales	Nocardioidaceae	Nocardioides	Nocardioides perillae
ORG1119	-2.07662	-1.98785	-2.15325	-0.138446	1.10072	-0.0933353	Unaffected	Bacteria	Actinobacteria	Actinobacteria	Propionibacteriales	Nocardioidaceae	Nocardioides	Nocardioides panaciterrulae
ORG5393	7.98923	7.85693	8.04825	0.22567	1.16932	0.709795	Elevated	Bacteria	Verrucomicrobia	Unclassified Verrucomicrobia	Unclassified Verrucomicrobia	Unclassified Verrucomicrobia	Unclassified Verrucomicrobia	Unclassified Verrucomicrobia
ORG1117	-2.21284	-2.02402	-2.40276	-0.324951	1.25262	-0.240931	Unaffected	Bacteria	Actinobacteria	Actinobacteria	Propionibacteriales	Nocardioidaceae	Nocardioides	Nocardioides mesophilus
ORG1111	-2.47957	-2.5097	-2.46056	0.289394	1.22213	0.168762	Unaffected	Bacteria	Actinobacteria	Actinobacteria	Propionibacteriales	Nocardioidaceae	Nocardioides	Nocardioides iriomotensis
ORG1110	-1.39837	-1.44248	-1.32419	0.053729	1.03794	0.0209846	Unaffected	Bacteria	Actinobacteria	Actinobacteria	Propionibacteriales	Nocardioidaceae	Nocardioides	Nocardioides immobilis
ORG5389	-0.112822	-0.421504	0.414915	0.747164	1.67849	0.786293	Elevated	Bacteria	Verrucomicrobia	Spartobacteria	Unclassified Spartobacteria	Unclassified Spartobacteria	Unclassified Spartobacteria	Unclassified Spartobacteria
ORG1107	2.263	2.25115	2.26886	0.048239	1.034	0.165431	Unaffected	Bacteria	Actinobacteria	Actinobacteria	Propionibacteriales	Nocardioidaceae	Nocardioides	Nocardioides guangzhouensis
ORG1101	-3.05856	-3.10025	-2.99391	0.0294783	1.02064	0.00782804	Unaffected	Bacteria	Actinobacteria	Actinobacteria	Propionibacteriales	Nocardioidaceae	Nocardioides	Nocardioides euryhalodurans
ORG5385	0.865563	0.691482	1.28006	0.515797	1.42978	0.880313	Elevated	Bacteria	Verrucomicrobia	Spartobacteria	Chthoniobacterales	Chthoniobacteraceae	Unclassified Chthoniobacteraceae	Unclassified Chthoniobacteraceae
ORG1098	1.12266	1.17427	1.07491	-0.173736	1.12798	-0.257263	Unaffected	Bacteria	Actinobacteria	Actinobacteria	Propionibacteriales	Nocardioidaceae	Nocardioides	Nocardioides daphniae
ORG1090	3.09818	3.32604	2.73176	-0.286474	1.21966	-0.455494	Unaffected	Bacteria	Actinobacteria	Actinobacteria	Propionibacteriales	Nocardioidaceae	Nocardioides	Nocardioides albus
ORG1087	1.88835	1.93941	1.78075	-0.157686	1.1155	-0.39258	Unaffected	Bacteria	Actinobacteria	Actinobacteria	Propionibacteriales	Nocardioidaceae	Nocardioidaceae bacterium	Nocardioidaceae bacterium
ORG1083	-0.169249	-0.362582	0.155256	0.485693	1.40026	0.27929	Unaffected	Bacteria	Actinobacteria	Actinobacteria	Propionibacteriales	Nocardioidaceae	Micropruina	Unclassified Micropruina
ORG1081	-1.92916	-2.09227	-1.73437	0.288046	1.22099	0.240125	Unaffected	Bacteria	Actinobacteria	Actinobacteria	Propionibacteriales	Nocardioidaceae	Micropruina	Micropruina glycogenica
ORG1080	2.40995	2.47104	2.34242	-0.11754	1.08488	-0.444441	Unaffected	Bacteria	Actinobacteria	Actinobacteria	Propionibacteriales	Nocardioidaceae	Marmoricola	Unclassified Marmoricola
ORG1079	2.52753	2.57899	2.43639	-0.0302461	1.02119	-0.0659738	Unaffected	Bacteria	Actinobacteria	Actinobacteria	Propionibacteriales	Nocardioidaceae	Marmoricola	Marmoricola sp,
ORG1076	-2.19506	-2.00552	-2.48263	-0.366505	1.28923	-0.167489	Unaffected	Bacteria	Actinobacteria	Actinobacteria	Propionibacteriales	Nocardioidaceae	Marmoricola	Marmoricola pocheonensis
ORG1073	-3.72253	-3.86249	-3.51389	0.32482	1.25251	0.203124	Unaffected	Bacteria	Actinobacteria	Actinobacteria	Propionibacteriales	Nocardioidaceae	Marmoricola	Marmoricola caldifontis
ORG1070	6.22424	6.20407	6.24356	0.0521046	1.03678	0.111237	Unaffected	Bacteria	Actinobacteria	Actinobacteria	Propionibacteriales	Nocardioidaceae	Kribbella	Unclassified Kribbella
ORG1069	1.5018	1.45351	1.62527	0.201716	1.15007	0.283104	Unaffected	Bacteria	Actinobacteria	Actinobacteria	Propionibacteriales	Nocardioidaceae	Kribbella	Kribbella sp,
ORG1058	2.13674	2.03175	2.2431	0.235363	1.1772	0.428241	Unaffected	Bacteria	Actinobacteria	Actinobacteria	Propionibacteriales	Nocardioidaceae	Friedmanniella	Unclassified Friedmanniella
ORG5367	1.73263	1.54277	1.87575	0.410693	1.32932	0.545519	Elevated	Bacteria	Verrucomicrobia	Opitutae	Opitutales	Opitutaceae	Unclassified Opitutaceae	Unclassified Opitutaceae
ORG1055	-2.49614	-2.61112	-2.40641	0.193302	1.14338	0.139229	Unaffected	Bacteria	Actinobacteria	Actinobacteria	Propionibacteriales	Nocardioidaceae	Friedmanniella	Friedmanniella flava
ORG1054	-2.665	-2.30037	-3.17984	-0.964141	1.9509	-0.47649	Unaffected	Bacteria	Actinobacteria	Actinobacteria	Propionibacteriales	Nocardioidaceae	Friedmanniella	Friedmanniella endophytica
ORG1052	-0.799668	-0.736025	-0.867608	-0.187439	1.13874	-0.182399	Unaffected	Bacteria	Actinobacteria	Actinobacteria	Propionibacteriales	Nocardioidaceae	Aeromicrobium	Unclassified Aeromicrobium
ORG1051	-2.61143	-2.44335	-2.77197	-0.440899	1.35745	-0.31334	Unaffected	Bacteria	Actinobacteria	Actinobacteria	Propionibacteriales	Nocardioidaceae	Aeromicrobium	Aeromicrobium sp,
ORG1039	4.86007	4.89932	4.73476	-0.100391	1.07206	-0.286592	Unaffected	Bacteria	Actinobacteria	Actinobacteria	Nakamurellales	Nakamurellaceae	Nakamurella	Unclassified Nakamurella
ORG1038	-2.34322	-2.24148	-2.45441	-0.223977	1.16795	-0.094251	Unaffected	Bacteria	Actinobacteria	Actinobacteria	Nakamurellales	Nakamurellaceae	Nakamurella	Nakamurella sp,
ORG1036	-3.03059	-3.08531	-2.99114	-0.109884	1.07914	-0.0366263	Unaffected	Bacteria	Actinobacteria	Actinobacteria	Nakamurellales	Nakamurellaceae	Nakamurella	Nakamurella panacisegetis
ORG1035	3.21443	3.26926	3.19101	0.106813	1.07685	0.16221	Unaffected	Bacteria	Actinobacteria	Actinobacteria	Nakamurellales	Nakamurellaceae	Nakamurella	Nakamurella multipartita
ORG1033	-1.11509	-1.15379	-1.06762	0.0705462	1.05011	0.0863681	Unaffected	Bacteria	Actinobacteria	Actinobacteria	Nakamurellales	Nakamurellaceae	Nakamurella	Nakamurella flava
ORG1031	-1.08254	-1.04109	-1.12376	-0.0794533	1.05662	-0.0974476	Unaffected	Bacteria	Actinobacteria	Actinobacteria	Nakamurellales	Nakamurellaceae	Nakamurella	Nakamurella deserti
ORG1028	5.59382	5.51228	5.6621	0.148035	1.10806	0.370957	Unaffected	Bacteria	Actinobacteria	Actinobacteria	Micromonosporales	Micromonosporaceae	Unclassified Micromonosporaceae	Unclassified Micromonosporaceae
ORG1027	-1.98335	-2.19329	-1.79712	0.425142	1.3427	0.278451	Unaffected	Bacteria	Actinobacteria	Actinobacteria	Micromonosporales	Micromonosporaceae	Salinispora	Unclassified Salinispora
ORG1026	-2.91567	-2.43682	-3.36512	-0.95673	1.94091	-0.288389	Unaffected	Bacteria	Actinobacteria	Actinobacteria	Micromonosporales	Micromonosporaceae	Salinispora	Salinispora tropica
ORG5357	5.71278	5.52903	5.74066	0.187901	1.13911	0.529809	Elevated	Bacteria	Verrucomicrobia	Opitutae	Opitutales	Opitutaceae	Lacunisphaera	Unclassified Lacunisphaera
ORG1022	-1.76749	-1.52687	-2.10028	-0.46101	1.37651	-0.154194	Unaffected	Bacteria	Actinobacteria	Actinobacteria	Micromonosporales	Micromonosporaceae	Plantactinospora	Unclassified Plantactinospora
ORG1013	-2.89185	-2.88802	-2.8966	-0.137055	1.09966	-0.0558026	Unaffected	Bacteria	Actinobacteria	Actinobacteria	Micromonosporales	Micromonosporaceae	Phytohabitans	Unclassified Phytohabitans
ORG1011	-4.04578	-3.61346	-4.68845	-1.25039	2.37905	-0.446942	Unaffected	Bacteria	Actinobacteria	Actinobacteria	Micromonosporales	Micromonosporaceae	Phytohabitans	Phytohabitans rumicis
ORG1008	-1.6141	-1.6114	-1.61878	-0.0124199	1.00865	-0.00798151	Unaffected	Bacteria	Actinobacteria	Actinobacteria	Micromonosporales	Micromonosporaceae	Micromonosporaceae bacterium	Micromonosporaceae bacterium
ORG1007	5.86416	5.86091	5.90464	-0.000976978	1.00068	-0.00226676	Unaffected	Bacteria	Actinobacteria	Actinobacteria	Micromonosporales	Micromonosporaceae	Micromonospora	Unclassified Micromonospora
ORG1006	2.45247	2.55388	2.32109	-0.201919	1.15023	-0.292713	Unaffected	Bacteria	Actinobacteria	Actinobacteria	Micromonosporales	Micromonosporaceae	Micromonospora	Micromonospora yangpuensis
ORG1002	0.305275	0.469288	0.169051	-0.257257	1.1952	-0.356704	Unaffected	Bacteria	Actinobacteria	Actinobacteria	Micromonosporales	Micromonosporaceae	Micromonospora	Micromonospora sp,
ORG1001	0.206698	0.11741	0.339003	0.0869462	1.06212	0.0786942	Unaffected	Bacteria	Actinobacteria	Actinobacteria	Micromonosporales	Micromonosporaceae	Micromonospora	Micromonospora saelicesensis

## Sheet: S1.2 Fungi
Soil metatranscriptome demonstrates a shift in C, N and S metabolisms of a grassland ecosystem in response to elevated atmospheric CO2
David Rosado-Porto, Stefan Ratering, Gerald Moser, Marianna Deppe, Christoph Müller, Sylvia Schnell
Supplement 1
Tab. S1.2. ALDEx2 results of archaea features using centered log ratio (clr) transformation and the geometric mean abundance of all features
Affected features under elevated CO2 conditions.
Affected features under ambient CO2 conditions.
Features with absolute efffect size greater than 0.8
Features with absolute efffect size greater than 0.5
Organism	Median clr value	Median clr value amb. Green	Median clr value ele. Green	Median difference between conditions	Fold Change	Aldex effect size	Stimulated	Kingdom	Phylum	Class	Order	Family	Genus	Species
ORG7179	-1.91966	-2.37955	-1.64076	0.752887	1.68516	0.621037	Elevated	Eukaryota	Zoopagomycota	Zoopagomycetes	Zoopagales	Piptocephalidaceae	Piptocephalis	Unclassified Piptocephalis
ORG5686	-2.94347	-2.6186	-3.38314	-0.737348	1.66711	-0.279805	Unaffected	Eukaryota	Ascomycota	Dothideomycetes	Aulographales	Aulographaceae	Aulographum	Aulographum hederae
ORG5687	1.43088	1.5748	1.23051	-0.260508	1.1979	-0.306186	Unaffected	Eukaryota	Ascomycota	Dothideomycetes	Aulographales	Aulographaceae	Aulographum	Unclassified Aulographum
ORG6658	2.4242	2.16292	2.54099	0.398674	1.3183	0.86492	Elevated	Eukaryota	Mucoromycota	Mucoromycetes	Mucorales	Rhizopodaceae	Rhizopus	Unclassified Rhizopus
ORG5692	-1.638	-1.65708	-1.62152	0.0691366	1.04909	0.0703472	Unaffected	Eukaryota	Ascomycota	Dothideomycetes	Botryosphaeriales	Saccharataceae	Saccharata	Unclassified Saccharata
ORG6652	-0.786621	-0.468808	-1.0105	-0.532058	1.44599	-0.643385	Ambient	Eukaryota	Mucoromycota	Mucoromycetes	Mucorales	Phycomycetaceae	Phycomyces	Phycomyces blakesleeanus
ORG5696	-2.52978	-2.68064	-2.41091	0.247751	1.18735	0.130416	Unaffected	Eukaryota	Ascomycota	Dothideomycetes	Dothideales	Dothioraceae	Delphinella	Delphinella strobiligena
ORG5699	-1.94263	-1.63559	-2.30875	-0.61939	1.53623	-0.385443	Unaffected	Eukaryota	Ascomycota	Dothideomycetes	Dothideales	Saccotheciaceae	Aureobasidium	Unclassified Aureobasidium
ORG5701	-0.0601231	-0.0105808	-0.155144	-0.119754	1.08655	-0.110131	Unaffected	Eukaryota	Ascomycota	Dothideomycetes	Eremomycetales	Eremomycetaceae	Eremomyces	Eremomyces bilateralis
ORG5702	0.621848	0.499079	0.734309	0.323044	1.25097	0.402903	Unaffected	Eukaryota	Ascomycota	Dothideomycetes	Eremomycetales	Eremomycetaceae	Eremomyces	Unclassified Eremomyces
ORG5703	-2.22041	-1.75784	-3.38069	-1.69715	3.2426	-0.4995	Unaffected	Eukaryota	Ascomycota	Dothideomycetes	Gloniaceae	Gloniaceae	Cenococcum	Unclassified Cenococcum
ORG5704	-2.08756	-1.82003	-2.55439	-0.722395	1.64992	-0.429653	Unaffected	Eukaryota	Ascomycota	Dothideomycetes	Gloniaceae	Gloniaceae	Glonium	Glonium stellatum
ORG5705	-1.82833	-2.06033	-1.34998	0.538327	1.45229	0.250832	Unaffected	Eukaryota	Ascomycota	Dothideomycetes	Gloniaceae	Gloniaceae	Glonium	Unclassified Glonium
ORG5707	-0.136826	-0.0898767	-0.201171	-0.0978474	1.07018	-0.129436	Unaffected	Eukaryota	Ascomycota	Dothideomycetes	Microthyriales	Microthyriaceae	Microthyrium	Unclassified Microthyrium
ORG5710	-3.04651	-3.225	-2.91509	0.382592	1.30368	0.18942	Unaffected	Eukaryota	Ascomycota	Dothideomycetes	Mycosphaerellales	Mycosphaerellaceae	Cercospora	Unclassified Cercospora
ORG6642	0.432007	0.132981	0.618499	0.521787	1.43573	0.504703	Elevated	Eukaryota	Mucoromycota	Mucoromycetes	Mucorales	Cunninghamellaceae	Absidia	Unclassified Absidia
ORG6641	-1.23159	-1.79479	-0.739055	1.08016	2.11427	0.787615	Elevated	Eukaryota	Mucoromycota	Mucoromycetes	Mucorales	Cunninghamellaceae	Absidia	Absidia glauca
ORG6633	3.853	3.67526	3.95592	0.264821	1.20149	1.04266	Elevated	Eukaryota	Mucoromycota	Glomeromycetes	Unclassified Glomeromycetes	Unclassified Glomeromycetes	Unclassified Glomeromycetes	Unclassified Glomeromycetes
ORG5717	-2.06816	-1.99687	-2.25899	-0.280586	1.21469	-0.162471	Unaffected	Eukaryota	Ascomycota	Dothideomycetes	Mycosphaerellales	Mycosphaerellaceae	Zymoseptoria	Unclassified Zymoseptoria
ORG6631	-1.86663	-2.55496	-1.47706	1.01567	2.02184	0.940185	Elevated	Eukaryota	Mucoromycota	Glomeromycetes	Glomerales	Glomeraceae	Unclassified Glomeraceae	Unclassified Glomeraceae
ORG5721	1.09145	1.18576	0.952917	-0.12994	1.09425	-0.155447	Unaffected	Eukaryota	Ascomycota	Dothideomycetes	Mycosphaerellales	Teratosphaeriaceae	Friedmanniomyces	Friedmanniomyces endolithicus
ORG5722	-2.22999	-2.20596	-2.26001	-0.0661003	1.04688	-0.0349459	Unaffected	Eukaryota	Ascomycota	Dothideomycetes	Mycosphaerellales	Teratosphaeriaceae	Friedmanniomyces	Unclassified Friedmanniomyces
ORG5725	-3.17923	-3.24376	-3.00363	0.0803406	1.05727	0.0176412	Unaffected	Eukaryota	Ascomycota	Dothideomycetes	Mycosphaerellales	Teratosphaeriaceae	Teratosphaeria	Unclassified Teratosphaeria
ORG5729	1.85421	1.82413	1.89554	0.0835474	1.05962	0.24059	Unaffected	Eukaryota	Ascomycota	Dothideomycetes	Mytilinidiales	Mytilinidiaceae	Lophium	Unclassified Lophium
ORG5731	0.291102	0.145224	0.460426	0.366961	1.28963	0.452992	Unaffected	Eukaryota	Ascomycota	Dothideomycetes	Patellariales	Patellariaceae	Patellaria	Unclassified Patellaria
ORG5733	-0.399012	-0.355134	-0.419532	0.0708827	1.05036	0.0559186	Unaffected	Eukaryota	Ascomycota	Dothideomycetes	Pleosporales	Amniculicolaceae	Amniculicola	Amniculicola lignicola
ORG5734	0.0405781	0.0363834	0.0463932	-0.015612	1.01088	-0.0274346	Unaffected	Eukaryota	Ascomycota	Dothideomycetes	Pleosporales	Amniculicolaceae	Amniculicola	Unclassified Amniculicola
ORG5735	-1.07887	-0.958589	-1.15307	-0.134985	1.09808	-0.148092	Unaffected	Eukaryota	Ascomycota	Dothideomycetes	Pleosporales	Cucurbitariaceae	Cucurbitaria	Unclassified Cucurbitaria
ORG5736	-3.23444	-3.57176	-2.59888	0.901929	1.86856	0.322495	Unaffected	Eukaryota	Ascomycota	Dothideomycetes	Pleosporales	Cucurbitariaceae	Pyrenochaeta	Pyrenochaeta sp,
ORG5737	-0.411905	-0.723679	-0.255357	0.374805	1.29666	0.448929	Unaffected	Eukaryota	Ascomycota	Dothideomycetes	Pleosporales	Cucurbitariaceae	Pyrenochaeta	Unclassified Pyrenochaeta
ORG6630	6.06061	5.73061	6.1144	0.417794	1.33588	0.675892	Elevated	Eukaryota	Mucoromycota	Glomeromycetes	Glomerales	Glomeraceae	Rhizophagus	Rhizophagus irregularis
ORG6624	2.60098	2.44276	2.8906	0.455252	1.37102	1.08921	Elevated	Eukaryota	Mucoromycota	Glomeromycetes	Diversisporales	Gigasporaceae	Gigaspora	Unclassified Gigaspora
ORG5746	-2.98015	-3.14744	-2.63262	0.620519	1.53743	0.208467	Unaffected	Eukaryota	Ascomycota	Dothideomycetes	Pleosporales	Dothidotthiaceae	Dothidotthia	Dothidotthia symphoricarpi
ORG5747	0.0113608	0.0614952	-0.0847323	-0.237542	1.17898	-0.303504	Unaffected	Eukaryota	Ascomycota	Dothideomycetes	Pleosporales	Dothidotthiaceae	Dothidotthia	Unclassified Dothidotthia
ORG6620	4.21027	4.1729	4.4332	0.256646	1.1947	0.712629	Elevated	Eukaryota	Mucoromycota	Glomeromycetes	Diversisporales	Diversisporaceae	Diversispora	Unclassified Diversispora
ORG5751	-1.95119	-2.14906	-1.62072	0.529842	1.44377	0.267578	Unaffected	Eukaryota	Ascomycota	Dothideomycetes	Pleosporales	Leptosphaeriaceae	Plenodomus	Unclassified Plenodomus
ORG5755	-1.11816	-1.11558	-1.12041	0.0438269	1.03084	0.0434902	Unaffected	Eukaryota	Ascomycota	Dothideomycetes	Pleosporales	Massarinaceae	Byssothecium	Unclassified Byssothecium
ORG5757	-0.4191	-0.404667	-0.45801	0.0316314	1.02217	0.0399936	Unaffected	Eukaryota	Ascomycota	Dothideomycetes	Pleosporales	Massarinaceae	Massarina	Unclassified Massarina
ORG5762	0.980262	1.17411	0.880198	-0.166649	1.12245	-0.222547	Unaffected	Eukaryota	Ascomycota	Dothideomycetes	Pleosporales	Periconiaceae	Periconia	Unclassified Periconia
ORG5765	-1.55603	-1.51796	-1.60053	-0.0177593	1.01239	-0.0117367	Unaffected	Eukaryota	Ascomycota	Dothideomycetes	Pleosporales	Pleomassariaceae	Pleomassaria	Unclassified Pleomassaria
ORG5767	-2.15062	-2.32916	-2.00613	0.245999	1.18591	0.149588	Unaffected	Eukaryota	Ascomycota	Dothideomycetes	Pleosporales	Pleosporaceae	Alternaria	Alternaria sp,
ORG6617	-0.138736	-0.359477	0.448772	0.647322	1.56626	0.729871	Elevated	Eukaryota	Mucoromycota	Endogonomycetes	Endogonales	Endogonaceae	Jimgerdemannia	Unclassified Jimgerdemannia
ORG5770	-0.707517	-0.628601	-0.787219	-0.205653	1.15321	-0.24174	Unaffected	Eukaryota	Ascomycota	Dothideomycetes	Pleosporales	Pleosporaceae	Bipolaris	Unclassified Bipolaris
ORG5773	-1.53395	-1.52656	-1.54991	0.150387	1.10987	0.12137	Unaffected	Eukaryota	Ascomycota	Dothideomycetes	Pleosporales	Pleosporaceae	Unclassified Pleosporaceae	Unclassified Pleosporaceae
ORG5775	-2.19508	-1.88092	-2.35882	-0.412631	1.33111	-0.16895	Unaffected	Eukaryota	Ascomycota	Dothideomycetes	Pleosporales	Sporormiaceae	Sporormia	Unclassified Sporormia
ORG6587	-2.97138	-2.24598	-3.76126	-2.07906	4.22533	-0.560388	Ambient	Eukaryota	Microsporidia	Enterocytozoonidae	Enterocytozoonidae	Enterocytozoonidae	Enterospora	Enterospora canceri
ORG5782	1.7019	1.78114	1.58443	-0.201994	1.15029	-0.475213	Unaffected	Eukaryota	Ascomycota	Dothideomycetes	Pleosporales	Unclassified Pleosporales	Unclassified Pleosporales	Unclassified Pleosporales
ORG5783	-0.226958	-0.0499907	-0.35392	-0.19632	1.14577	-0.177241	Unaffected	Eukaryota	Ascomycota	Dothideomycetes	Pseudoperisporiaceae	Pseudoperisporiaceae	Lizonia	Lizonia empirigonia
ORG5784	3.77941	3.76508	3.79141	0.0365866	1.02568	0.129675	Unaffected	Eukaryota	Ascomycota	Dothideomycetes	Pseudoperisporiaceae	Pseudoperisporiaceae	Lizonia	Unclassified Lizonia
ORG5785	-1.52118	-1.93413	-1.20173	0.682229	1.60462	0.48741	Unaffected	Eukaryota	Ascomycota	Dothideomycetes	Trypetheliales	Trypetheliaceae	Viridothelium	Unclassified Viridothelium
ORG5787	4.73726	4.72419	4.75162	0.0565719	1.03999	0.258765	Unaffected	Eukaryota	Ascomycota	Dothideomycetes	Unclassified Dothideomycetes	Unclassified Dothideomycetes	Unclassified Dothideomycetes	Unclassified Dothideomycetes
ORG5788	-2.49514	-2.15691	-2.70414	-0.390007	1.3104	-0.0931649	Unaffected	Eukaryota	Ascomycota	Dothideomycetes	Venturiales	Cylindrosympodiaceae	Tothia	Tothia fuscella
ORG5794	-2.32147	-2.16769	-2.46058	-0.346128	1.27114	-0.200535	Unaffected	Eukaryota	Ascomycota	Eurotiomycetes	Chaetothyriales	Herpotrichiellaceae	Capronia	Unclassified Capronia
ORG5796	-1.05547	-1.03885	-1.09138	0.051626	1.03643	0.0410181	Unaffected	Eukaryota	Ascomycota	Eurotiomycetes	Chaetothyriales	Herpotrichiellaceae	Exophiala	Exophiala aquamarina
ORG5799	-0.67556	-0.693051	-0.65837	-0.0509366	1.03594	-0.0381342	Unaffected	Eukaryota	Ascomycota	Eurotiomycetes	Chaetothyriales	Herpotrichiellaceae	Fonsecaea	Fonsecaea erecta
ORG5803	0.279218	0.290429	0.267537	0.0133864	1.00932	0.00946573	Unaffected	Eukaryota	Ascomycota	Eurotiomycetes	Chaetothyriales	Herpotrichiellaceae	Unclassified Herpotrichiellaceae	Unclassified Herpotrichiellaceae
ORG6453	1.58581	1.76974	1.35678	-0.344308	1.26954	-0.700461	Ambient	Eukaryota	Chytridiomycota	Chytridiomycetes	Synchytriales	Synchytriaceae	Synchytrium	Synchytrium microbalum
ORG6447	-2.38365	-1.82177	-2.98229	-1.08361	2.11934	-0.611954	Ambient	Eukaryota	Chytridiomycota	Chytridiomycetes	Spizellomycetales	Powellomycetaceae	Powellomyces	Unclassified Powellomyces
ORG5807	1.44349	1.46928	1.40663	-0.0152043	1.01059	-0.0231254	Unaffected	Eukaryota	Ascomycota	Eurotiomycetes	Eurotiales	Aspergillaceae	Aspergillus	Aspergillus campestris
ORG5808	-0.769982	-0.390152	-1.07188	-0.632103	1.54982	-0.467964	Unaffected	Eukaryota	Ascomycota	Eurotiomycetes	Eurotiales	Aspergillaceae	Aspergillus	Aspergillus carbonarius
ORG5809	0.761109	0.99843	0.574748	-0.258189	1.19598	-0.327399	Unaffected	Eukaryota	Ascomycota	Eurotiomycetes	Eurotiales	Aspergillaceae	Aspergillus	Aspergillus eucalypticola
ORG5810	-1.50288	-1.98539	-0.888547	1.00105	2.00146	0.475261	Unaffected	Eukaryota	Ascomycota	Eurotiomycetes	Eurotiales	Aspergillaceae	Aspergillus	Aspergillus felis
ORG5812	1.19329	1.16356	1.2111	0.0380791	1.02675	0.0368231	Unaffected	Eukaryota	Ascomycota	Eurotiomycetes	Eurotiales	Aspergillaceae	Aspergillus	Aspergillus fumigatus
ORG5813	1.84399	1.9051	1.73277	-0.183085	1.13531	-0.117827	Unaffected	Eukaryota	Ascomycota	Eurotiomycetes	Eurotiales	Aspergillaceae	Aspergillus	Aspergillus heteromorphus
ORG5816	-1.84042	-1.69978	-2.03616	-0.0647937	1.04594	-0.0390122	Unaffected	Eukaryota	Ascomycota	Eurotiomycetes	Eurotiales	Aspergillaceae	Aspergillus	Aspergillus indologenus
ORG5817	-0.958894	-0.78714	-1.13603	-0.245747	1.18571	-0.204187	Unaffected	Eukaryota	Ascomycota	Eurotiomycetes	Eurotiales	Aspergillaceae	Aspergillus	Aspergillus lentulus
ORG5818	-1.5181	-1.62672	-1.40307	0.334762	1.26117	0.234778	Unaffected	Eukaryota	Ascomycota	Eurotiomycetes	Eurotiales	Aspergillaceae	Aspergillus	Aspergillus nidulans
ORG5819	-1.31004	-1.05275	-1.5047	-0.356567	1.28038	-0.369596	Unaffected	Eukaryota	Ascomycota	Eurotiomycetes	Eurotiales	Aspergillaceae	Aspergillus	Aspergillus niger
ORG5820	1.01962	1.09027	0.941449	0.0737594	1.05246	0.0845831	Unaffected	Eukaryota	Ascomycota	Eurotiomycetes	Eurotiales	Aspergillaceae	Aspergillus	Aspergillus novofumigatus
ORG5821	-0.850777	-0.925802	-0.766073	0.208008	1.15509	0.17337	Unaffected	Eukaryota	Ascomycota	Eurotiomycetes	Eurotiales	Aspergillaceae	Aspergillus	Aspergillus ochraceoroseus
ORG5822	1.21272	1.07914	1.34942	0.0595431	1.04214	0.0880261	Unaffected	Eukaryota	Ascomycota	Eurotiomycetes	Eurotiales	Aspergillaceae	Aspergillus	Aspergillus oryzae
ORG5826	0.706039	0.88505	0.637717	-0.266456	1.20285	-0.399414	Unaffected	Eukaryota	Ascomycota	Eurotiomycetes	Eurotiales	Aspergillaceae	Aspergillus	Aspergillus steynii
ORG5827	-2.4913	-2.61908	-2.34381	0.343948	1.26923	0.124858	Unaffected	Eukaryota	Ascomycota	Eurotiomycetes	Eurotiales	Aspergillaceae	Aspergillus	Aspergillus tanneri
ORG6290	-0.0795359	0.103619	-0.467352	-0.525337	1.43927	-0.685908	Ambient	Eukaryota	Basidiomycota	Ustilaginomycetes	Ustilaginales	Ustilaginaceae	Anthracocystis	Unclassified Anthracocystis
ORG5830	0.192291	0.383129	0.0137896	-0.284315	1.21783	-0.327617	Unaffected	Eukaryota	Ascomycota	Eurotiomycetes	Eurotiales	Aspergillaceae	Penicillium	Penicillium freii
ORG5831	-0.702759	-0.780583	-0.584574	0.20374	1.15168	0.252146	Unaffected	Eukaryota	Ascomycota	Eurotiomycetes	Eurotiales	Aspergillaceae	Penicillium	Penicillium nordicum
ORG6279	2.72293	2.54638	2.88746	0.312793	1.24211	0.623781	Elevated	Eukaryota	Basidiomycota	Tremellomycetes	Tremellales	Tremellaceae	Tremella	Unclassified Tremella
ORG5834	3.32108	3.31674	3.32639	0.026886	1.01881	0.0900838	Unaffected	Eukaryota	Ascomycota	Eurotiomycetes	Eurotiales	Aspergillaceae	Penicillium	Unclassified Penicillium
ORG5835	4.63325	4.51589	4.67401	0.0980976	1.07036	0.316154	Unaffected	Eukaryota	Ascomycota	Eurotiomycetes	Eurotiales	Aspergillaceae	Unclassified Aspergillaceae	Unclassified Aspergillaceae
ORG5840	-3.36992	-3.72303	-3.15793	0.735545	1.66503	0.224728	Unaffected	Eukaryota	Ascomycota	Eurotiomycetes	Eurotiales	Trichocomaceae	Talaromyces	Talaromyces stipitatus
ORG5841	2.20736	2.28281	2.14308	-0.116044	1.08376	-0.345395	Unaffected	Eukaryota	Ascomycota	Eurotiomycetes	Eurotiales	Trichocomaceae	Talaromyces	Unclassified Talaromyces
ORG6272	0.166698	0.482657	0.0440279	-0.415459	1.33372	-0.625134	Ambient	Eukaryota	Basidiomycota	Tremellomycetes	Tremellales	Cryptococcaceae	Cryptococcus	Unclassified Cryptococcus
ORG5844	0.213414	0.0327393	0.709791	0.538548	1.45251	0.390697	Unaffected	Eukaryota	Ascomycota	Eurotiomycetes	Onygenales	Ajellomycetaceae	Blastomyces	Blastomyces dermatitidis
ORG5845	0.862904	0.822215	0.935282	0.210766	1.1573	0.346969	Unaffected	Eukaryota	Ascomycota	Eurotiomycetes	Onygenales	Ajellomycetaceae	Blastomyces	Unclassified Blastomyces
ORG5847	-2.25914	-2.42178	-2.15422	0.29741	1.22894	0.139024	Unaffected	Eukaryota	Ascomycota	Eurotiomycetes	Onygenales	Ajellomycetaceae	Emmonsia	Emmonsia crescens
ORG5848	-0.842154	-0.852931	-0.840272	0.023774	1.01662	0.0171517	Unaffected	Eukaryota	Ascomycota	Eurotiomycetes	Onygenales	Ajellomycetaceae	Emmonsia	Unclassified Emmonsia
ORG5849	0.814273	0.812191	0.847509	0.150821	1.1102	0.166319	Unaffected	Eukaryota	Ascomycota	Eurotiomycetes	Onygenales	Ajellomycetaceae	Histoplasma	Histoplasma capsulatum
ORG6268	-0.635544	-0.844239	-0.478068	0.379627	1.30101	0.50011	Elevated	Eukaryota	Basidiomycota	Tremellomycetes	Cystofilobasidiales	Mrakiaceae	Phaffia	Unclassified Phaffia
ORG5853	0.608626	0.493244	0.733013	0.307909	1.23791	0.329219	Unaffected	Eukaryota	Ascomycota	Eurotiomycetes	Onygenales	Ajellomycetaceae	Unclassified Ajellomycetaceae	Unclassified Ajellomycetaceae
ORG5854	-1.09065	-1.19593	-0.974747	0.176346	1.13002	0.182931	Unaffected	Eukaryota	Ascomycota	Eurotiomycetes	Onygenales	Arthrodermataceae	Trichophyton	Unclassified Trichophyton
ORG5855	-0.638247	-0.542596	-0.72911	0.000520381	1.00036	0.000339483	Unaffected	Eukaryota	Ascomycota	Eurotiomycetes	Onygenales	Coccidioides	Coccidioides	Coccidioides immitis
ORG6265	-2.6452	-3.33392	-2.06444	1.35439	2.5569	0.608819	Elevated	Eukaryota	Basidiomycota	Pucciniomycetes	Pucciniales	Unclassified Pucciniales	Unclassified Pucciniales	Unclassified Pucciniales
ORG5857	0.884201	0.978633	0.841697	-0.0746485	1.0531	-0.124955	Unaffected	Eukaryota	Ascomycota	Eurotiomycetes	Onygenales	Paracoccidioides	Paracoccidioides	Paracoccidioides lutzii
ORG6244	-2.1707	-1.82169	-3.29351	-1.43128	2.69687	-0.511878	Ambient	Eukaryota	Basidiomycota	Exobasidiomycetes	Unclassified Exobasidiomycetes	Unclassified Exobasidiomycetes	Unclassified Exobasidiomycetes	Unclassified Exobasidiomycetes
ORG5859	-0.981593	-1.13553	-0.892593	0.382321	1.30344	0.347945	Unaffected	Eukaryota	Ascomycota	Eurotiomycetes	Onygenales	Unclassified Onygenales	Unclassified Onygenales	Unclassified Onygenales
ORG6242	0.94821	0.866238	1.12318	0.26793	1.20408	0.565541	Elevated	Eukaryota	Basidiomycota	Exobasidiomycetes	Microstromatales	Pseudomicrostroma	Pseudomicrostroma	Unclassified Pseudomicrostroma
ORG5861	-2.79189	-2.98738	-2.72778	0.252135	1.19097	0.0552126	Unaffected	Eukaryota	Ascomycota	Lecanoromycetes	Lecanorales	Parmeliaceae	Letharia	Unclassified Letharia
ORG5862	-2.98348	-2.95207	-3.01117	0.019965	1.01393	0.013176	Unaffected	Eukaryota	Ascomycota	Lecanoromycetes	Lecanorales	Parmeliaceae	Unclassified Parmeliaceae	Unclassified Parmeliaceae
ORG5863	-1.68916	-1.71506	-1.67629	-0.121117	1.08758	-0.0623194	Unaffected	Eukaryota	Ascomycota	Lecanoromycetes	Teloschistales	Teloschistaceae	Dufourea	Unclassified Dufourea
ORG5864	-2.35158	-2.34535	-2.3566	0.0426908	1.03003	0.0174433	Unaffected	Eukaryota	Ascomycota	Lecanoromycetes	Umbilicariales	Umbilicariaceae	Lasallia	Unclassified Lasallia
ORG6231	-1.18331	-1.72147	-0.57259	0.992366	1.98944	0.709232	Elevated	Eukaryota	Basidiomycota	Dacrymycetes	Dacrymycetales	Dacrymycetaceae	Calocera	Calocera viscosa
ORG5870	0.374559	0.318507	0.436995	0.100916	1.07245	0.126037	Unaffected	Eukaryota	Ascomycota	Leotiomycetes	Helotiales	Chlorociboriaceae	Chlorociboria	Chlorociboria aeruginascens
ORG5871	0.801786	0.74827	0.870645	0.0884229	1.06321	0.180269	Unaffected	Eukaryota	Ascomycota	Leotiomycetes	Helotiales	Chlorociboriaceae	Chlorociboria	Unclassified Chlorociboria
ORG5872	-2.65371	-2.58917	-2.98521	-0.603861	1.51978	-0.13535	Unaffected	Eukaryota	Ascomycota	Leotiomycetes	Helotiales	Chlorociboriaceae	Unclassified Chlorociboriaceae	Unclassified Chlorociboriaceae
ORG5874	-1.48419	-1.57504	-1.31133	0.245816	1.18576	0.0870237	Unaffected	Eukaryota	Ascomycota	Leotiomycetes	Helotiales	Dermateaceae	Marssonina	Marssonina brunnea
ORG5875	2.54994	2.576	2.54906	0.0596777	1.04223	0.0577963	Unaffected	Eukaryota	Ascomycota	Leotiomycetes	Helotiales	Dermateaceae	Marssonina	Unclassified Marssonina
ORG5881	-1.74347	-1.92547	-1.61913	0.320544	1.2488	0.313119	Unaffected	Eukaryota	Ascomycota	Leotiomycetes	Helotiales	Lachnaceae	Lachnellula	Lachnellula arida
ORG5883	-1.03986	-0.987315	-1.08895	0.036318	1.02549	0.0323775	Unaffected	Eukaryota	Ascomycota	Leotiomycetes	Helotiales	Lachnaceae	Lachnellula	Lachnellula subtilissima
ORG5884	-0.411339	-0.380886	-0.433597	0.093598	1.06703	0.0512148	Unaffected	Eukaryota	Ascomycota	Leotiomycetes	Helotiales	Lachnaceae	Lachnellula	Lachnellula suecica
ORG6207	0.0714201	-0.133765	0.280934	0.396527	1.31634	0.757604	Elevated	Eukaryota	Basidiomycota	Agaricomycetes	Polyporales	Polyporaceae	Lentinus	Unclassified Lentinus
ORG5889	0.991052	0.917388	1.03122	0.124228	1.08992	0.24982	Unaffected	Eukaryota	Ascomycota	Leotiomycetes	Helotiales	Leotiaceae	Pezoloma	Unclassified Pezoloma
ORG5891	-0.7758	-0.863407	-0.73749	0.0626478	1.04438	0.0823519	Unaffected	Eukaryota	Ascomycota	Leotiomycetes	Helotiales	Mollisiaceae	Phialocephala	Unclassified Phialocephala
ORG6204	-2.50774	-1.98171	-3.36411	-1.24419	2.36885	-0.590005	Ambient	Eukaryota	Basidiomycota	Agaricomycetes	Polyporales	Phanerochaetaceae	Phanerochaete	Unclassified Phanerochaete
ORG5902	-0.584721	-0.84227	-0.466035	0.404698	1.32381	0.395242	Unaffected	Eukaryota	Ascomycota	Leotiomycetes	Helotiales	Sclerotiniaceae	Sclerotinia	Unclassified Sclerotinia
ORG5904	2.94045	2.96371	2.90274	-0.0962528	1.06899	-0.290352	Unaffected	Eukaryota	Ascomycota	Leotiomycetes	Helotiales	Unclassified Helotiales	Unclassified Helotiales	Unclassified Helotiales
ORG5905	-3.16014	-3.36812	-2.97628	0.408684	1.32747	0.16963	Unaffected	Eukaryota	Ascomycota	Leotiomycetes	Myxotrichaceae	Myxotrichaceae	Amorphotheca	Unclassified Amorphotheca
ORG5907	-0.899369	-0.844053	-0.946456	-0.158278	1.11595	-0.134349	Unaffected	Eukaryota	Ascomycota	Leotiomycetes	Myxotrichaceae	Myxotrichaceae	Oidiodendron	Unclassified Oidiodendron
ORG5908	-2.10244	-1.80308	-2.54083	-0.804325	1.74633	-0.371323	Unaffected	Eukaryota	Ascomycota	Leotiomycetes	Myxotrichaceae	Myxotrichaceae	Unclassified Myxotrichaceae	Unclassified Myxotrichaceae
ORG5910	-0.00603964	0.129406	-0.165525	-0.301002	1.232	-0.394165	Unaffected	Eukaryota	Ascomycota	Leotiomycetes	Pseudeurotiaceae	Pseudeurotiaceae	Pseudogymnoascus	Pseudogymnoascus sp,
ORG5911	-0.39422	-0.452341	-0.338049	0.049805	1.03513	0.0334203	Unaffected	Eukaryota	Ascomycota	Leotiomycetes	Pseudeurotiaceae	Pseudeurotiaceae	Pseudogymnoascus	Unclassified Pseudogymnoascus
ORG5912	2.535	2.51401	2.54821	0.0581082	1.0411	0.197571	Unaffected	Eukaryota	Ascomycota	Leotiomycetes	Unclassified Leotiomycetes	Unclassified Leotiomycetes	Unclassified Leotiomycetes	Unclassified Leotiomycetes
ORG5915	1.44152	1.44287	1.43244	-0.141936	1.10338	-0.192593	Unaffected	Eukaryota	Ascomycota	Orbiliomycetes	Orbiliales	Orbiliaceae	Arthrobotrys	Unclassified Arthrobotrys
ORG5917	-1.68175	-2.0655	-1.28815	0.714847	1.64131	0.367427	Unaffected	Eukaryota	Ascomycota	Orbiliomycetes	Orbiliales	Orbiliaceae	Dactylellina	Unclassified Dactylellina
ORG5919	-0.963657	-0.864706	-1.01107	-0.213268	1.15931	-0.196898	Unaffected	Eukaryota	Ascomycota	Orbiliomycetes	Orbiliales	Orbiliaceae	Drechslerella	Unclassified Drechslerella
ORG5922	-0.976257	-0.800156	-1.12074	-0.316674	1.24546	-0.270778	Unaffected	Eukaryota	Ascomycota	Pezizomycetes	Pezizales	Ascobolaceae	Ascobolus	Unclassified Ascobolus
ORG6160	0.868023	0.700351	1.03233	0.304016	1.23458	0.562213	Elevated	Eukaryota	Basidiomycota	Agaricomycetes	Boletales	Paxillaceae	Paxillus	Unclassified Paxillus
ORG5924	1.01449	1.09029	0.939206	-0.176033	1.12977	-0.300164	Unaffected	Eukaryota	Ascomycota	Pezizomycetes	Pezizales	Pezizaceae	Terfezia	Unclassified Terfezia
ORG5925	-0.494837	-0.575251	-0.366569	0.326427	1.2539	0.269542	Unaffected	Eukaryota	Ascomycota	Pezizomycetes	Pezizales	Pyronemataceae	Sphaerosporella	Sphaerosporella brunnea
ORG5926	1.07496	1.15802	0.97427	-0.210671	1.15723	-0.345389	Unaffected	Eukaryota	Ascomycota	Pezizomycetes	Pezizales	Pyronemataceae	Sphaerosporella	Unclassified Sphaerosporella
ORG5929	-2.29193	-2.08122	-2.43093	-0.273243	1.20852	-0.112678	Unaffected	Eukaryota	Ascomycota	Pezizomycetes	Pezizales	Tuberaceae	Tuber	Unclassified Tuber
ORG5932	-0.621683	-0.54143	-0.712464	-0.143826	1.10483	-0.219567	Unaffected	Eukaryota	Ascomycota	Saccharomycetes	Saccharomycetales	Candida	Candida	Unclassified Candida
ORG5936	-2.97052	-3.29636	-2.59436	0.813965	1.75804	0.32241	Unaffected	Eukaryota	Ascomycota	Saccharomycetes	Saccharomycetales	Debaryomycetaceae	Scheffersomyces	Unclassified Scheffersomyces
ORG5938	-1.28979	-1.2494	-1.35701	-0.0924902	1.06621	-0.0660074	Unaffected	Eukaryota	Ascomycota	Saccharomycetes	Saccharomycetales	Debaryomycetaceae	Unclassified Debaryomycetaceae	Unclassified Debaryomycetaceae
ORG5941	1.99695	2.07786	1.93419	-0.13112	1.09514	-0.125959	Unaffected	Eukaryota	Ascomycota	Saccharomycetes	Saccharomycetales	Dipodascaceae	Yarrowia	Unclassified Yarrowia
ORG6157	-1.05016	-1.45699	-0.767116	0.73756	1.66735	0.592097	Elevated	Eukaryota	Basidiomycota	Agaricomycetes	Boletales	Coniophoraceae	Coniophora	Unclassified Coniophora
ORG5944	-1.14991	-1.03078	-1.26323	-0.220897	1.16546	-0.183373	Unaffected	Eukaryota	Ascomycota	Saccharomycetes	Saccharomycetales	Lipomycetaceae	Lipomyces	Lipomyces starkeyi
ORG5945	-0.283888	-0.420246	-0.162437	0.316579	1.24537	0.423571	Unaffected	Eukaryota	Ascomycota	Saccharomycetes	Saccharomycetales	Lipomycetaceae	Lipomyces	Unclassified Lipomyces
ORG5947	-3.03013	-3.29288	-2.79516	0.498724	1.41296	0.191791	Unaffected	Eukaryota	Ascomycota	Saccharomycetes	Saccharomycetales	Metschnikowiaceae	Metschnikowia	Metschnikowia aff,
ORG5948	-2.1356	-1.87556	-2.39423	-0.529994	1.44392	-0.441554	Unaffected	Eukaryota	Ascomycota	Saccharomycetes	Saccharomycetales	Metschnikowiaceae	Metschnikowia	Metschnikowia bicuspidata
ORG5950	1.75771	1.75036	1.82388	0.19863	1.14761	0.289249	Unaffected	Eukaryota	Ascomycota	Saccharomycetes	Saccharomycetales	Metschnikowiaceae	Metschnikowia	Unclassified Metschnikowia
ORG5953	-2.52543	-2.36355	-2.60016	-0.281258	1.21525	-0.158054	Unaffected	Eukaryota	Ascomycota	Saccharomycetes	Saccharomycetales	Phaffomycetaceae	Komagataella	Unclassified Komagataella
ORG5954	-0.0177416	0.127997	-0.33728	-0.45997	1.37551	-0.417412	Unaffected	Eukaryota	Ascomycota	Saccharomycetes	Saccharomycetales	Phaffomycetaceae	Wickerhamomyces	Unclassified Wickerhamomyces
ORG5957	5.30239	5.25306	5.4115	0.124179	1.08989	0.249535	Unaffected	Eukaryota	Ascomycota	Saccharomycetes	Saccharomycetales	Pichiaceae	Ogataea	Unclassified Ogataea
ORG5958	0.0949777	0.0887153	0.110829	0.00426292	1.00296	0.0041517	Unaffected	Eukaryota	Ascomycota	Saccharomycetes	Saccharomycetales	Pichiaceae	Pichia	Pichia kudriavzevii
ORG5960	1.64232	1.69899	1.60551	-0.0744165	1.05294	-0.114219	Unaffected	Eukaryota	Ascomycota	Saccharomycetes	Saccharomycetales	Pichiaceae	Pichia	Unclassified Pichia
ORG5961	-1.48038	-1.65806	-1.25528	0.268554	1.2046	0.116729	Unaffected	Eukaryota	Ascomycota	Saccharomycetes	Saccharomycetales	Saccharomycetaceae	Kluyveromyces	Kluyveromyces marxianus
ORG5962	1.61182	1.67201	1.57816	-0.036393	1.02555	-0.0842951	Unaffected	Eukaryota	Ascomycota	Saccharomycetes	Saccharomycetales	Saccharomycetaceae	Kluyveromyces	Unclassified Kluyveromyces
ORG5964	0.558114	0.821788	0.417612	-0.315897	1.24479	-0.426283	Unaffected	Eukaryota	Ascomycota	Saccharomycetes	Saccharomycetales	Saccharomycetaceae	Pachysolen	Pachysolen tannophilus
ORG5965	0.168314	0.213638	0.112138	-0.0890977	1.0637	-0.112119	Unaffected	Eukaryota	Ascomycota	Saccharomycetes	Saccharomycetales	Saccharomycetaceae	Pachysolen	Unclassified Pachysolen
ORG6153	-0.638369	-0.789364	-0.413552	0.467345	1.38256	0.581697	Elevated	Eukaryota	Basidiomycota	Agaricomycetes	Atheliales	Atheliaceae	Piloderma	Piloderma croceum
ORG5967	-1.15363	-1.12063	-1.17255	0.356136	1.27999	0.133135	Unaffected	Eukaryota	Ascomycota	Saccharomycetes	Saccharomycetales	Saccharomycetaceae	Saccharomyces	Saccharomyces kudriavzevii
ORG5968	-1.26537	-1.36562	-1.18431	0.20602	1.1535	0.206181	Unaffected	Eukaryota	Ascomycota	Saccharomycetes	Saccharomycetales	Saccharomycetaceae	Saccharomyces	Saccharomyces pastorianus
ORG5969	3.23295	3.24854	3.21555	0.0995982	1.07148	0.260126	Unaffected	Eukaryota	Ascomycota	Saccharomycetes	Saccharomycetales	Saccharomycetaceae	Saccharomyces	Unclassified Saccharomyces
ORG6152	1.00552	0.876886	1.26925	0.369256	1.29169	0.562383	Elevated	Eukaryota	Basidiomycota	Agaricomycetes	Atheliales	Atheliaceae	Fibularhizoctonia	Unclassified Fibularhizoctonia
ORG5972	0.934395	0.999435	0.872114	-0.139727	1.1017	-0.238056	Unaffected	Eukaryota	Ascomycota	Saccharomycetes	Saccharomycetales	Saccharomycetaceae	Zygosaccharomyces	Unclassified Zygosaccharomyces
ORG5978	2.74549	2.77833	2.71106	-0.0632715	1.04483	-0.182208	Unaffected	Eukaryota	Ascomycota	Saccharomycetes	Saccharomycetales	Unclassified Saccharomycetales	Unclassified Saccharomycetales	Unclassified Saccharomycetales
ORG5979	3.66639	3.64063	3.70367	0.0120884	1.00841	0.0247074	Unaffected	Eukaryota	Ascomycota	Saitoella	Saitoella	Saitoella	Saitoella	Saitoella complicata
ORG6116	1.39285	1.6395	0.821614	-0.610052	1.52631	-0.59401	Ambient	Eukaryota	Basidiomycota	Agaricomycetes	Agaricales	Cortinariaceae	Hebeloma	Hebeloma cylindrosporum
ORG5984	0.489783	0.490489	0.485721	0.0825065	1.05886	0.102662	Unaffected	Eukaryota	Ascomycota	Sordariomycetes	Diaporthales	Cryphonectriaceae	Cryphonectria	Cryphonectria parasitica
ORG5985	-0.174214	-0.0208457	-0.295474	-0.208813	1.15574	-0.243048	Unaffected	Eukaryota	Ascomycota	Sordariomycetes	Diaporthales	Cryphonectriaceae	Cryphonectria	Unclassified Cryphonectria
ORG6007	-1.29231	-1.13137	-1.46861	-0.290706	1.22324	-0.326213	Unaffected	Eukaryota	Ascomycota	Sordariomycetes	Hypocreales	Clavicipitaceae	Metarhizium	Unclassified Metarhizium
ORG6009	-1.35345	-1.21956	-1.42559	-0.244189	1.18443	-0.198353	Unaffected	Eukaryota	Ascomycota	Sordariomycetes	Hypocreales	Clavicipitaceae	Unclassified Clavicipitaceae	Unclassified Clavicipitaceae
ORG6010	-1.24141	-1.25014	-1.2404	0.0431839	1.03039	0.0327669	Unaffected	Eukaryota	Ascomycota	Sordariomycetes	Hypocreales	Clavicipitaceae	Ustilaginoidea	Unclassified Ustilaginoidea
ORG6016	-0.552788	-0.472698	-0.665893	-0.20542	1.15302	-0.227895	Unaffected	Eukaryota	Ascomycota	Sordariomycetes	Hypocreales	Hypocreaceae	Trichoderma	Trichoderma atroviride
ORG6020	-1.76588	-1.88665	-1.50712	0.261512	1.19873	0.108355	Unaffected	Eukaryota	Ascomycota	Sordariomycetes	Hypocreales	Hypocreaceae	Trichoderma	Trichoderma longibrachiatum
ORG6023	2.7869	2.87927	2.75427	-0.129727	1.09409	-0.320513	Unaffected	Eukaryota	Ascomycota	Sordariomycetes	Hypocreales	Hypocreaceae	Trichoderma	Unclassified Trichoderma
ORG6062	-1.23836	-0.809352	-1.92294	-0.915779	1.88659	-0.683632	Ambient	Eukaryota	Ascomycota	Sordariomycetes	Sordariales	Chaetomiaceae	Chaetomium	Unclassified Chaetomium
ORG6029	2.23092	2.23762	2.21918	-0.0578179	1.04089	-0.11539	Unaffected	Eukaryota	Ascomycota	Sordariomycetes	Hypocreales	Nectriaceae	Fusarium	Fusarium pseudograminearum
ORG6034	2.35987	2.43159	2.25617	-0.208484	1.15547	-0.474417	Unaffected	Eukaryota	Ascomycota	Sordariomycetes	Hypocreales	Nectriaceae	Fusarium	Unclassified Fusarium
ORG6037	-2.88259	-2.55077	-3.48036	-0.827828	1.77501	-0.319594	Unaffected	Eukaryota	Ascomycota	Sordariomycetes	Hypocreales	Ophiocordycipitaceae	Hirsutella	Hirsutella minnesotensis
ORG6040	-3.53001	-4.20631	-3.01093	1.29127	2.44744	0.534918	Elevated	Eukaryota	Ascomycota	Sordariomycetes	Hypocreales	Ophiocordycipitaceae	Ophiocordyceps	Ophiocordyceps unilateralis
ORG6038	-1.65935	-1.11165	-2.11903	-1.15211	2.22239	-0.712709	Ambient	Eukaryota	Ascomycota	Sordariomycetes	Hypocreales	Ophiocordycipitaceae	Hirsutella	Unclassified Hirsutella
ORG6041	0.866923	0.934129	0.805765	-0.245227	1.18528	-0.250519	Unaffected	Eukaryota	Ascomycota	Sordariomycetes	Hypocreales	Ophiocordycipitaceae	Ophiocordyceps	Unclassified Ophiocordyceps
ORG6048	1.05948	1.03594	1.1208	0.105743	1.07605	0.136672	Unaffected	Eukaryota	Ascomycota	Sordariomycetes	Hypocreales	Unclassified Hypocreales	Unclassified Hypocreales	Unclassified Hypocreales
ORG6052	-0.691462	-0.653996	-0.708338	-0.0241371	1.01687	-0.0152294	Unaffected	Eukaryota	Ascomycota	Sordariomycetes	Magnaporthales	Pyriculariaceae	Pyricularia	Pyricularia oryzae
ORG6058	-0.90808	-1.02282	-0.729773	0.170609	1.12553	0.11748	Unaffected	Eukaryota	Ascomycota	Sordariomycetes	Ophiostomatales	Ophiostomataceae	Sporothrix	Unclassified Sporothrix
ORG6027	2.06276	2.4082	1.77215	-0.651243	1.57052	-0.752924	Ambient	Eukaryota	Ascomycota	Sordariomycetes	Hypocreales	Nectriaceae	Fusarium	Fusarium oxysporum
ORG6066	-1.29846	-1.21604	-1.4088	-0.162652	1.11934	-0.10685	Unaffected	Eukaryota	Ascomycota	Sordariomycetes	Sordariales	Chaetomiaceae	Thermothelomyces	Unclassified Thermothelomyces
ORG6068	0.295544	0.290921	0.30377	0.0011223	1.00078	0.000686065	Unaffected	Eukaryota	Ascomycota	Sordariomycetes	Sordariales	Chaetomiaceae	Thermothielavioides	Unclassified Thermothielavioides
ORG6069	-1.57791	-1.72272	-1.43467	0.195476	1.1451	0.17711	Unaffected	Eukaryota	Ascomycota	Sordariomycetes	Sordariales	Chaetomiaceae	Unclassified Chaetomiaceae	Unclassified Chaetomiaceae
ORG6072	0.371315	0.474457	0.303208	-0.220815	1.16539	-0.31453	Unaffected	Eukaryota	Ascomycota	Sordariomycetes	Sordariales	Sordariaceae	Neurospora	Neurospora tetrasperma
ORG6073	-0.966586	-0.975897	-0.955854	0.0343744	1.02411	0.0305858	Unaffected	Eukaryota	Ascomycota	Sordariomycetes	Sordariales	Sordariaceae	Neurospora	Unclassified Neurospora
ORG6074	1.59362	1.69482	1.45385	-0.174872	1.12886	-0.202602	Unaffected	Eukaryota	Ascomycota	Sordariomycetes	Sordariales	Unclassified Sordariales	Unclassified Sordariales	Unclassified Sordariales
ORG6075	4.31427	4.35563	4.25943	-0.0438198	1.03084	-0.0770509	Unaffected	Eukaryota	Ascomycota	Sordariomycetes	Unclassified Sordariomycetes	Unclassified Sordariomycetes	Unclassified Sordariomycetes	Unclassified Sordariomycetes
ORG6078	-2.93295	-3.21166	-2.73537	0.558608	1.47285	0.192994	Unaffected	Eukaryota	Ascomycota	Sordariomycetes	Xylariales	Hypoxylaceae	Hypoxylon	Hypoxylon sp,
ORG6079	-0.0600397	-0.158807	0.0118324	0.156306	1.11443	0.211152	Unaffected	Eukaryota	Ascomycota	Sordariomycetes	Xylariales	Hypoxylaceae	Hypoxylon	Unclassified Hypoxylon
ORG6083	2.46656	2.61888	2.42134	-0.0671021	1.04761	-0.0736579	Unaffected	Eukaryota	Ascomycota	Sordariomycetes	Xylariales	Unclassified Xylariales	Unclassified Xylariales	Unclassified Xylariales
ORG6084	-0.248553	-0.273525	-0.207159	0.146079	1.10656	0.0805189	Unaffected	Eukaryota	Ascomycota	Sordariomycetes	Xylariales	Xylariaceae	Rosellinia	Rosellinia necatrix
ORG6085	2.07023	1.74114	2.31833	0.329512	1.25659	0.362151	Unaffected	Eukaryota	Ascomycota	Sordariomycetes	Xylariales	Xylariaceae	Rosellinia	Unclassified Rosellinia
ORG6086	3.0024	2.74775	3.03487	0.357749	1.28143	0.490336	Unaffected	Eukaryota	Ascomycota	Sordariomycetes	Xylariales	Xylariaceae	Unclassified Xylariaceae	Unclassified Xylariaceae
ORG6087	-2.23605	-2.31933	-2.18546	0.0993333	1.07128	0.081073	Unaffected	Eukaryota	Ascomycota	Sordariomycetes	Xylariales	Xylariaceae	Xylaria	Unclassified Xylaria
ORG6089	-3.41874	-3.72007	-3.27707	0.393864	1.31391	0.122595	Unaffected	Eukaryota	Ascomycota	Taphrinomycetes	Taphrinales	Protomycetaceae	Protomyces	Protomyces lactucaedebilis
ORG6092	9.247	9.23319	9.26687	0.0370429	1.02601	0.198108	Unaffected	Eukaryota	Ascomycota	Unclassified Ascomycota	Unclassified Ascomycota	Unclassified Ascomycota	Unclassified Ascomycota	Unclassified Ascomycota
ORG6108	-0.865605	-0.674087	-1.21845	-0.620721	1.53764	-0.466178	Unaffected	Eukaryota	Basidiomycota	Agaricomycetes	Agaricales	Agaricaceae	Agaricus	Agaricus bisporus
ORG6109	1.52091	1.47512	1.53647	0.0352634	1.02474	0.0640815	Unaffected	Eukaryota	Basidiomycota	Agaricomycetes	Agaricales	Agaricaceae	Agaricus	Unclassified Agaricus
ORG6110	-3.00564	-2.84413	-3.14719	-0.410479	1.32913	-0.178765	Unaffected	Eukaryota	Basidiomycota	Agaricomycetes	Agaricales	Agaricaceae	Leucoagaricus	Leucoagaricus sp,
ORG6111	-0.680272	-0.694839	-0.665532	0.0261916	1.01832	0.0218101	Unaffected	Eukaryota	Basidiomycota	Agaricomycetes	Agaricales	Agaricaceae	Leucoagaricus	Unclassified Leucoagaricus
ORG5980	5.16249	5.06002	5.21164	0.162953	1.11958	0.515493	Elevated	Eukaryota	Ascomycota	Saitoella	Saitoella	Saitoella	Saitoella	Unclassified Saitoella
ORG6117	0.330673	0.172824	0.475351	0.132602	1.09627	0.0646505	Unaffected	Eukaryota	Basidiomycota	Agaricomycetes	Agaricales	Cortinariaceae	Hebeloma	Unclassified Hebeloma
ORG6119	0.100872	0.164039	0.0741902	-0.151314	1.11058	-0.156042	Unaffected	Eukaryota	Basidiomycota	Agaricomycetes	Agaricales	Dendrothele	Dendrothele	Unclassified Dendrothele
ORG6128	1.51187	1.63988	1.30458	-0.351435	1.27583	-0.335561	Unaffected	Eukaryota	Basidiomycota	Agaricomycetes	Agaricales	Omphalotaceae	Gymnopus	Gymnopus androsaceus
ORG6129	2.72755	2.67677	2.77804	0.0987288	1.07083	0.266857	Unaffected	Eukaryota	Basidiomycota	Agaricomycetes	Agaricales	Omphalotaceae	Gymnopus	Unclassified Gymnopus
ORG6131	-0.878392	-0.982862	-0.772193	0.120926	1.08743	0.053167	Unaffected	Eukaryota	Basidiomycota	Agaricomycetes	Agaricales	Physalacriaceae	Armillaria	Unclassified Armillaria
ORG6134	2.17535	2.33335	2.16519	0.10499	1.07549	0.0654108	Unaffected	Eukaryota	Basidiomycota	Agaricomycetes	Agaricales	Pleurotaceae	Pleurotus	Unclassified Pleurotus
ORG6141	-2.2508	-2.45962	-2.09243	0.38739	1.30802	0.17698	Unaffected	Eukaryota	Basidiomycota	Agaricomycetes	Agaricales	Strophariaceae	Galerina	Galerina marginata
ORG6142	0.219361	0.31763	0.108525	-0.114305	1.08245	-0.057319	Unaffected	Eukaryota	Basidiomycota	Agaricomycetes	Agaricales	Strophariaceae	Galerina	Unclassified Galerina
ORG6145	0.574531	0.997655	0.533954	-0.0426663	1.03002	-0.0300945	Unaffected	Eukaryota	Basidiomycota	Agaricomycetes	Agaricales	Tricholomataceae	Laccaria	Laccaria amethystina
ORG6147	0.136636	0.33057	-0.0338294	-0.309316	1.23912	-0.233318	Unaffected	Eukaryota	Basidiomycota	Agaricomycetes	Agaricales	Tricholomataceae	Laccaria	Unclassified Laccaria
ORG6148	0.863874	0.819566	0.924969	0.0301638	1.02113	0.0163557	Unaffected	Eukaryota	Basidiomycota	Agaricomycetes	Agaricales	Unclassified Agaricales	Unclassified Agaricales	Unclassified Agaricales
ORG6149	0.362123	0.338529	0.372923	0.0836669	1.05971	0.0997415	Unaffected	Eukaryota	Basidiomycota	Agaricomycetes	Amylocorticiales	Amylocorticiaceae	Plicaturopsis	Plicaturopsis crispa
ORG6150	-0.698418	-0.726255	-0.674298	-0.00560954	1.0039	-0.00746319	Unaffected	Eukaryota	Basidiomycota	Agaricomycetes	Amylocorticiales	Amylocorticiaceae	Plicaturopsis	Unclassified Plicaturopsis
ORG6151	0.509371	0.626252	0.174228	-0.38391	1.30487	-0.257145	Unaffected	Eukaryota	Basidiomycota	Agaricomycetes	Atheliales	Atheliaceae	Fibularhizoctonia	Fibularhizoctonia sp,
ORG5971	3.26176	3.15295	3.57284	0.454493	1.3703	0.974287	Elevated	Eukaryota	Ascomycota	Saccharomycetes	Saccharomycetales	Saccharomycetaceae	Unclassified Saccharomycetaceae	Unclassified Saccharomycetaceae
ORG5966	-1.14593	-0.688903	-1.48454	-0.636832	1.55491	-0.516058	Ambient	Eukaryota	Ascomycota	Saccharomycetes	Saccharomycetales	Saccharomycetaceae	Saccharomyces	Saccharomyces cerevisiae
ORG6154	2.20488	2.27093	2.07735	-0.242256	1.18284	-0.36461	Unaffected	Eukaryota	Basidiomycota	Agaricomycetes	Atheliales	Atheliaceae	Piloderma	Unclassified Piloderma
ORG5942	-2.69359	-2.02709	-3.15848	-1.1069	2.15382	-0.697465	Ambient	Eukaryota	Ascomycota	Saccharomycetes	Saccharomycetales	Dipodascaceae	Yarrowia	Yarrowia lipolytica
ORG5923	-2.201	-1.42893	-3.25121	-2.22756	4.68341	-0.877603	Ambient	Eukaryota	Ascomycota	Pezizomycetes	Pezizales	Pezizaceae	Terfezia	Terfezia boudieri
ORG6162	-3.53365	-4.10537	-3.1645	1.05367	2.07581	0.402609	Unaffected	Eukaryota	Basidiomycota	Agaricomycetes	Boletales	Rhizopogonaceae	Rhizopogon	Rhizopogon vinicolor
ORG6163	-0.629946	-0.689553	-0.599401	-0.057643	1.04076	-0.0456918	Unaffected	Eukaryota	Basidiomycota	Agaricomycetes	Boletales	Rhizopogonaceae	Rhizopogon	Unclassified Rhizopogon
ORG6165	1.38225	1.26729	1.4424	0.140253	1.1021	0.0832834	Unaffected	Eukaryota	Basidiomycota	Agaricomycetes	Boletales	Serpulaceae	Serpula	Serpula lacrymans
ORG6168	-0.940898	-0.911722	-0.976551	-0.129882	1.0942	-0.140319	Unaffected	Eukaryota	Basidiomycota	Agaricomycetes	Boletales	Unclassified Boletales	Unclassified Boletales	Unclassified Boletales
ORG6170	-0.349795	-0.505488	-0.0765743	0.390968	1.31127	0.382935	Unaffected	Eukaryota	Basidiomycota	Agaricomycetes	Cantharellales	Botryobasidiaceae	Botryobasidium	Unclassified Botryobasidium
ORG6173	0.113127	0.247628	-0.00414103	-0.224633	1.16848	-0.189994	Unaffected	Eukaryota	Basidiomycota	Agaricomycetes	Cantharellales	Ceratobasidiaceae	Rhizoctonia	Rhizoctonia solani
ORG6174	-1.5332	-1.59974	-1.47431	0.126044	1.0913	0.0887679	Unaffected	Eukaryota	Basidiomycota	Agaricomycetes	Cantharellales	Ceratobasidiaceae	Rhizoctonia	Unclassified Rhizoctonia
ORG6178	-1.59675	-1.32466	-1.86012	-0.157793	1.11558	-0.101278	Unaffected	Eukaryota	Basidiomycota	Agaricomycetes	Cantharellales	Unclassified Cantharellales	Unclassified Cantharellales	Unclassified Cantharellales
ORG6179	-0.370522	-0.16137	-0.543879	-0.337358	1.26344	-0.37726	Unaffected	Eukaryota	Basidiomycota	Agaricomycetes	Corticiales	Punctulariaceae	Punctularia	Punctularia strigosozonata
ORG6180	0.0462429	0.0805246	0.018584	-0.0408245	1.0287	-0.0528139	Unaffected	Eukaryota	Basidiomycota	Agaricomycetes	Corticiales	Punctulariaceae	Punctularia	Unclassified Punctularia
ORG6183	-0.449376	-0.543059	-0.37526	0.15389	1.11257	0.165501	Unaffected	Eukaryota	Basidiomycota	Agaricomycetes	Gloeophyllales	Gloeophyllaceae	Gloeophyllum	Unclassified Gloeophyllum
ORG6184	0.505564	0.292827	1.07676	0.673458	1.59489	0.363294	Unaffected	Eukaryota	Basidiomycota	Agaricomycetes	Hymenochaetales	Hymenochaetaceae	Fomitiporia	Fomitiporia mediterranea
ORG6185	-0.456539	-0.697607	-0.232952	0.393424	1.31351	0.426472	Unaffected	Eukaryota	Basidiomycota	Agaricomycetes	Hymenochaetales	Hymenochaetaceae	Fomitiporia	Unclassified Fomitiporia
ORG6187	-2.4664	-2.28856	-2.69076	-0.546958	1.461	-0.237788	Unaffected	Eukaryota	Basidiomycota	Agaricomycetes	Jaapiales	Jaapiaceae	Jaapia	Jaapia argillacea
ORG6188	0.508954	0.438693	0.555728	0.10662	1.0767	0.17511	Unaffected	Eukaryota	Basidiomycota	Agaricomycetes	Jaapiales	Jaapiaceae	Jaapia	Unclassified Jaapia
ORG6189	-2.35723	-2.79466	-2.06363	0.882914	1.8441	0.485705	Unaffected	Eukaryota	Basidiomycota	Agaricomycetes	Polyporales	Dacryobolaceae	Postia	Postia placenta
ORG6190	0.650772	0.670181	0.603399	-0.0779588	1.05552	-0.0689858	Unaffected	Eukaryota	Basidiomycota	Agaricomycetes	Polyporales	Dacryobolaceae	Postia	Unclassified Postia
ORG6193	1.04788	1.1388	0.935041	-0.209386	1.1562	-0.425081	Unaffected	Eukaryota	Basidiomycota	Agaricomycetes	Polyporales	Gelatoporiaceae	Gelatoporia	Gelatoporia subvermispora
ORG6194	1.66892	1.66852	1.67061	0.00407691	1.00283	0.0103757	Unaffected	Eukaryota	Basidiomycota	Agaricomycetes	Polyporales	Gelatoporiaceae	Gelatoporia	Unclassified Gelatoporia
ORG6196	4.50562	4.49816	4.52966	0.0161939	1.01129	0.0420023	Unaffected	Eukaryota	Basidiomycota	Agaricomycetes	Polyporales	Grifolaceae	Grifola	Grifola frondosa
ORG6197	4.84638	4.82904	4.94111	0.149548	1.10922	0.447587	Unaffected	Eukaryota	Basidiomycota	Agaricomycetes	Polyporales	Grifolaceae	Grifola	Unclassified Grifola
ORG6199	1.75315	1.68276	1.84017	0.144617	1.10544	0.252894	Unaffected	Eukaryota	Basidiomycota	Agaricomycetes	Polyporales	Laetiporaceae	Laetiporus	Unclassified Laetiporus
ORG6200	-0.192512	-0.205076	-0.186897	0.0352263	1.02472	0.053336	Unaffected	Eukaryota	Basidiomycota	Agaricomycetes	Polyporales	Laetiporaceae	Wolfiporia	Unclassified Wolfiporia
ORG6201	-2.24425	-2.13416	-2.35987	-0.0139385	1.00971	-0.00518122	Unaffected	Eukaryota	Basidiomycota	Agaricomycetes	Polyporales	Laetiporaceae	Wolfiporia	Wolfiporia cocos
ORG5900	1.7378	2.15116	1.20696	-0.981965	1.97515	-1.21537	Ambient	Eukaryota	Ascomycota	Leotiomycetes	Helotiales	Sclerotiniaceae	Sclerotinia	Sclerotinia borealis
ORG6205	-0.685233	-0.705403	-0.667085	-0.0145031	1.0101	-0.0141346	Unaffected	Eukaryota	Basidiomycota	Agaricomycetes	Polyporales	Polyporaceae	Dichomitus	Unclassified Dichomitus
ORG5886	6.04844	6.09453	6.01431	-0.0808593	1.05765	-0.551518	Ambient	Eukaryota	Ascomycota	Leotiomycetes	Helotiales	Lachnaceae	Lachnellula	Unclassified Lachnellula
ORG6208	-2.36781	-2.57571	-2.1652	0.48906	1.40353	0.24685	Unaffected	Eukaryota	Basidiomycota	Agaricomycetes	Polyporales	Polyporaceae	Polyporus	Polyporus grammocephalus
ORG6209	-0.244599	-0.39606	-0.0742839	0.344249	1.26949	0.306881	Unaffected	Eukaryota	Basidiomycota	Agaricomycetes	Polyporales	Polyporaceae	Polyporus	Unclassified Polyporus
ORG6211	-1.68342	-1.48374	-1.83579	-0.31372	1.24291	-0.215892	Unaffected	Eukaryota	Basidiomycota	Agaricomycetes	Polyporales	Polyporaceae	Trametes	Unclassified Trametes
ORG6214	1.07725	1.08956	1.06447	0.13125	1.09524	0.142461	Unaffected	Eukaryota	Basidiomycota	Agaricomycetes	Polyporales	Sparassidaceae	Sparassis	Unclassified Sparassis
ORG6215	3.94052	3.90268	3.97026	0.0401926	1.02825	0.0465039	Unaffected	Eukaryota	Basidiomycota	Agaricomycetes	Polyporales	Unclassified Polyporales	Unclassified Polyporales	Unclassified Polyporales
ORG6218	-1.34162	-1.41209	-1.2593	0.172768	1.12722	0.133974	Unaffected	Eukaryota	Basidiomycota	Agaricomycetes	Russulales	Bondarzewiaceae	Heterobasidion	Unclassified Heterobasidion
ORG6221	1.25279	1.37069	0.929476	-0.499763	1.41398	-0.364348	Unaffected	Eukaryota	Basidiomycota	Agaricomycetes	Russulales	Peniophoraceae	Peniophora	Unclassified Peniophora
ORG6223	-1.45952	-1.53162	-1.35653	0.218367	1.16342	0.192445	Unaffected	Eukaryota	Basidiomycota	Agaricomycetes	Russulales	Stereaceae	Stereum	Unclassified Stereum
ORG6225	-0.669581	-0.677328	-0.667583	0.00840977	1.00585	0.00645126	Unaffected	Eukaryota	Basidiomycota	Agaricomycetes	Sebacinales	Serendipitaceae	Serendipita	Serendipita vermifera
ORG6226	1.12305	1.21247	1.05113	-0.122849	1.08888	-0.257625	Unaffected	Eukaryota	Basidiomycota	Agaricomycetes	Sebacinales	Serendipitaceae	Serendipita	Unclassified Serendipita
ORG6227	-2.23656	-2.60476	-1.77249	0.704666	1.62977	0.389584	Unaffected	Eukaryota	Basidiomycota	Agaricomycetes	Sebacinales	Serendipitaceae	Unclassified Serendipitaceae	Unclassified Serendipitaceae
ORG6230	7.20944	7.04163	7.2884	0.150703	1.11011	0.147793	Unaffected	Eukaryota	Basidiomycota	Agaricomycetes	Unclassified Agaricomycetes	Unclassified Agaricomycetes	Unclassified Agaricomycetes	Unclassified Agaricomycetes
ORG5869	-1.09392	-1.48695	-0.595534	0.872637	1.83101	0.965247	Elevated	Eukaryota	Ascomycota	Leotiomycetes	Helotiales	Cadophora	Cadophora	Unclassified Cadophora
ORG6232	-0.602198	-0.687898	-0.494722	0.252637	1.19138	0.224523	Unaffected	Eukaryota	Basidiomycota	Dacrymycetes	Dacrymycetales	Dacrymycetaceae	Calocera	Unclassified Calocera
ORG6234	1.18231	1.18966	1.17651	-0.0517923	1.03655	-0.0811728	Unaffected	Eukaryota	Basidiomycota	Dacrymycetes	Dacrymycetales	Dacrymycetaceae	Dacryopinax	Unclassified Dacryopinax
ORG6238	-0.520359	-0.466496	-0.599524	-0.118445	1.08556	-0.155433	Unaffected	Eukaryota	Basidiomycota	Exobasidiomycetes	Exobasidiales	Brachybasidiaceae	Meira	Unclassified Meira
ORG6240	2.08262	2.04494	2.09784	0.0717609	1.051	0.157522	Unaffected	Eukaryota	Basidiomycota	Exobasidiomycetes	Exobasidiales	Cryptobasidiaceae	Acaromyces	Unclassified Acaromyces
ORG6241	3.39351	3.41195	3.34388	-0.135397	1.0984	-0.150364	Unaffected	Eukaryota	Basidiomycota	Exobasidiomycetes	Microstromatales	Pseudomicrostroma	Pseudomicrostroma	Pseudomicrostroma glucosiphilum
ORG5860	5.43098	5.29413	5.55555	0.311897	1.24134	1.11026	Elevated	Eukaryota	Ascomycota	Eurotiomycetes	Unclassified Eurotiomycetes	Unclassified Eurotiomycetes	Unclassified Eurotiomycetes	Unclassified Eurotiomycetes
ORG5858	0.347123	0.195453	0.472937	0.366072	1.28884	0.541393	Elevated	Eukaryota	Ascomycota	Eurotiomycetes	Onygenales	Paracoccidioides	Paracoccidioides	Unclassified Paracoccidioides
ORG6249	-2.04152	-2.02078	-2.07648	-0.0320888	1.02249	-0.0159099	Unaffected	Eukaryota	Basidiomycota	Microbotryomycetes	Microbotryales	Microbotryaceae	Microbotryum	Unclassified Microbotryum
ORG6250	-2.58802	-2.72054	-2.48038	0.354677	1.2787	0.129466	Unaffected	Eukaryota	Basidiomycota	Microbotryomycetes	Sporidiobolales	Sporidiobolaceae	Rhodotorula	Rhodotorula graminis
[truncated: 87 more rows]

## Sheet: S1.3 Virus
Soil metatranscriptome demonstrates a shift in C, N and S metabolisms of a grassland ecosystem in response to elevated atmospheric CO2
[truncated: 33 more rows]

[truncated: 3 more sheets: S1.4 Archaea, S1.5 Protist, S1.6 Other eukaryotes]
