# Supplementary material for: Soil metatranscriptome demonstrates a shift in C, N, and S metabolisms of a grassland ecosystem in response to elevated atmospheric CO2
Source: Front Microbiol. 2022 Aug 23;13:937021. doi: 10.3389/fmicb.2022.937021 (PMC9445814; doi:10.3389/fmicb.2022.937021)
Supplement: Supplementary file 2 [file Table_2.XLSX]

## Sheet: S2.1 KEGG
Soil metatranscriptome demonstrates a shift in C, N and S metabolisms of a grassland ecosystem in response to elevated atmospheric CO2
David Rosado-Porto, Stefan Ratering, Gerald Moser, Marianna Deppe, Christoph Müller, Sylvia Schnell
Supplement 2
Tab. S2.1. ALDEx2 results of mapped KEGG orthology features using centered log ratio (clr) transformation and the geometric mean abundance of all features
Affected features under elevated CO2 conditions.
Affected features under ambient CO2 conditions.
Features with absolute efffect size greater than 0.8
Features with absolute efffect size greater than 0.5
Features with absolute efffect size greater than 0.2
KEGG orthology	Median clr value	Median clr value amb. Green	Median clr value ele. Green	Median difference between conditions	Fold Change	Aldex effect size	Stimulated	Name
K02366	-3.55237	-4.41908	-2.67514	2.09345	4.26768	0.517506	Elevated	glucuronyl/N-acetylglucosaminyl transferase EXT1 [EC:2.4.1.224 2.4.1.225]
K09703	-3.50317	-3.66732	-3.06256	0.607442	1.52356	0.109362	Unaffected	uncharacterized protein
K11893	-3.22495	-3.95964	-2.2883	1.53833	2.90457	0.296759	Elevated	type VI secretion system protein ImpJ
K18967	-3.03962	-3.9895	-1.91685	2.0836	4.23864	0.769707	Elevated	diguanylate cyclase [EC:2.7.7.65]
K04551	-2.84333	-3.78569	-2.02895	1.56397	2.95666	0.381397	Elevated	ubiquitin B
K21730	-2.79213	-3.28448	-1.9672	1.27607	2.42178	0.413032	Elevated	(2,2,3-trimethyl-5-oxocyclopent-3-enyl)acetyl-CoA 1,5-monooxygenase [EC:1.14.13.160]
K20034	-2.61015	-3.35222	-1.81264	1.60822	3.04876	0.46369	Elevated	3-(methylthio)propionyl---CoA ligase [EC:6.2.1.44]
K09822	-2.57486	-2.95257	-1.99004	1.03903	2.05485	0.300548	Elevated	uncharacterized protein
K03429	-2.50757	-3.03935	-1.62765	1.25795	2.39156	0.419911	Elevated	processive 1,2-diacylglycerol beta-glucosyltransferase [EC:2.4.1.315]
K01477	-2.46553	-1.84441	-2.88845	-1.03316	2.0465	-0.439194	Ambient	allantoicase [EC:3.5.3.4]
K03784	-2.45025	-2.36303	-2.54694	-0.375253	1.29707	-0.111501	Unaffected	purine-nucleoside phosphorylase [EC:2.4.2.1]
K13963	-2.40751	-1.80584	-3.54953	-1.8622	3.63561	-0.534743	Ambient	serpin B
K02460	-2.40551	-3.35769	-1.98504	0.838873	1.78865	0.244563	Elevated	general secretion pathway protein K
K17762	-2.36938	-2.15633	-2.85012	-0.648907	1.56798	-0.201688	Ambient	rsbT antagonist protein RsbS
K17993	-2.36746	-2.76307	-1.95158	0.9029	1.86982	0.238599	Elevated	sulfhydrogenase subunit alpha [EC:1.12.1.3 1.12.1.5]
K08726	-2.35088	-1.72041	-3.37014	-1.39334	2.62686	-0.516078	Ambient	soluble epoxide hydrolase / lipid-phosphate phosphatase [EC:3.3.2.10 3.1.3.76]
K18352	-2.34649	-1.67553	-2.99347	-1.32104	2.49846	-0.809141	Ambient	two-component system, OmpR family, response regulator VanR
K17244	-2.33802	-2.79367	-1.86834	0.961948	1.94794	0.521525	Elevated	putative chitobiose transport system substrate-binding protein
K05708	-2.29101	-2.83737	-2.01317	1.11032	2.15894	0.364844	Elevated	3-phenylpropionate/trans-cinnamate dioxygenase subunit alpha [EC:1.14.12.19]
K01308	-2.28774	-2.73015	-1.87336	0.908145	1.87663	0.315165	Elevated	g-D-glutamyl-meso-diaminopimelate peptidase [EC:3.4.19.11]
K03547	-2.27217	-3.3059	-1.83147	1.599	3.02933	0.653234	Elevated	DNA repair protein SbcD/Mre11
K16165	-2.25914	-1.39261	-2.70144	-1.06215	2.08804	-0.373411	Ambient	fumarylpyruvate hydrolase [EC:3.7.1.20]
K10956	-2.25668	-1.79804	-2.555	-0.774717	1.71085	-0.364365	Ambient	protein transport protein SEC61 subunit alpha
K17331	-2.23977	-2.54186	-1.92624	0.658161	1.57807	0.35481	Elevated	N,N'-diacetylchitobiose transport system permease protein
K17735	-2.22308	-2.87025	-1.44662	1.51685	2.86166	0.746613	Elevated	carnitine 3-dehydrogenase [EC:1.1.1.108]
K02527	-2.20553	-3.17965	-1.38471	1.67154	3.18555	0.75491	Elevated	3-deoxy-D-manno-octulosonic-acid transferase [EC:2.4.99.12 2.4.99.13 2.4.99.14 2.4.99.15]
K02024	-2.19949	-2.56198	-1.93665	0.711158	1.63712	0.307028	Elevated	maltoporin
K05602	-2.17677	-3.07278	-1.67366	1.41959	2.67509	0.465274	Elevated	histidinol-phosphatase [EC:3.1.3.15]
K07560	-2.1757	-1.87778	-2.417	-0.517545	1.43152	-0.25553	Ambient	D-aminoacyl-tRNA deacylase [EC:3.1.1.96]
K00980	-2.1647	-1.70536	-2.54351	-0.620008	1.53688	-0.380666	Ambient	glycerol-3-phosphate cytidylyltransferase [EC:2.7.7.39]
K03091	-2.16377	-2.55655	-1.87671	0.620866	1.5378	0.274869	Elevated	RNA polymerase sporulation-specific sigma factor
K02299	-2.16278	-1.97588	-2.34994	-0.534534	1.44847	-0.232747	Ambient	cytochrome o ubiquinol oxidase subunit III
K13687	-2.14811	-2.21692	-2.05683	0.32607	1.25359	0.115654	Unaffected	arabinofuranosyltransferase [EC:2.4.2.-]
K03732	-2.13533	-2.53469	-1.74344	0.959775	1.94501	0.551187	Elevated	ATP-dependent RNA helicase RhlB [EC:3.6.4.13]
K06076	-2.12304	-2.30731	-1.66531	0.437803	1.35454	0.159301	Unaffected	long-chain fatty acid transport protein
K00078	-2.11258	-1.97594	-2.18053	-0.236101	1.17781	-0.118385	Unaffected	dihydrodiol dehydrogenase / D-xylose 1-dehydrogenase (NADP) [EC:1.3.1.20 1.1.1.179]
K04116	-2.11218	-1.4158	-2.51835	-0.804851	1.74697	-0.201111	Ambient	cyclohexanecarboxylate-CoA ligase [EC:6.2.1.-]
K00619	-2.1081	-2.48575	-1.82677	0.450521	1.36653	0.139138	Unaffected	amino-acid N-acetyltransferase [EC:2.3.1.1]
K08968	-2.09809	-2.20129	-1.93725	0.356824	1.2806	0.204113	Elevated	L-methionine (R)-S-oxide reductase [EC:1.8.4.14]
K02304	-2.09637	-2.91342	-1.32521	1.38893	2.61885	0.575151	Elevated	precorrin-2 dehydrogenase / sirohydrochlorin ferrochelatase [EC:1.3.1.76 4.99.1.4]
K18200	-2.09009	-2.50798	-1.58626	0.879902	1.84025	0.571641	Elevated	peptidylamidoglycolate lyase [EC:4.3.2.5]
K18335	-2.06632	-2.45939	-1.70166	0.745797	1.6769	0.517461	Elevated	2-keto-3-deoxy-L-fuconate dehydrogenase [EC:1.1.1.-]
K21961	-2.06219	-1.69365	-2.54772	-0.91335	1.88341	-0.280718	Ambient	TetR/AcrR family transcriptional regulator, ethionamide resistance regulator
K10529	-2.05741	-2.64176	-1.73079	1.01295	2.01803	0.386073	Elevated	alpha-dioxygenase [EC:1.-.-.-]
K20940	-2.05585	-2.27571	-1.69558	0.576267	1.49099	0.17036	Unaffected	5-methylphenazine-1-carboxylate 1-monooxygenase [EC:1.14.13.218]
K18594	-2.05565	-1.75138	-2.27074	-0.432331	1.34941	-0.149642	Unaffected	3-hydroxypropionyl-CoA synthetase (ADP-forming) [EC:6.2.1.-]
K01266	-2.0505	-2.17906	-1.74207	0.399162	1.31874	0.116147	Unaffected	D-aminopeptidase [EC:3.4.11.19]
K03301	-2.0488	-2.60204	-1.51452	1.05074	2.07159	0.504016	Elevated	ATP:ADP antiporter, AAA family
K12543	-2.0462	-2.57367	-1.54355	1.0405	2.05694	0.500341	Elevated	outer membrane protein, adhesin transport system
K11912	-2.03873	-2.72449	-1.41593	1.18111	2.26751	0.302412	Elevated	serine/threonine-protein kinase PpkA [EC:2.7.11.1]
K22205	-2.03346	-2.28015	-1.7587	0.514242	1.42824	0.230038	Elevated	S-adenosyl-L-methionine hydrolase (adenosine-forming) [EC:3.13.1.8]
K16046	-2.02976	-1.8742	-2.14497	-0.239081	1.18024	-0.184813	Unaffected	cholest-4-en-3-one 26-monooxygenase [EC:1.14.15.28]
K03932	-2.02875	-2.12783	-1.88494	0.404272	1.32342	0.221544	Elevated	polyhydroxybutyrate depolymerase
K02396	-2.02632	-1.62549	-2.42873	-0.74811	1.67959	-0.281694	Ambient	flagellar hook-associated protein 1 FlgK
K01182	-2.02203	-1.41104	-2.61769	-1.25054	2.37931	-0.839355	Ambient	oligo-1,6-glucosidase [EC:3.2.1.10]
K17263	-2.01346	-1.91235	-2.11243	-0.183584	1.1357	-0.13936	Unaffected	cullin-associated NEDD8-dissociated protein 1
K02670	-2.01135	-2.32028	-1.72731	0.590009	1.50526	0.356322	Elevated	twitching motility protein PilU
K16047	-2.00923	-1.86678	-2.10119	-0.175482	1.12934	-0.101771	Unaffected	3-hydroxy-9,10-secoandrosta-1,3,5(10)-triene-9,17-dione monooxygenase [EC:1.14.14.12]
K19425	-2.00676	-2.22553	-1.39568	1.19716	2.29289	0.408802	Elevated	glycosyltransferase EpsH [EC:2.4.-.-]
K00684	-2.00205	-2.43705	-1.31447	0.765273	1.69969	0.230179	Elevated	leucyl/phenylalanyl-tRNA---protein transferase [EC:2.3.2.6]
K02298	-1.99267	-1.75689	-2.17613	-0.296067	1.22779	-0.112281	Unaffected	cytochrome o ubiquinol oxidase subunit I [EC:7.1.1.3]
K16514	-1.99233	-2.19497	-1.66288	0.527453	1.44138	0.266526	Elevated	4-oxalomesaconate tautomerase [EC:5.3.2.8]
K13788	-1.99204	-1.78626	-2.36902	-0.553991	1.46814	-0.193559	Unaffected	phosphate acetyltransferase [EC:2.3.1.8]
K17756	-1.98869	-2.21296	-1.37891	0.74401	1.67482	0.337082	Elevated	long-chain-alcohol oxidase [EC:1.1.3.20]
K16090	-1.98684	-2.07323	-1.86285	0.305351	1.23572	0.192015	Unaffected	catecholate siderophore receptor
K07088	-1.9823	-1.6021	-2.42512	-0.83225	1.78046	-0.415026	Ambient	uncharacterized protein
K00230	-1.97867	-1.60252	-2.32798	-0.610801	1.52711	-0.292707	Ambient	menaquinone-dependent protoporphyrinogen oxidase [EC:1.3.5.3]
K03582	-1.97257	-1.51404	-3.19039	-1.67669	3.19694	-0.572643	Ambient	exodeoxyribonuclease V beta subunit [EC:3.1.11.5]
K03643	-1.97247	-2.12166	-1.72801	0.533559	1.4475	0.195603	Unaffected	LPS-assembly lipoprotein
K09955	-1.97214	-1.75486	-2.42479	-0.482572	1.39723	-0.24533	Ambient	uncharacterized protein
K08776	-1.96598	-1.52123	-2.4446	-0.86041	1.81555	-0.511615	Ambient	puromycin-sensitive aminopeptidase [EC:3.4.11.-]
K06989	-1.96406	-2.06215	-1.86619	0.39314	1.31325	0.179481	Unaffected	aspartate dehydrogenase [EC:1.4.1.21]
K03154	-1.95672	-1.59941	-2.25713	-0.506997	1.42109	-0.160274	Unaffected	sulfur carrier protein
K15778	-1.9491	-2.39671	-1.64444	0.835156	1.78405	0.509642	Elevated	phosphomannomutase / phosphoglucomutase [EC:5.4.2.8 5.4.2.2]
K14952	-1.94272	-2.33945	-1.53318	0.750916	1.68286	0.315705	Elevated	UDP-MurNAc hydroxylase
K02232	-1.93156	-2.1632	-1.66992	0.520473	1.43443	0.344638	Elevated	adenosylcobyric acid synthase [EC:6.3.5.10]
K21142	-1.92972	-1.61455	-2.53993	-0.956771	1.94096	-0.450646	Ambient	MoaE-MoaD fusion protein [EC:2.8.1.12]
K01003	-1.92879	-1.58466	-2.67658	-1.07697	2.1096	-0.327138	Ambient	oxaloacetate decarboxylase [EC:4.1.1.112]
K14949	-1.92086	-2.1395	-1.67962	0.626318	1.54362	0.232352	Elevated	serine/threonine-protein kinase PknG [EC:2.7.11.1]
K05817	-1.92055	-1.47953	-2.24496	-0.508162	1.42224	-0.165027	Unaffected	LysR family transcriptional regulator, hca operon transcriptional activator
K10804	-1.92009	-1.68828	-2.09369	-0.484435	1.39904	-0.151084	Unaffected	acyl-CoA thioesterase I [EC:3.1.2.- 3.1.1.5]
K16899	-1.91856	-1.55157	-2.42181	-0.907348	1.8756	-0.259533	Ambient	ATP-dependent helicase/nuclease subunit B [EC:3.1.-.- 3.6.4.12]
K07375	-1.90809	-1.29878	-2.57203	-1.06433	2.0912	-0.455711	Ambient	tubulin beta
K12710	-1.90013	-2.55982	-1.33992	1.00723	2.01005	0.352419	Elevated	C-methyltransferase [EC:2.1.1.-]
K03602	-1.89781	-1.65161	-2.04203	-0.333256	1.25985	-0.222336	Ambient	exodeoxyribonuclease VII small subunit [EC:3.1.11.6]
K01622	-1.88811	-2.49259	-1.42207	0.663971	1.58444	0.282903	Elevated	fructose 1,6-bisphosphate aldolase/phosphatase [EC:4.1.2.13 3.1.3.11]
K03558	-1.88628	-2.12216	-1.66699	0.509985	1.42404	0.266921	Elevated	membrane protein required for colicin V production
K16877	-1.88388	-2.59188	-1.60042	0.987148	1.98226	0.469795	Elevated	2-furoyl-CoA dehydrogenase large subunit [EC:1.3.99.8]
K00867	-1.88045	-1.47512	-2.31969	-0.77821	1.715	-0.429664	Ambient	type I pantothenate kinase [EC:2.7.1.33]
K15520	-1.87923	-1.5095	-2.28269	-0.82972	1.77734	-0.408069	Ambient	mycothiol synthase [EC:2.3.1.189]
K00571	-1.87428	-2.52165	-1.4513	0.906749	1.87482	0.377647	Elevated	site-specific DNA-methyltransferase (adenine-specific) [EC:2.1.1.72]
K07395	-1.87305	-2.40525	-1.38197	1.11654	2.16827	0.5122	Elevated	putative proteasome-type protease
K05522	-1.87034	-1.23015	-2.66698	-1.46325	2.75728	-0.619741	Ambient	endonuclease VIII [EC:3.2.2.- 4.2.99.18]
K16014	-1.86982	-2.14025	-1.66625	0.456456	1.37217	0.325604	Elevated	ATP-binding cassette, subfamily C, bacterial CydCD
K07313	-1.86588	-1.86702	-1.85859	0.17335	1.12767	0.121506	Unaffected	serine/threonine protein phosphatase 1 [EC:3.1.3.16]
K02654	-1.85484	-2.42445	-1.39307	0.971359	1.96069	0.76638	Elevated	leader peptidase (prepilin peptidase) / N-methyltransferase [EC:3.4.23.43 2.1.1.-]
K10234	-1.85199	-2.21814	-1.53777	0.591229	1.50653	0.22629	Elevated	alpha-glucoside transport system permease protein
K03922	-1.85149	-1.26498	-2.47068	-1.50382	2.83592	-0.592498	Ambient	acyl-[acyl-carrier-protein] desaturase [EC:1.14.19.2]
K03712	-1.85028	-1.6198	-2.15907	-0.496327	1.41062	-0.319594	Ambient	MarR family transcriptional regulator, multiple antibiotic resistance protein MarR
K09989	-1.8479	-2.22066	-1.46544	0.845897	1.79738	0.424144	Elevated	uncharacterized protein
K02566	-1.8461	-1.62171	-1.95693	-0.286878	1.22	-0.180883	Unaffected	NagD protein
K06990	-1.84432	-2.23159	-1.53026	0.857016	1.81129	0.544568	Elevated	MEMO1 family protein
K03439	-1.8429	-1.48877	-2.41156	-1.01471	2.02049	-0.473466	Ambient	tRNA (guanine-N7-)-methyltransferase [EC:2.1.1.33]
K09816	-1.84036	-2.69505	-1.54143	1.17133	2.25219	0.48145	Elevated	zinc transport system permease protein
K07709	-1.84018	-1.72746	-1.93849	-0.329039	1.25618	-0.205026	Ambient	two-component system, NtrC family, sensor histidine kinase HydH [EC:2.7.13.3]
K08221	-1.83543	-1.46505	-2.08648	-0.62461	1.54179	-0.396366	Ambient	MFS transporter, ACDE family, multidrug resistance protein
K21936	-1.83489	-2.20453	-1.51007	0.507449	1.42153	0.349926	Elevated	anaerobilin synthase [EC:2.1.1.342]
K03609	-1.83121	-1.60203	-1.93131	-0.323969	1.25177	-0.212571	Ambient	septum site-determining protein MinD
K09924	-1.82798	-2.04924	-1.57892	0.622611	1.53966	0.428314	Elevated	uncharacterized protein
K03550	-1.82553	-2.06132	-1.39797	0.515457	1.42945	0.323689	Elevated	holliday junction DNA helicase RuvA [EC:3.6.4.12]
K00851	-1.82428	-1.63098	-2.03253	-0.368611	1.29111	-0.150638	Unaffected	gluconokinase [EC:2.7.1.12]
K09983	-1.8229	-1.48456	-1.99994	-0.557951	1.47218	-0.215623	Ambient	uncharacterized protein
K18012	-1.81264	-1.88556	-1.76426	0.274452	1.20953	0.112546	Unaffected	L-erythro-3,5-diaminohexanoate dehydrogenase [EC:1.4.1.11]
K10941	-1.81152	-2.02437	-1.5962	0.428655	1.34598	0.366932	Elevated	sigma-54 dependent transcriptional regulator, flagellar regulatory protein
K00231	-1.81129	-2.21035	-1.33747	0.780984	1.7183	0.46317	Elevated	protoporphyrinogen/coproporphyrinogen III oxidase [EC:1.3.3.4 1.3.3.15]
K10228	-1.81062	-0.914455	-2.70503	-1.77438	3.4209	-1.14041	Ambient	sorbitol/mannitol transport system permease protein
K04768	-1.80891	-1.98691	-1.61681	0.409897	1.32859	0.249566	Elevated	acetoin utilization protein AcuC
K01048	-1.80874	-1.60381	-2.05138	-0.42709	1.34452	-0.252029	Ambient	lysophospholipase [EC:3.1.1.5]
K09136	-1.80849	-2.03645	-1.50513	0.636912	1.555	0.297875	Elevated	ribosomal protein S12 methylthiotransferase accessory factor
K12141	-1.80618	-1.5924	-1.93717	-0.346625	1.27158	-0.229371	Ambient	hydrogenase-4 component F [EC:1.-.-.-]
K01195	-1.80385	-1.40539	-2.24134	-0.785686	1.72391	-0.572463	Ambient	beta-glucuronidase [EC:3.2.1.31]
K09773	-1.80265	-2.12389	-1.51959	0.619918	1.53679	0.28732	Elevated	[pyruvate, water dikinase]-phosphate phosphotransferase / [pyruvate, water dikinase] kinase [EC:2.7.4.28 2.7.11.33]
K03380	-1.79771	-1.57155	-2.17661	-0.518709	1.43267	-0.224605	Ambient	phenol 2-monooxygenase [EC:1.14.13.7]
K12994	-1.79082	-2.03806	-1.3983	0.592801	1.50817	0.17746	Unaffected	mannosyl-N-acetyl-alpha-D-glucosaminyl-diphospho-ditrans,octacis-undecaprenol 3-alpha-mannosyltransferase / alpha-1,3-rhamnosyltransferase [EC:2.4.1.349 2.4.1.-]
K04618	-1.79013	-2.03912	-1.64533	0.349571	1.27418	0.172436	Unaffected	galactose oxidase [EC:1.1.3.9]
K15772	-1.78985	-1.54759	-2.05883	-0.674008	1.5955	-0.29813	Ambient	arabinogalactan oligomer / maltooligosaccharide transport system permease protein
K00413	-1.78624	-1.59959	-1.95237	-0.361822	1.28505	-0.155734	Unaffected	ubiquinol-cytochrome c reductase cytochrome c1 subunit
K05962	-1.78254	-2.07773	-1.32706	0.654183	1.57372	0.408373	Elevated	protein-histidine pros-kinase [EC:2.7.13.1]
K07241	-1.7801	-1.48793	-2.12678	-0.674929	1.59652	-0.294425	Ambient	high-affinity nickel-transport protein
K00299	-1.77876	-1.9053	-1.64408	0.408764	1.32755	0.156674	Unaffected	FMN reductase [EC:1.5.1.38]
K20467	-1.77705	-1.32378	-2.26701	-1.03723	2.05228	-0.568536	Ambient	heme-binding protein
K06883	-1.77644	-1.93494	-1.56618	0.297992	1.22943	0.193874	Unaffected	uncharacterized protein
K00857	-1.77553	-1.96722	-1.49566	0.413745	1.33214	0.206456	Elevated	thymidine kinase [EC:2.7.1.21]
K01641	-1.76809	-1.4797	-2.00926	-0.460982	1.37648	-0.322825	Ambient	hydroxymethylglutaryl-CoA synthase [EC:2.3.3.10]
K01487	-1.76493	-1.42218	-2.05248	-0.498982	1.41322	-0.313064	Ambient	guanine deaminase [EC:3.5.4.3]
K00113	-1.75659	-1.41873	-2.04507	-0.592461	1.50782	-0.489115	Ambient	glycerol-3-phosphate dehydrogenase subunit C [EC:1.1.5.3]
K08295	-1.74796	-1.61417	-1.93176	-0.296602	1.22825	-0.108961	Unaffected	2-aminobenzoate-CoA ligase [EC:6.2.1.32]
K01133	-1.7417	-1.64458	-1.89256	-0.224668	1.16851	-0.147901	Unaffected	choline-sulfatase [EC:3.1.6.6]
K00305	-1.74157	-1.61877	-1.97624	-0.23812	1.17945	-0.104368	Unaffected	sarcosine oxidase, subunit gamma [EC:1.5.3.1]
K18906	-1.74066	-1.53333	-1.93751	-0.397711	1.31742	-0.21119	Ambient	MarR family transcriptional regulator, multiple gene regulator MgrA
K06023	-1.73851	-1.65077	-1.87935	-0.221897	1.16627	-0.139723	Unaffected	HPr kinase/phosphorylase [EC:2.7.11.- 2.7.4.-]
K01920	-1.73752	-2.09264	-1.33813	0.744383	1.67526	0.564616	Elevated	glutathione synthase [EC:6.3.2.3]
K02930	-1.73448	-2.17139	-1.4112	0.706748	1.63212	0.322336	Elevated	large subunit ribosomal protein L4e
K07089	-1.73226	-2.06678	-1.65008	0.345904	1.27095	0.138688	Unaffected	uncharacterized protein
K22306	-1.72794	-1.42865	-2.03421	-0.643009	1.56158	-0.463385	Ambient	glucosyl-3-phosphoglycerate phosphatase [EC:3.1.3.85]
K14339	-1.72349	-1.48104	-2.04355	-0.642295	1.56081	-0.459533	Ambient	alpha-1,6-mannosyltransferase [EC:2.4.1.-]
K01975	-1.7222	-1.36824	-2.18926	-0.643324	1.56192	-0.255308	Ambient	RNA 2',3'-cyclic 3'-phosphodiesterase [EC:3.1.4.58]
K11089	-1.71936	-1.63821	-1.83962	-0.222369	1.16665	-0.173576	Unaffected	60 kDa SS-A/Ro ribonucleoprotein
K00405	-1.71758	-2.19673	-1.26551	0.961331	1.94711	0.650027	Elevated	cytochrome c oxidase cbb3-type subunit II
K13481	-1.71573	-1.54685	-1.82193	-0.39321	1.31331	-0.146534	Unaffected	xanthine dehydrogenase small subunit [EC:1.17.1.4]
K16422	-1.71411	-1.82309	-1.62353	0.300451	1.23153	0.136748	Unaffected	4-hydroxymandelate oxidase [EC:1.1.3.46]
K04744	-1.71206	-1.68565	-1.76489	-0.141555	1.10309	-0.101162	Unaffected	LPS-assembly protein
K20807	-1.70911	-1.8955	-1.52132	0.477355	1.39219	0.323818	Elevated	nitrile hydratase subunit beta [EC:4.2.1.84]
K03583	-1.70402	-1.77437	-1.55385	0.478127	1.39293	0.141377	Unaffected	exodeoxyribonuclease V gamma subunit [EC:3.1.11.5]
K07223	-1.70011	-1.4788	-1.95671	-0.315832	1.24473	-0.227109	Ambient	porphyrinogen peroxidase [EC:1.11.1.-]
K04093	-1.69914	-1.87943	-1.49834	0.306604	1.23679	0.186565	Unaffected	chorismate mutase [EC:5.4.99.5]
K02429	-1.69507	-1.36383	-2.06639	-0.789023	1.7279	-0.47222	Ambient	MFS transporter, FHS family, L-fucose permease
K14729	-1.69496	-1.61301	-1.95657	-0.443064	1.35949	-0.168949	Unaffected	multifunctional beta-oxidation protein [EC:4.2.1.- 1.1.1.-]
K22311	-1.69425	-1.58354	-1.8961	-0.270645	1.20635	-0.114403	Unaffected	phosphatidylinositol dimannoside acyltransferase [EC:2.3.1.265]
K08253	-1.69107	-1.21581	-2.30303	-1.00972	2.01352	-0.436994	Ambient	non-specific protein-tyrosine kinase [EC:2.7.10.2]
K13775	-1.69088	-1.59516	-1.84456	-0.322376	1.25039	-0.13257	Unaffected	citronellol/citronellal dehydrogenase
K03041	-1.68995	-1.22626	-1.93129	-0.860475	1.81564	-0.325524	Ambient	DNA-directed RNA polymerase subunit A' [EC:2.7.7.6]
K19710	-1.68329	-2.13347	-1.3291	0.769984	1.70525	0.55535	Elevated	ATP adenylyltransferase [EC:2.7.7.53]
K03761	-1.68156	-1.22232	-2.3267	-0.943555	1.92326	-0.71582	Ambient	MFS transporter, MHS family, alpha-ketoglutarate permease
K09681	-1.67591	-1.89406	-1.44577	0.46259	1.37801	0.259802	Elevated	LysR family transcriptional regulator, transcription activator of glutamate synthase operon
K01415	-1.6744	-1.956	-1.51272	0.441994	1.35848	0.195167	Unaffected	endothelin-converting enzyme [EC:3.4.24.71]
K03442	-1.67121	-1.39712	-1.91446	-0.806563	1.74904	-0.339728	Ambient	small conductance mechanosensitive channel
K05785	-1.66973	-2.9024	-1.44649	1.34492	2.54015	0.465202	Elevated	transcriptional antiterminator RfaH
K00016	-1.6642	-1.44226	-1.86278	-0.442255	1.35873	-0.377927	Ambient	L-lactate dehydrogenase [EC:1.1.1.27]
K17489	-1.6631	-1.97137	-1.30948	0.538306	1.45227	0.312018	Elevated	methylmalonyl-CoA carboxyltransferase 12S subunit [EC:2.1.3.1]
K13098	-1.65954	-1.4486	-1.97831	-0.566301	1.48072	-0.435179	Ambient	RNA-binding protein FUS
K07037	-1.65932	-2.06827	-1.16368	0.77238	1.70809	0.480684	Elevated	cyclic-di-AMP phosphodiesterase PgpH [EC:3.1.4.-]
K13693	-1.65679	-1.34169	-2.07369	-0.809697	1.75284	-0.560101	Ambient	glucosyl-3-phosphoglycerate synthase [EC:2.4.1.266]
K08955	-1.65483	-2.03698	-1.38436	0.608475	1.52465	0.492317	Elevated	ATP-dependent metalloprotease [EC:3.4.24.-]
K18661	-1.65407	-1.36607	-1.98577	-0.651935	1.57127	-0.307992	Ambient	malonyl-CoA/methylmalonyl-CoA synthetase [EC:6.2.1.-]
K02123	-1.65258	-1.85596	-1.43164	0.490623	1.40505	0.34731	Elevated	V/A-type H+/Na+-transporting ATPase subunit I
K08252	-1.65065	-1.59045	-1.76438	-0.303915	1.23449	-0.111496	Unaffected	receptor protein-tyrosine kinase [EC:2.7.10.1]
K16416	-1.64979	-2.04372	-1.40284	0.66792	1.58878	0.586011	Elevated	myxalamid-type nonribosomal peptide synthetase MxaA
K00406	-1.63732	-2.17374	-0.899114	1.22999	2.34566	0.599288	Elevated	cytochrome c oxidase cbb3-type subunit III
K11782	-1.63437	-2.09873	-1.30986	0.695627	1.61959	0.456962	Elevated	chorismate dehydratase [EC:4.2.1.151]
K01857	-1.62826	-1.82147	-1.15097	0.567057	1.4815	0.330571	Elevated	3-carboxy-cis,cis-muconate cycloisomerase [EC:5.5.1.2]
K05827	-1.62515	-1.37438	-2.12522	-0.451488	1.36745	-0.127883	Unaffected	[lysine-biosynthesis-protein LysW]---L-2-aminoadipate ligase [EC:6.3.2.43]
K07096	-1.62176	-1.88465	-1.41327	0.479063	1.39384	0.333773	Elevated	uncharacterized protein
K00271	-1.62121	-1.55152	-1.69592	-0.160144	1.1174	-0.112212	Unaffected	valine dehydrogenase (NAD+) [EC:1.4.1.23]
K11159	-1.62008	-1.35466	-1.94638	-0.600135	1.51586	-0.444774	Ambient	carotenoid cleavage dioxygenase
K05346	-1.61917	-1.28518	-1.69229	-0.307442	1.23751	-0.105127	Unaffected	deoxyribonucleoside regulator
K03652	-1.61354	-1.86739	-1.45886	0.472466	1.38748	0.289207	Elevated	DNA-3-methyladenine glycosylase [EC:3.2.2.21]
K05813	-1.61141	-1.8041	-1.40356	0.401198	1.3206	0.209278	Elevated	sn-glycerol 3-phosphate transport system substrate-binding protein
K02455	-1.61114	-2.17005	-1.32205	0.869119	1.82655	0.68579	Elevated	general secretion pathway protein F
K16593	-1.61103	-1.43162	-1.83492	-0.351111	1.27554	-0.229372	Ambient	pimeloyl-[acyl-carrier protein] synthase [EC:1.14.14.46]
K05863	-1.6092	-1.23994	-1.95168	-0.496909	1.41119	-0.24374	Ambient	solute carrier family 25 (mitochondrial adenine nucleotide translocator), member 4/5/6/31
K09553	-1.60677	-1.08672	-1.99414	-0.880301	1.84076	-0.359585	Ambient	stress-induced-phosphoprotein 1
K13282	-1.60568	-1.89763	-1.35158	0.704473	1.62955	0.31839	Elevated	cyanophycinase [EC:3.4.15.6]
K21498	-1.60474	-1.60717	-1.59505	0.162961	1.11958	0.125845	Unaffected	antitoxin HigA-1
K00768	-1.60443	-1.50251	-1.85013	-0.294303	1.22629	-0.239256	Ambient	nicotinate-nucleotide--dimethylbenzimidazole phosphoribosyltransferase [EC:2.4.2.21]
K16417	-1.60314	-1.9242	-1.22431	0.705996	1.63127	0.302865	Elevated	myxalamid-type polyketide synthase MxaC
K16363	-1.5998	-1.89255	-1.34705	1.11252	2.16222	0.447287	Elevated	UDP-3-O-[3-hydroxymyristoyl] N-acetylglucosamine deacetylase / 3-hydroxyacyl-[acyl-carrier-protein] dehydratase [EC:3.5.1.108 4.2.1.59]
K09701	-1.59552	-1.21894	-2.07491	-0.714637	1.64107	-0.301755	Ambient	uncharacterized protein
K01201	-1.59543	-1.26526	-1.92668	-0.558607	1.47285	-0.342217	Ambient	glucosylceramidase [EC:3.2.1.45]
K00002	-1.59368	-1.27635	-2.06616	-0.670592	1.59173	-0.401317	Ambient	alcohol dehydrogenase (NADP+) [EC:1.1.1.2]
K04518	-1.59242	-1.7114	-1.4098	0.171012	1.12585	0.104778	Unaffected	prephenate dehydratase [EC:4.2.1.51]
K11594	-1.59208	-1.8784	-1.39552	0.283852	1.21744	0.190488	Unaffected	ATP-dependent RNA helicase DDX3X [EC:3.6.4.13]
K11712	-1.58809	-2.04937	-1.32393	0.587183	1.50231	0.408412	Elevated	two-component system, LuxR family, response regulator DctR
K03337	-1.58429	-1.92729	-1.31108	0.629634	1.54717	0.36262	Elevated	5-deoxy-glucuronate isomerase [EC:5.3.1.30]
K00287	-1.58401	-1.30705	-1.87228	-0.367013	1.28968	-0.216738	Ambient	dihydrofolate reductase [EC:1.5.1.3]
K06445	-1.58203	-1.77267	-1.4608	0.318231	1.2468	0.223053	Elevated	acyl-CoA dehydrogenase [EC:1.3.99.-]
K00504	-1.58177	-1.8757	-0.842063	0.959359	1.94445	0.444836	Elevated	peptidylglycine monooxygenase [EC:1.14.17.3]
K02548	-1.57567	-1.5411	-1.64178	-0.190472	1.14114	-0.118409	Unaffected	1,4-dihydroxy-2-naphthoate polyprenyltransferase [EC:2.5.1.74]
K19586	-1.57046	-2.03228	-1.27682	0.689548	1.61278	0.321634	Elevated	membrane fusion protein, multidrug efflux system
K07393	-1.56795	-1.36083	-1.74737	-0.418118	1.33618	-0.24871	Ambient	glutathionyl-hydroquinone reductase [EC:1.8.5.7]
K07535	-1.56729	-1.34082	-1.8871	-0.563074	1.47741	-0.456199	Ambient	2-hydroxycyclohexanecarboxyl-CoA dehydrogenase [EC:1.1.1.-]
K10218	-1.56674	-1.3999	-1.73726	-0.385035	1.30589	-0.279602	Ambient	4-hydroxy-4-methyl-2-oxoglutarate aldolase [EC:4.1.3.17]
K18481	-1.56558	-1.64911	-1.45982	0.224256	1.16817	0.15336	Unaffected	Mce-associated membrane protein
K21739	-1.56534	-1.42191	-1.63425	-0.2514	1.19036	-0.151005	Unaffected	probable pyridine nucleotide-disulfide oxidoreductase
K03888	-1.56355	-1.34996	-1.92637	-0.509708	1.42376	-0.343544	Ambient	menaquinol-cytochrome c reductase cytochrome b/c subunit
K09700	-1.55927	-1.63441	-1.49332	0.48328	1.39792	0.160728	Unaffected	uncharacterized protein
K21672	-1.55768	-1.66672	-1.37652	0.258165	1.19596	0.11124	Unaffected	2,4-diaminopentanoate dehydrogenase [EC:1.4.1.12 1.4.1.26]
K01916	-1.55375	-1.837	-1.24664	0.712742	1.63892	0.556947	Elevated	NAD+ synthase [EC:6.3.1.5]
K04774	-1.55216	-1.32377	-1.81051	-0.463439	1.37882	-0.41756	Ambient	serine protease SohB [EC:3.4.21.-]
K02823	-1.55031	-1.28485	-1.71067	-0.429745	1.347	-0.263464	Ambient	dihydroorotate dehydrogenase electron transfer subunit
K01523	-1.5498	-1.84004	-1.36342	0.459938	1.37548	0.322553	Elevated	phosphoribosyl-ATP pyrophosphohydrolase [EC:3.6.1.31]
K03381	-1.54883	-1.74767	-1.30874	0.316425	1.24524	0.24881	Elevated	catechol 1,2-dioxygenase [EC:1.13.11.1]
K00493	-1.54846	-1.43562	-1.68079	-0.313105	1.24238	-0.188638	Unaffected	unspecific monooxygenase [EC:1.14.14.1]
K15727	-1.54795	-1.75693	-1.32514	0.563877	1.47824	0.174921	Unaffected	membrane fusion protein, cobalt-zinc-cadmium efflux system
K20274	-1.54372	-1.61955	-1.42695	0.211944	1.15825	0.143854	Unaffected	zinc metalloprotease ZmpB
K07404	-1.53798	-1.58505	-1.48166	0.330341	1.25731	0.173386	Unaffected	6-phosphogluconolactonase [EC:3.1.1.31]
K15525	-1.53516	-1.89029	-1.25562	0.666474	1.58719	0.24838	Elevated	N-acetyl-1-D-myo-inositol-2-amino-2-deoxy-alpha-D-glucopyranoside deacetylase [EC:3.5.1.103]
K16228	-1.52979	-1.33902	-1.69337	-0.588196	1.50337	-0.319411	Ambient	glycopeptidolipid biosynthesis protein
K01154	-1.52404	-1.35912	-2.00205	-0.523482	1.43742	-0.202154	Ambient	type I restriction enzyme, S subunit [EC:3.1.21.3]
K19294	-1.5232	-1.79746	-1.10038	0.563927	1.47829	0.227752	Elevated	alginate O-acetyltransferase complex protein AlgI
K00853	-1.52293	-1.34912	-1.74132	-0.41177	1.33032	-0.222058	Ambient	L-ribulokinase [EC:2.7.1.16]
K03387	-1.51829	-1.07908	-2.19333	-0.92288	1.8959	-0.369558	Ambient	alkyl hydroperoxide reductase subunit F [EC:1.6.4.-]
K07442	-1.51818	-1.62621	-1.29736	0.37106	1.2933	0.225087	Elevated	tRNA (adenine57-N1/adenine58-N1)-methyltransferase catalytic subunit [EC:2.1.1.219 2.1.1.220]
K10233	-1.51815	-2.05123	-1.0807	0.923062	1.89614	0.927644	Elevated	alpha-glucoside transport system permease protein
K14980	-1.51723	-1.61924	-1.43431	0.234932	1.17685	0.201851	Elevated	two-component system, OmpR family, sensor histidine kinase ChvG [EC:2.7.13.3]
K12234	-1.51645	-1.40675	-1.62803	-0.244505	1.18469	-0.10327	Unaffected	coenzyme F420-0:L-glutamate ligase / coenzyme F420-1:gamma-L-glutamate ligase [EC:6.3.2.31 6.3.2.34]
K20035	-1.51632	-1.26526	-1.75462	-0.614946	1.5315	-0.36494	Ambient	3-(methylthio)propanoyl-CoA dehydrogenase [EC:1.3.8.-]
K05595	-1.51549	-2.04225	-1.04201	0.946848	1.92766	0.479622	Elevated	multiple antibiotic resistance protein
K04085	-1.51345	-1.91454	-1.04925	0.881107	1.84179	0.433307	Elevated	tRNA 2-thiouridine synthesizing protein A [EC:2.8.1.-]
K12251	-1.50906	-1.3918	-1.6322	-0.269241	1.20517	-0.204132	Ambient	N-carbamoylputrescine amidase [EC:3.5.1.53]
K07278	-1.50559	-1.43782	-1.56189	-0.165015	1.12118	-0.100482	Unaffected	translocation and assembly module TamA
K07456	-1.50425	-1.70832	-1.2495	0.468704	1.38387	0.312788	Elevated	DNA mismatch repair protein MutS2
K19244	-1.50382	-1.67208	-1.30878	0.311175	1.24072	0.210913	Elevated	alanine dehydrogenase [EC:1.4.1.1]
K08095	-1.50179	-1.20293	-1.76328	-0.538452	1.45241	-0.329642	Ambient	cutinase [EC:3.1.1.74]
K00588	-1.50095	-1.35953	-1.61424	-0.295107	1.22698	-0.194678	Unaffected	caffeoyl-CoA O-methyltransferase [EC:2.1.1.104]
K19170	-1.50068	-1.32177	-1.84618	-0.594024	1.50945	-0.374796	Ambient	DNA sulfur modification protein DndC
K17713	-1.49251	-1.68601	-1.37417	0.357101	1.28085	0.239158	Elevated	outer membrane protein assembly factor BamB
K03651	-1.49187	-1.83181	-1.12607	0.675864	1.59755	0.434064	Elevated	3',5'-cyclic-AMP phosphodiesterase [EC:3.1.4.53]
K03474	-1.49105	-1.80419	-1.17553	0.644265	1.56294	0.426792	Elevated	pyridoxine 5-phosphate synthase [EC:2.6.99.2]
K07357	-1.48888	-1.31823	-1.66686	-0.350817	1.27528	-0.277048	Ambient	type 1 fimbriae regulatory protein FimB
K01026	-1.48258	-1.52544	-1.46761	0.188498	1.13958	0.12915	Unaffected	propionate CoA-transferase [EC:2.8.3.1]
K19854	-1.47535	-1.32819	-1.60036	-0.4158	1.33404	-0.261252	Ambient	dTDP-3-amino-3,6-dideoxy-alpha-D-glucopyranose transaminase [EC:2.6.1.89]
K00313	-1.47215	-1.8316	-1.12226	0.651635	1.57095	0.219056	Elevated	electron transfer flavoprotein-quinone oxidoreductase [EC:1.5.5.-]
K11931	-1.46995	-1.71729	-1.26021	0.413148	1.33159	0.433086	Elevated	poly-beta-1,6-N-acetyl-D-glucosamine N-deacetylase [EC:3.5.1.-]
K03822	-1.46807	-1.25928	-1.62811	-0.450879	1.36687	-0.344365	Ambient	putative long chain acyl-CoA synthase [EC:6.2.1.-]
K02237	-1.4678	-1.30209	-1.64055	-0.369636	1.29203	-0.287817	Ambient	competence protein ComEA
K01761	-1.46775	-1.67318	-1.33747	0.412444	1.33094	0.309051	Elevated	methionine-gamma-lyase [EC:4.4.1.11]
K18910	-1.46703	-1.16986	-1.79699	-0.880533	1.84106	-0.351514	Ambient	D-psicose/D-tagatose/L-ribulose 3-epimerase [EC:5.1.3.30 5.1.3.31]
K00166	-1.46685	-1.49415	-1.45923	0.257419	1.19534	0.179811	Unaffected	2-oxoisovalerate dehydrogenase E1 component alpha subunit [EC:1.2.4.4]
K13796	-1.46336	-1.21516	-1.96589	-0.345758	1.27082	-0.142676	Unaffected	tricarballylate dehydrogenase
K12261	-1.46283	-1.60969	-1.37043	0.246416	1.18626	0.179127	Unaffected	2-hydroxyacyl-CoA lyase 1 [EC:4.1.-.-]
K03303	-1.46091	-1.38418	-1.58714	-0.382732	1.30381	-0.174937	Unaffected	lactate permease
K09942	-1.46016	-1.16139	-1.77785	-0.576517	1.49124	-0.275145	Ambient	uncharacterized protein
K01198	-1.46011	-1.30139	-1.55659	-0.256936	1.19494	-0.145342	Unaffected	xylan 1,4-beta-xylosidase [EC:3.2.1.37]
K01965	-1.45928	-1.9514	-1.13783	0.866729	1.82352	0.524373	Elevated	propionyl-CoA carboxylase alpha chain [EC:6.4.1.3]
K05603	-1.45882	-1.37356	-1.50719	-0.174683	1.12872	-0.141763	Unaffected	formimidoylglutamate deiminase [EC:3.5.3.13]
K09490	-1.45801	-1.13937	-2.15414	-1.00056	2.00078	-0.538605	Ambient	heat shock 70kDa protein 5
K02621	-1.45491	-1.9811	-1.14326	0.58078	1.49566	0.212609	Elevated	topoisomerase IV subunit A [EC:5.99.1.-]
K00172	-1.45295	-1.32282	-1.52867	-0.258933	1.19659	-0.212255	Ambient	pyruvate ferredoxin oxidoreductase gamma subunit [EC:1.2.7.1]
K21883	-1.45288	-1.51772	-1.30182	0.152816	1.11174	0.132978	Unaffected	2-dehydro-3-deoxy-L-rhamnonate dehydrogenase (NAD+) [EC:1.1.1.401]
K02200	-1.448	-1.24954	-1.59728	-0.399088	1.31867	-0.32067	Ambient	cytochrome c-type biogenesis protein CcmH
K14731	-1.44691	-1.99208	-1.07071	1.0831	2.11858	0.532065	Elevated	epsilon-lactone hydrolase [EC:3.1.1.83]
K10778	-1.4451	-1.50419	-1.34109	0.151493	1.11072	0.134682	Unaffected	AraC family transcriptional regulator, regulatory protein of adaptative response / methylated-DNA-[protein]-cysteine methyltransferase [EC:2.1.1.63]
K19428	-1.44151	-1.70586	-1.1257	0.575571	1.49027	0.450514	Elevated	sugar transferase EpsL [EC:2.-.-.-]
K00097	-1.43999	-1.7834	-1.0246	0.650418	1.56962	0.334013	Elevated	4-hydroxythreonine-4-phosphate dehydrogenase [EC:1.1.1.262]
K03153	-1.43326	-1.3358	-1.53237	-0.273813	1.209	-0.183823	Unaffected	glycine oxidase [EC:1.4.3.19]
K01625	-1.43284	-1.23276	-1.54887	-0.298068	1.2295	-0.218942	Ambient	2-dehydro-3-deoxyphosphogluconate aldolase / (4S)-4-hydroxy-2-oxoglutarate aldolase [EC:4.1.2.14 4.1.3.42]
K07682	-1.43256	-1.59723	-1.21433	0.340008	1.26576	0.215189	Elevated	two-component system, NarL family, sensor histidine kinase DevS [EC:2.7.13.3]
K01046	-1.4317	-1.12345	-1.66432	-0.390808	1.31113	-0.268925	Ambient	triacylglycerol lipase [EC:3.1.1.3]
K03282	-1.42689	-1.14402	-2.22612	-1.02248	2.03141	-0.663166	Ambient	large conductance mechanosensitive channel
K22227	-1.42462	-1.86402	-1.00372	0.758996	1.69231	0.505066	Elevated	heme synthase
K01239	-1.42427	-1.67522	-1.25921	0.480018	1.39476	0.309442	Elevated	purine nucleosidase [EC:3.2.2.1]
K11688	-1.42424	-1.71072	-1.1597	0.576007	1.49072	0.375043	Elevated	C4-dicarboxylate-binding protein DctP
K07141	-1.42281	-1.88991	-1.15665	0.598873	1.51453	0.358868	Elevated	molybdenum cofactor cytidylyltransferase [EC:2.7.7.76]
K13611	-1.42066	-1.39561	-1.46419	-0.201325	1.14975	-0.111541	Unaffected	polyketide synthase PksJ
K02077	-1.42043	-1.49904	-1.33038	0.192682	1.14289	0.116685	Unaffected	zinc/manganese transport system substrate-binding protein
K01826	-1.41977	-1.12981	-1.69124	-0.429133	1.34642	-0.168703	Unaffected	5-carboxymethyl-2-hydroxymuconate isomerase [EC:5.3.3.10]
K16922	-1.41972	-0.824816	-1.92514	-1.1295	2.18782	-0.698159	Ambient	putative peptide zinc metalloprotease protein
K12823	-1.41383	-1.70187	-1.07997	0.702365	1.62717	0.469687	Elevated	ATP-dependent RNA helicase DDX5/DBP2 [EC:3.6.4.13]
K07020	-1.41306	-1.55688	-1.20974	0.550421	1.46451	0.196801	Unaffected	uncharacterized protein
K12508	-1.41251	-1.4901	-1.28117	0.231098	1.17373	0.170319	Unaffected	feruloyl-CoA synthase [EC:6.2.1.34]
K13583	-1.41154	-1.22271	-1.68275	-0.381035	1.30228	-0.288864	Ambient	GcrA cell cycle regulator
K01431	-1.40982	-1.89604	-1.06127	0.760785	1.69441	0.599154	Elevated	beta-ureidopropionase [EC:3.5.1.6]
K11785	-1.40706	-1.54326	-1.23545	0.196157	1.14564	0.13063	Unaffected	1,4-dihydroxy-6-naphthoate synthase [EC:1.14.-.-]
K07093	-1.40304	-1.57882	-1.27175	0.262856	1.19985	0.229614	Elevated	uncharacterized protein
K17214	-1.40275	-1.52014	-1.29382	0.120178	1.08687	0.109056	Unaffected	inositol transport system permease protein
K02238	-1.40012	-1.46578	-1.31694	0.460517	1.37603	0.24517	Elevated	competence protein ComEC
K12267	-1.39627	-1.32164	-1.50887	-0.205397	1.153	-0.132029	Unaffected	peptide methionine sulfoxide reductase msrA/msrB [EC:1.8.4.11 1.8.4.12]
K11153	-1.39388	-1.16719	-1.58474	-0.434133	1.3511	-0.209224	Ambient	retinol dehydrogenase 12 [EC:1.1.1.300]
K02000	-1.39302	-1.72693	-1.14693	0.585345	1.5004	0.400713	Elevated	glycine betaine/proline transport system ATP-binding protein [EC:3.6.3.32]
K02015	-1.39147	-1.78438	-1.01513	0.764174	1.6984	0.416484	Elevated	iron complex transport system permease protein
K09121	-1.3874	-1.68632	-1.15688	0.461383	1.37686	0.405684	Elevated	pyridinium-3,5-bisthiocarboxylic acid mononucleotide nickel chelatase [EC:4.99.1.12]
K13985	-1.38669	-1.10672	-1.73617	-0.574508	1.48917	-0.51882	Ambient	N-acyl-phosphatidylethanolamine-hydrolysing phospholipase D [EC:3.1.4.54]
K03402	-1.38591	-1.86095	-1.00485	0.916077	1.88698	0.622215	Elevated	transcriptional regulator of arginine metabolism
K07638	-1.38557	-1.21882	-1.74926	-0.375925	1.29767	-0.18014	Unaffected	two-component system, OmpR family, osmolarity sensor histidine kinase EnvZ [EC:2.7.13.3]
K03192	-1.38488	-1.45386	-1.26583	0.177705	1.13108	0.132871	Unaffected	urease accessory protein
K05795	-1.38445	-1.21811	-1.58126	-0.334462	1.26091	-0.228998	Ambient	tellurium resistance protein TerD
K19338	-1.38384	-0.994172	-1.83432	-0.801099	1.74243	-0.282835	Ambient	LysR family transcriptional regulator, nitrogen assimilation regulatory protein
K01779	-1.38334	-1.59888	-1.17344	0.26455	1.20126	0.109396	Unaffected	aspartate racemase [EC:5.1.1.13]
K02230	-1.38149	-1.50095	-1.13678	0.311657	1.24113	0.100088	Unaffected	cobaltochelatase CobN [EC:6.6.1.2]
K00410	-1.38005	-0.980304	-1.85764	-0.745205	1.67621	-0.414124	Ambient	ubiquinol-cytochrome c reductase cytochrome b/c1 subunit
K10005	-1.3773	-1.02425	-1.73421	-0.496147	1.41044	-0.27839	Ambient	glutamate transport system substrate-binding protein
K15270	-1.36772	-1.1063	-1.63265	-0.4777	1.39252	-0.394792	Ambient	S-adenosylmethionine uptake transporter
K00363	-1.36753	-1.70606	-1.10533	0.581587	1.49649	0.53583	Elevated	nitrite reductase (NADH) small subunit [EC:1.7.1.15]
K01758	-1.36464	-1.0001	-1.64461	-0.567766	1.48223	-0.507599	Ambient	cystathionine gamma-lyase [EC:4.4.1.1]
K00728	-1.36383	-1.12739	-1.84121	-0.724911	1.6528	-0.550558	Ambient	dolichyl-phosphate-mannose-protein mannosyltransferase [EC:2.4.1.109]
K12436	-1.36357	-1.25136	-1.53508	-0.234141	1.17621	-0.179808	Unaffected	polyketide synthase 12
K12410	-1.36162	-1.51294	-1.12699	0.342426	1.26789	0.158699	Unaffected	NAD-dependent deacetylase [EC:3.5.1.-]
K02047	-1.3615	-1.17079	-1.63311	-0.43386	1.35084	-0.26075	Ambient	sulfate transport system permease protein
K00850	-1.35849	-1.74651	-1.11064	0.747328	1.67868	0.350795	Elevated	6-phosphofructokinase 1 [EC:2.7.1.11]
K15980	-1.35782	-1.13101	-1.62365	-0.53283	1.44676	-0.459002	Ambient	acyl-CoA dehydrogenase family member 9 [EC:1.3.99.-]
K03426	-1.35466	-1.62713	-1.15236	0.487662	1.40217	0.402733	Elevated	NAD+ diphosphatase [EC:3.6.1.22]
K01029	-1.35393	-1.14694	-1.49727	-0.387078	1.30774	-0.210317	Ambient	3-oxoacid CoA-transferase subunit B [EC:2.8.3.5]
K00362	-1.35256	-1.52068	-1.01389	0.399981	1.31949	0.269152	Elevated	nitrite reductase (NADH) large subunit [EC:1.7.1.15]
K07079	-1.3514	-1.1856	-1.62671	-0.563944	1.47831	-0.305262	Ambient	uncharacterized protein
K15771	-1.34681	-1.30042	-1.39793	-0.264198	1.20097	-0.202293	Ambient	arabinogalactan oligomer / maltooligosaccharide transport system permease protein
K04566	-1.34352	-1.06905	-1.63358	-0.573723	1.48836	-0.474784	Ambient	lysyl-tRNA synthetase, class I [EC:6.1.1.6]
K14273	-1.3416	-1.6773	-0.983464	0.766208	1.70079	0.63756	Elevated	D-xylose 1-dehydrogenase (NADP+) [EC:1.1.1.179]
K14338	-1.33987	-1.52124	-1.12657	0.354026	1.27812	0.249992	Elevated	cytochrome P450 / NADPH-cytochrome P450 reductase [EC:1.14.14.1 1.6.2.4]
K03584	-1.33841	-1.14657	-1.44657	-0.245009	1.1851	-0.168684	Unaffected	DNA repair protein RecO (recombination protein O)
K04108	-1.33593	-1.36972	-1.30492	0.134476	1.09769	0.110302	Unaffected	4-hydroxybenzoyl-CoA reductase subunit alpha [EC:1.3.7.9]
K04561	-1.33326	-2.72318	-0.870089	1.75225	3.36883	0.641314	Elevated	nitric oxide reductase subunit B [EC:1.7.2.5]
K11690	-1.32864	-0.947612	-1.84178	-0.897405	1.86271	-0.558967	Ambient	C4-dicarboxylate transporter, DctM subunit
K09479	-1.32749	-1.20744	-1.4486	-0.263384	1.20029	-0.208271	Ambient	very long chain acyl-CoA dehydrogenase [EC:1.3.8.9]
K06871	-1.32551	-1.75112	-1.03888	0.781111	1.71845	0.582307	Elevated	uncharacterized protein
K04656	-1.32389	-1.6573	-1.0343	0.819274	1.76452	0.505587	Elevated	hydrogenase maturation protein HypF
K01250	-1.32144	-1.08292	-1.80943	-0.403815	1.323	-0.119736	Unaffected	pyrimidine-specific ribonucleoside hydrolase [EC:3.2.-.-]
K00383	-1.3202	-1.38835	-1.22204	0.112409	1.08103	0.111748	Unaffected	glutathione reductase (NADPH) [EC:1.8.1.7]
K10819	-1.31968	-1.71866	-0.772113	0.903253	1.87028	0.392192	Elevated	histidine kinase [EC:2.7.13.3]
K06446	-1.3189	-0.980592	-1.51403	-0.464388	1.37973	-0.357297	Ambient	acyl-CoA dehydrogenase [EC:1.3.99.-]
K00791	-1.31242	-1.22565	-1.44948	-0.370774	1.29305	-0.214103	Ambient	tRNA dimethylallyltransferase [EC:2.5.1.75]
K07034	-1.30904	-1.2404	-1.4339	-0.217203	1.16248	-0.122778	Unaffected	uncharacterized protein
K13995	-1.3087	-1.13439	-1.63181	-0.40264	1.32192	-0.268164	Ambient	maleamate amidohydrolase [EC:3.5.1.107]
K03635	-1.30807	-1.10399	-1.42996	-0.281118	1.21514	-0.181056	Unaffected	molybdopterin synthase catalytic subunit [EC:2.8.1.12]
K01451	-1.30588	-0.938636	-1.63151	-0.439483	1.35612	-0.276459	Ambient	hippurate hydrolase [EC:3.5.1.32]
K09762	-1.30066	-1.14267	-1.49279	-0.36594	1.28872	-0.310062	Ambient	uncharacterized protein
K02170	-1.3002	-1.43823	-1.20237	0.326171	1.25368	0.242966	Elevated	pimeloyl-[acyl-carrier protein] methyl ester esterase [EC:3.1.1.85]
K15861	-1.29903	-1.11734	-1.51159	-0.47915	1.39392	-0.355106	Ambient	CRP/FNR family transcriptional regulator, nitrogen fixation regulation protein
K07803	-1.2983	-1.21452	-1.37834	-0.178177	1.13145	-0.182721	Unaffected	zinc resistance-associated protein
K12443	-1.2959	-0.90426	-1.65364	-0.776576	1.71306	-0.473073	Ambient	phthiocerol/phenolphthiocerol synthesis type-I polyketide synthase D
K19181	-1.29499	-1.16627	-1.4734	-0.332153	1.25889	-0.214884	Ambient	1,5-anhydro-D-fructose reductase (1,5-anhydro-D-mannitol-forming) [EC:1.1.1.292]
K07120	-1.29364	-1.08332	-1.53764	-0.456239	1.37196	-0.183066	Unaffected	uncharacterized protein
K22250	-1.28929	-1.33539	-1.25367	0.1971	1.14639	0.142846	Unaffected	poly(3-hydroxyoctanoate) depolymerase [EC:3.1.1.76]
K01804	-1.28889	-1.09375	-1.86284	-0.709621	1.63537	-0.305343	Ambient	L-arabinose isomerase [EC:5.3.1.4]
K02987	-1.28879	-1.11016	-1.54127	-0.358456	1.28205	-0.232809	Ambient	small subunit ribosomal protein S4e
K13572	-1.28638	-0.844851	-1.80784	-0.898021	1.86351	-0.920837	Ambient	proteasome accessory factor B
K19702	-1.28299	-1.53757	-0.87767	0.591592	1.50691	0.414791	Elevated	aminopeptidase S [EC:3.4.11.24]
K02624	-1.28284	-1.5041	-1.13755	0.252408	1.19119	0.173291	Unaffected	IclR family transcriptional regulator, pca regulon regulatory protein
K19411	-1.28141	-1.50212	-1.10259	0.466086	1.38136	0.327815	Elevated	protein arginine kinase activator
K00661	-1.27972	-1.48884	-1.17867	0.276744	1.21146	0.190329	Unaffected	maltose O-acetyltransferase [EC:2.3.1.79]
K06378	-1.27854	-0.847296	-1.52276	-0.537053	1.45101	-0.340776	Ambient	stage II sporulation protein AA (anti-sigma F factor antagonist)
K01811	-1.2784	-1.00008	-1.68581	-0.679443	1.60152	-0.484429	Ambient	alpha-D-xyloside xylohydrolase [EC:3.2.1.177]
K00264	-1.27475	-1.47771	-1.07477	0.406833	1.32577	0.287136	Elevated	glutamate synthase (NADH) [EC:1.4.1.14]
K16703	-1.27449	-1.80613	-1.01515	0.767281	1.70206	0.541196	Elevated	colanic acid/amylovoran biosynthesis glycosyltransferase [EC:2.4.-.-]
K05555	-1.27304	-1.37969	-1.16645	0.255	1.19334	0.209389	Elevated	cyclase [EC:4.-.-.-]
K07284	-1.27182	-1.37927	-1.12625	0.175074	1.12902	0.145778	Unaffected	sortase A [EC:3.4.22.70]
K15781	-1.27132	-1.22552	-1.3606	-0.258462	1.1962	-0.186738	Unaffected	putative phosphoserine phosphatase / 1-acylglycerol-3-phosphate O-acyltransferase [EC:3.1.3.3 2.3.1.51]
K01796	-1.27076	-1.10447	-1.51342	-0.591671	1.50699	-0.414043	Ambient	alpha-methylacyl-CoA racemase [EC:5.1.99.4]
K21902	-1.26655	-1.71409	-0.897045	0.796035	1.73632	0.572174	Elevated	MerR family transcriptional regulator, repressor of the yfmOP operon
K07576	-1.26326	-1.62673	-1.0934	0.436366	1.35319	0.41119	Elevated	metallo-beta-lactamase family protein
K18939	-1.26308	-0.997803	-1.56921	-0.641638	1.5601	-0.421298	Ambient	TetR/AcrR family transcriptional regulator, lmrAB and yxaGH operons repressor
K01879	-1.26251	-1.10262	-1.35841	-0.28693	1.22004	-0.216332	Ambient	glycyl-tRNA synthetase beta chain [EC:6.1.1.14]
K13315	-1.26006	-1.67236	-0.7802	0.753696	1.68611	0.575574	Elevated	NDP-hexose C3-ketoreductase / dTDP-4-oxo-2-deoxy-alpha-D-pentos-2-ene 2,3-reductase [EC:1.1.1.-]
K07652	-1.25897	-1.20613	-1.32116	-0.150995	1.11033	-0.10029	Unaffected	two-component system, OmpR family, sensor histidine kinase VicK [EC:2.7.13.3]
K17330	-1.25886	-1.30916	-1.21736	0.23046	1.17321	0.169588	Unaffected	N,N'-diacetylchitobiose transport system permease protein
K11253	-1.25874	-1.30239	-1.21214	0.330075	1.25708	0.218036	Elevated	histone H3
K01247	-1.25132	-0.953643	-1.63793	-0.671945	1.59322	-0.715124	Ambient	DNA-3-methyladenine glycosylase II [EC:3.2.2.21]
K05898	-1.24582	-0.973576	-1.66107	-0.680913	1.60315	-0.506634	Ambient	3-oxosteroid 1-dehydrogenase [EC:1.3.99.4]
K00262	-1.24389	-1.17643	-1.29293	-0.166811	1.12257	-0.145145	Unaffected	glutamate dehydrogenase (NADP+) [EC:1.4.1.4]
K03273	-1.24388	-1.44963	-1.04076	0.457484	1.37314	0.393191	Elevated	D-glycero-D-manno-heptose 1,7-bisphosphate phosphatase [EC:3.1.3.82 3.1.3.83]
K00232	-1.24161	-1.12109	-1.32528	-0.27053	1.20625	-0.170116	Unaffected	acyl-CoA oxidase [EC:1.3.3.6]
K08100	-1.23902	-1.69982	-0.867724	0.877787	1.83755	0.63147	Elevated	bilirubin oxidase [EC:1.3.3.5]
K19225	-1.2361	-1.3282	-1.15722	0.117123	1.08457	0.103877	Unaffected	rhomboid protease GluP [EC:3.4.21.105]
K03738	-1.23602	-1.54255	-0.861759	0.699683	1.62415	0.620879	Elevated	aldehyde:ferredoxin oxidoreductase [EC:1.2.7.5]
K03366	-1.23284	-0.847856	-2.09891	-1.22049	2.33026	-0.737788	Ambient	meso-butanediol dehydrogenase / (S,S)-butanediol dehydrogenase / diacetyl reductase [EC:1.1.1.- 1.1.1.76 1.1.1.304]
K04691	-1.23154	-1.65771	-0.726226	0.873877	1.83258	0.626203	Elevated	serine protease DegS [EC:3.4.21.-]
K18063	-1.23139	-0.897918	-1.76567	-0.746513	1.67773	-0.465421	Ambient	cephamycin C biosynthesis protein
K17759	-1.23025	-1.18458	-1.28074	-0.114051	1.08226	-0.104262	Unaffected	NAD(P)H-hydrate epimerase [EC:5.1.99.6]
K04027	-1.22727	-1.44041	-0.958057	0.529131	1.44306	0.429049	Elevated	ethanolamine utilization protein EutM
K00218	-1.22612	-1.42209	-1.09783	0.25722	1.19517	0.252333	Elevated	protochlorophyllide reductase [EC:1.3.1.33]
K18900	-1.22577	-1.51406	-0.886022	0.523249	1.43719	0.232706	Elevated	LysR family transcriptional regulator, regulator for bpeEF and oprC
K01258	-1.22447	-1.88729	-0.982391	0.868212	1.8254	0.391194	Elevated	tripeptide aminopeptidase [EC:3.4.11.4]
K03718	-1.2236	-1.24914	-1.20262	0.153173	1.11201	0.115059	Unaffected	Lrp/AsnC family transcriptional regulator, regulator for asnA, asnC and gidA
K09760	-1.21966	-0.824509	-1.67382	-0.759588	1.69301	-0.465789	Ambient	DNA recombination protein RmuC
K12308	-1.21785	-1.47388	-1.11762	0.39244	1.31261	0.174229	Unaffected	beta-galactosidase [EC:3.2.1.23]
K19055	-1.21668	-1.49148	-0.854941	0.605206	1.5212	0.451781	Elevated	Ala-tRNA(Pro) deacylase [EC:3.1.1.-]
K01417	-1.21655	-1.46204	-1.04392	0.470421	1.38551	0.352898	Elevated	extracellular elastinolytic metalloproteinase [EC:3.4.24.-]
K13590	-1.2145	-1.51041	-1.01261	0.490512	1.40494	0.402644	Elevated	diguanylate cyclase [EC:2.7.7.65]
K19794	-1.2117	-1.09377	-1.29101	-0.237096	1.17862	-0.153616	Unaffected	barbiturase [EC:3.5.2.1]
K05802	-1.21086	-1.62195	-0.948569	0.600309	1.51604	0.458805	Elevated	potassium-dependent mechanosensitive channel
K10713	-1.21081	-1.24973	-1.16169	0.191069	1.14161	0.156683	Unaffected	5,6,7,8-tetrahydromethanopterin hydro-lyase [EC:4.2.1.147]
K10554	-1.2053	-1.01613	-1.33307	-0.314589	1.24366	-0.186957	Unaffected	fructose transport system ATP-binding protein
K07140	-1.20521	-1.38769	-1.02872	0.230516	1.17325	0.156439	Unaffected	uncharacterized protein
K01206	-1.20152	-1.03251	-1.4196	-0.360967	1.28429	-0.358611	Ambient	alpha-L-fucosidase [EC:3.2.1.51]
K17675	-1.20142	-0.839899	-1.6983	-0.683054	1.60553	-0.511242	Ambient	ATP-dependent RNA helicase SUPV3L1/SUV3 [EC:3.6.4.13]
K03572	-1.20023	-1.36487	-0.99984	0.551644	1.46576	0.272865	Elevated	DNA mismatch repair protein MutL
K02278	-1.19967	-1.4451	-0.919065	0.52977	1.4437	0.399242	Elevated	prepilin peptidase CpaA [EC:3.4.23.43]
K15635	-1.19643	-1.06185	-1.29291	-0.28846	1.22134	-0.234139	Ambient	2,3-bisphosphoglycerate-independent phosphoglycerate mutase [EC:5.4.2.12]
K02197	-1.19364	-1.5123	-0.971226	0.528949	1.44288	0.454305	Elevated	cytochrome c-type biogenesis protein CcmE
K01716	-1.19343	-1.27768	-1.06805	0.224596	1.16845	0.103081	Unaffected	3-hydroxyacyl-[acyl-carrier protein] dehydratase / trans-2-decenoyl-[acyl-carrier protein] isomerase [EC:4.2.1.59 5.3.3.14]
K08691	-1.18802	-1.01793	-1.38057	-0.255634	1.19386	-0.142099	Unaffected	malyl-CoA/(S)-citramalyl-CoA lyase [EC:4.1.3.24 4.1.3.25]
K01839	-1.18689	-0.964071	-1.45803	-0.528672	1.4426	-0.610015	Ambient	phosphopentomutase [EC:5.4.2.7]
K08223	-1.18613	-1.4017	-0.952353	0.439695	1.35632	0.328748	Elevated	MFS transporter, FSR family, fosmidomycin resistance protein
K02575	-1.18397	-1.28221	-1.06262	0.182163	1.13458	0.148076	Unaffected	MFS transporter, NNP family, nitrate/nitrite transporter
K07246	-1.18395	-1.03689	-1.42814	-0.457518	1.37318	-0.218876	Ambient	tartrate dehydrogenase/decarboxylase / D-malate dehydrogenase [EC:1.1.1.93 4.1.1.73 1.1.1.83]
K13888	-1.18363	-1.36666	-1.09533	0.272968	1.20829	0.253951	Elevated	membrane fusion protein, macrolide-specific efflux system
K21572	-1.17969	-1.59896	-0.888507	0.730267	1.65895	0.640485	Elevated	starch-binding outer membrane protein, SusD/RagB family
K19270	-1.17856	-1.52147	-0.957358	0.543433	1.45744	0.385134	Elevated	sugar-phosphatase [EC:3.1.3.23]
K01365	-1.1703	-1.40029	-0.944955	0.437117	1.3539	0.279529	Elevated	cathepsin L [EC:3.4.22.15]
K00598	-1.16824	-1.45945	-0.9609	0.49251	1.40689	0.445298	Elevated	trans-aconitate 2-methyltransferase [EC:2.1.1.144]
K02390	-1.16809	-1.42806	-0.817504	0.625373	1.54261	0.408943	Elevated	flagellar hook protein FlgE
K07407	-1.16567	-1.02649	-1.27208	-0.215198	1.16086	-0.185772	Unaffected	alpha-galactosidase [EC:3.2.1.22]
K05879	-1.15732	-1.38144	-0.953762	0.521898	1.43584	0.43334	Elevated	phosphoenolpyruvate---glycerone phosphotransferase subunit DhaL [EC:2.7.1.121]
K02292	-1.15627	-1.28	-1.05299	0.204437	1.15224	0.111363	Unaffected	beta-carotene ketolase (CrtO type)
K09684	-1.15545	-0.770475	-1.55927	-0.815365	1.75974	-0.494495	Ambient	purine catabolism regulatory protein
K15539	-1.15537	-1.48677	-0.615692	0.825628	1.77231	0.644141	Elevated	cytoskeleton protein RodZ
K00275	-1.15171	-1.09258	-1.19902	-0.154553	1.11308	-0.114764	Unaffected	pyridoxamine 5'-phosphate oxidase [EC:1.4.3.5]
K17758	-1.14958	-1.07028	-1.22627	-0.145667	1.10624	-0.144135	Unaffected	ADP-dependent NAD(P)H-hydrate dehydratase [EC:4.2.1.136]
K10119	-1.14897	-1.04003	-1.29197	-0.256268	1.19439	-0.175834	Unaffected	raffinose/stachyose/melibiose transport system permease protein
K08972	-1.14683	-1.47006	-0.899237	0.4795	1.39426	0.310544	Elevated	putative membrane protein
K02128	-1.14608	-1.03115	-1.34182	-0.31509	1.24409	-0.167592	Unaffected	F-type H+-transporting ATPase subunit c
K22296	-1.14324	-0.937406	-1.51386	-0.522714	1.43666	-0.348909	Ambient	MarR family transcriptional regulator, lower aerobic nicotinate degradation pathway regulator
K21303	-1.14196	-1.37075	-0.783472	0.531235	1.44517	0.594377	Elevated	UDP-GalNAc:undecaprenyl-phosphate GalNAc-1-phosphate transferase [EC:2.7.8.40]
K01273	-1.14167	-0.835012	-1.72603	-0.846702	1.79839	-0.573677	Ambient	membrane dipeptidase [EC:3.4.13.19]
K14742	-1.13477	-0.914224	-1.41533	-0.516173	1.43016	-0.373222	Ambient	tRNA threonylcarbamoyladenosine biosynthesis protein TsaB
K01520	-1.13309	-1.24338	-1.03403	0.330678	1.2576	0.256102	Elevated	dUTP pyrophosphatase [EC:3.6.1.23]
K07080	-1.1322	-1.47838	-0.847796	0.659841	1.57991	0.534447	Elevated	uncharacterized protein
K21140	-1.1312	-1.38197	-0.921606	0.434589	1.35153	0.279949	Elevated	[CysO sulfur-carrier protein]-S-L-cysteine hydrolase [EC:3.13.1.6]
K21691	-1.12587	-1.52012	-0.85562	0.210094	1.15676	0.100483	Unaffected	resuscitation-promoting factor RpfE
K03424	-1.12587	-0.842187	-1.30241	-0.369762	1.29214	-0.261698	Ambient	TatD DNase family protein [EC:3.1.21.-]
K17828	-1.12579	-0.984695	-1.24814	-0.249796	1.18904	-0.154764	Unaffected	dihydroorotate dehydrogenase (NAD+) catalytic subunit [EC:1.3.1.14]
K16038	-1.12317	-1.06553	-1.14264	-0.309169	1.23899	-0.210156	Ambient	N-methyltransferase [EC:2.1.1.-]
K16898	-1.12304	-1.26656	-0.69602	0.321212	1.24938	0.201379	Elevated	ATP-dependent helicase/nuclease subunit A [EC:3.1.-.- 3.6.4.12]
K06351	-1.12068	-1.2368	-0.998848	0.256576	1.19464	0.250874	Elevated	inhibitor of KinA
K00322	-1.12038	-1.29222	-0.923605	0.334891	1.26128	0.199423	Unaffected	NAD(P) transhydrogenase [EC:1.6.1.1]
K22081	-1.11849	-0.984146	-1.28831	-0.32687	1.25429	-0.245125	Ambient	methylamine---glutamate N-methyltransferase subunit A [EC:2.1.1.21]
K02169	-1.11843	-1.68966	-0.851402	0.596905	1.51247	0.279667	Elevated	malonyl-CoA O-methyltransferase [EC:2.1.1.197]
K03823	-1.11779	-1.15569	-1.05833	0.112048	1.08076	0.12406	Unaffected	phosphinothricin acetyltransferase [EC:2.3.1.183]
K18306	-1.11724	-1.19062	-1.06321	0.133355	1.09684	0.109794	Unaffected	membrane fusion protein, multidrug efflux system
K02552	-1.11274	-1.30437	-1.01164	0.318738	1.24724	0.278109	Elevated	menaquinone-specific isochorismate synthase [EC:5.4.4.2]
K00449	-1.11186	-1.1078	-1.11485	0.136128	1.09895	0.105531	Unaffected	protocatechuate 3,4-dioxygenase, beta subunit [EC:1.13.11.3]
K02660	-1.11098	-1.24957	-0.913651	0.269742	1.20559	0.23696	Elevated	twitching motility protein PilJ
K01137	-1.1031	-1.45234	-0.797318	0.714366	1.64076	0.43518	Elevated	N-acetylglucosamine-6-sulfatase [EC:3.1.6.14]
K16066	-1.10056	-1.34592	-0.848969	0.345782	1.27084	0.134065	Unaffected	3-hydroxy acid dehydrogenase / malonic semialdehyde reductase [EC:1.1.1.381 1.1.1.-]
K15526	-1.09823	-0.899614	-1.35444	-0.354297	1.27836	-0.224523	Ambient	L-cysteine:1D-myo-inositol 2-amino-2-deoxy-alpha-D-glucopyranoside ligase [EC:6.3.1.13]
K03524	-1.09478	-0.906189	-1.28338	-0.431919	1.34903	-0.353731	Ambient	BirA family transcriptional regulator, biotin operon repressor / biotin---[acetyl-CoA-carboxylase] ligase [EC:6.3.4.15]
K00404	-1.09343	-0.992199	-1.26656	-0.276173	1.21098	-0.212336	Ambient	cytochrome c oxidase cbb3-type subunit I [EC:1.9.3.1]
K01042	-1.09295	-0.910716	-1.25979	-0.17139	1.12614	-0.131158	Unaffected	L-seryl-tRNA(Ser) seleniumtransferase [EC:2.9.1.1]
K02013	-1.09289	-0.984939	-1.28515	-0.345169	1.2703	-0.214796	Ambient	iron complex transport system ATP-binding protein [EC:3.6.3.34]
K03327	-1.09123	-1.54187	-0.750103	0.659363	1.57939	0.47464	Elevated	multidrug resistance protein, MATE family
K21528	-1.09048	-1.03703	-1.19468	-0.197325	1.14657	-0.200328	Ambient	serine recombinase [EC:3.1.22.- 6.5.1.-]
K04069	-1.08476	-0.9951	-1.14346	-0.130199	1.09444	-0.103777	Unaffected	pyruvate formate lyase activating enzyme [EC:1.97.1.4]
K03501	-1.08176	-0.943559	-1.23094	-0.209403	1.15621	-0.129713	Unaffected	16S rRNA (guanine527-N7)-methyltransferase [EC:2.1.1.170]
K10240	-1.08057	-0.99929	-1.26011	-0.260739	1.19809	-0.213385	Ambient	cellobiose transport system substrate-binding protein
K01470	-1.08038	-1.17885	-0.972234	0.184428	1.13637	0.164971	Unaffected	creatinine amidohydrolase [EC:3.5.2.10]
K06596	-1.0799	-0.901139	-1.31055	-0.484376	1.39898	-0.385485	Ambient	chemosensory pili system protein ChpA (sensor histidine kinase/response regulator)
K07374	-1.0778	-1.21797	-0.938947	0.289389	1.22212	0.159192	Unaffected	tubulin alpha
K07653	-1.07255	-1.02408	-1.16449	-0.221039	1.16557	-0.192172	Unaffected	two-component system, OmpR family, sensor histidine kinase MprB [EC:2.7.13.3]
K03525	-1.07168	-1.38715	-0.711679	0.610746	1.52705	0.582887	Elevated	type III pantothenate kinase [EC:2.7.1.33]
K00872	-1.07164	-0.877966	-1.36822	-0.408608	1.3274	-0.233144	Ambient	homoserine kinase [EC:2.7.1.39]
K02487	-1.06551	-0.903793	-1.31933	-0.482018	1.3967	-0.447071	Ambient	type IV pili sensor histidine kinase and response regulator
K03071	-1.06424	-0.841406	-1.19923	-0.338783	1.26469	-0.357117	Ambient	preprotein translocase subunit SecB
K02081	-1.05839	-1.16826	-0.943926	0.188725	1.13976	0.165229	Unaffected	DeoR family transcriptional regulator, aga operon transcriptional repressor
K14261	-1.05636	-1.18599	-0.991084	0.219954	1.1647	0.252591	Elevated	alanine-synthesizing transaminase [EC:2.6.1.-]
K00116	-1.05396	-0.329584	-1.77648	-1.26848	2.40907	-0.981941	Ambient	malate dehydrogenase (quinone) [EC:1.1.5.4]
K01601	-1.05239	-0.724084	-1.22406	-0.534709	1.44865	-0.23759	Ambient	ribulose-bisphosphate carboxylase large chain [EC:4.1.1.39]
K09825	-1.05204	-0.830093	-1.25434	-0.281461	1.21543	-0.195907	Unaffected	Fur family transcriptional regulator, peroxide stress response regulator
K16229	-1.05167	-1.73151	-0.752396	0.838305	1.78795	0.29644	Elevated	glycopeptidolipid biosynthesis protein
K07157	-1.0506	-1.02542	-1.111	-0.211799	1.15813	-0.167748	Unaffected	uncharacterized protein
K06997	-1.04349	-0.938863	-1.1556	-0.212406	1.15862	-0.160296	Unaffected	PLP dependent protein
K09761	-1.04162	-1.33263	-0.794218	0.569102	1.4836	0.427427	Elevated	16S rRNA (uracil1498-N3)-methyltransferase [EC:2.1.1.193]
K11410	-1.04003	-0.848259	-1.20899	-0.268678	1.2047	-0.200907	Ambient	short/branched chain acyl-CoA dehydrogenase [EC:1.3.99.12]
K01193	-1.02556	-0.64657	-1.35387	-0.714095	1.64045	-0.664053	Ambient	beta-fructofuranosidase [EC:3.2.1.26]
K02132	-1.02404	-1.17072	-0.831355	0.253997	1.19251	0.160563	Unaffected	F-type H+-transporting ATPase subunit alpha
K01821	-1.02403	-0.893836	-1.10092	-0.138722	1.10093	-0.149837	Unaffected	4-oxalocrotonate tautomerase [EC:5.3.2.6]
K18225	-1.02275	-1.16614	-0.84528	0.376252	1.29797	0.317113	Elevated	propane monooxygenase reductase component [EC:1.18.1.-]
K01760	-1.02155	-1.20738	-0.894032	0.371728	1.2939	0.18698	Unaffected	cysteine-S-conjugate beta-lyase [EC:4.4.1.13]
K01535	-1.01393	-0.757268	-1.44336	-0.741073	1.67142	-0.596455	Ambient	H+-transporting ATPase [EC:7.1.2.1]
K10012	-1.01352	-1.09606	-0.940234	0.221279	1.16577	0.172604	Unaffected	undecaprenyl-phosphate 4-deoxy-4-formamido-L-arabinose transferase [EC:2.4.2.53]
K09695	-1.01254	-0.761697	-1.22457	-0.609714	1.52596	-0.422594	Ambient	lipooligosaccharide transport system ATP-binding protein
K02614	-1.00938	-0.849999	-1.13378	-0.360748	1.28409	-0.180652	Unaffected	acyl-CoA thioesterase [EC:3.1.2.-]
K12340	-1.00751	-1.1274	-0.931337	0.233878	1.17599	0.130137	Unaffected	outer membrane protein
K00372	-1.00578	-0.891892	-1.119	-0.3095	1.23928	-0.285874	Ambient	assimilatory nitrate reductase catalytic subunit [EC:1.7.99.-]
K04517	-1.00393	-1.06746	-0.949417	0.186115	1.1377	0.127838	Unaffected	prephenate dehydrogenase [EC:1.3.1.12]
K02610	-1.00297	-1.24042	-0.723371	0.336899	1.26304	0.262796	Elevated	ring-1,2-phenylacetyl-CoA epoxidase subunit PaaB
K14267	-0.99929	-0.922744	-1.11973	-0.255102	1.19342	-0.198561	Unaffected	N-succinyldiaminopimelate aminotransferase [EC:2.6.1.17]
K05783	-0.999115	-0.77853	-1.3461	-0.460183	1.37572	-0.240809	Ambient	dihydroxycyclohexadiene carboxylate dehydrogenase [EC:1.3.1.25 1.3.1.-]
K11212	-0.996267	-0.864505	-1.09973	-0.200246	1.14889	-0.186917	Unaffected	LPPG:FO 2-phospho-L-lactate transferase [EC:2.7.8.28]
K00625	-0.994135	-0.860163	-1.16356	-0.271901	1.2074	-0.227426	Ambient	phosphate acetyltransferase [EC:2.3.1.8]
K06282	-0.993994	-0.91051	-1.06647	-0.360185	1.28359	-0.194221	Unaffected	hydrogenase small subunit [EC:1.12.99.6]
K02450	-0.993021	-1.15535	-0.881138	0.301554	1.23247	0.322357	Elevated	general secretion pathway protein A
K00219	-0.99289	-0.775201	-1.1504	-0.366785	1.28948	-0.359459	Ambient	2,4-dienoyl-CoA reductase (NADPH2) [EC:1.3.1.34]
K01816	-0.992496	-0.833924	-1.14562	-0.160495	1.11767	-0.150919	Unaffected	hydroxypyruvate isomerase [EC:5.3.1.22]
K01918	-0.990867	-0.861782	-1.1096	-0.177486	1.13091	-0.101118	Unaffected	pantoate--beta-alanine ligase [EC:6.3.2.1]
K00647	-0.989717	-0.870006	-1.0687	-0.201301	1.14973	-0.142205	Unaffected	3-oxoacyl-[acyl-carrier-protein] synthase I [EC:2.3.1.41]
K21137	-0.981252	-0.785552	-1.07978	-0.235204	1.17707	-0.142469	Unaffected	membrane fusion protein, multidrug efflux system
K08305	-0.980291	-1.16986	-0.87184	0.43986	1.35647	0.2743	Elevated	membrane-bound lytic murein transglycosylase B [EC:4.2.2.-]
K21449	-0.980155	-0.909182	-1.18225	-0.466074	1.38135	-0.275907	Ambient	trimeric autotransporter adhesin
K00946	-0.977399	-1.03826	-0.954598	0.17448	1.12856	0.121132	Unaffected	thiamine-monophosphate kinase [EC:2.7.4.16]
K14260	-0.975593	-0.783792	-1.20948	-0.464317	1.37966	-0.528134	Ambient	alanine-synthesizing transaminase [EC:2.6.1.66 2.6.1.2]
K00380	-0.975243	-1.21541	-0.707572	0.497066	1.41134	0.466672	Elevated	sulfite reductase (NADPH) flavoprotein alpha-component [EC:1.8.1.2]
K00314	-0.973195	-0.85653	-1.08415	-0.13529	1.09831	-0.129695	Unaffected	sarcosine dehydrogenase [EC:1.5.8.3]
K04083	-0.972856	-0.759909	-1.35911	-0.392468	1.31264	-0.275836	Ambient	molecular chaperone Hsp33
K01661	-0.962306	-1.09432	-0.849498	0.209107	1.15597	0.161629	Unaffected	naphthoate synthase [EC:4.1.3.36]
K05527	-0.962102	-0.880915	-1.06509	-0.211274	1.15771	-0.260248	Ambient	BolA family transcriptional regulator, general stress-responsive regulator
K01176	-0.961398	-1.12027	-0.709066	0.460751	1.37626	0.287515	Elevated	alpha-amylase [EC:3.2.1.1]
K07282	-0.961304	-1.06668	-0.896189	0.225941	1.16954	0.190399	Unaffected	gamma-polyglutamate biosynthesis protein CapA
K00567	-0.957294	-1.29391	-0.648175	0.53353	1.44747	0.463562	Elevated	methylated-DNA-[protein]-cysteine S-methyltransferase [EC:2.1.1.63]
K01809	-0.957228	-0.876699	-1.07503	-0.216612	1.162	-0.171491	Unaffected	mannose-6-phosphate isomerase [EC:5.3.1.8]
K11175	-0.957009	-0.754177	-1.23723	-0.435971	1.35282	-0.372848	Ambient	phosphoribosylglycinamide formyltransferase 1 [EC:2.1.2.2]
K18382	-0.955973	-1.15214	-0.717559	0.475542	1.39044	0.463115	Elevated	NAD+-dependent secondary alcohol dehydrogenase Adh1 [EC:1.1.1.-]
K18009	-0.955695	-0.964457	-0.935928	0.152757	1.11169	0.135603	Unaffected	meso-butanediol dehydrogenase / (S,S)-butanediol dehydrogenase / diacetyl reductase [EC:1.1.1.- 1.1.1.76 1.1.1.304]
K09959	-0.95527	-0.635238	-1.30979	-0.44147	1.35799	-0.250859	Ambient	uncharacterized protein
K11735	-0.954865	-1.13474	-0.875617	0.189653	1.14049	0.139565	Unaffected	GABA permease
K03883	-0.952169	-0.793641	-1.02681	-0.279544	1.21381	-0.262596	Ambient	NADH-ubiquinone oxidoreductase chain 5 [EC:7.1.1.2]
K13789	-0.950367	-0.871902	-1.08731	-0.227561	1.17085	-0.20277	Ambient	geranylgeranyl diphosphate synthase, type II [EC:2.5.1.1 2.5.1.10 2.5.1.29]
K00874	-0.947997	-1.00781	-0.902765	0.123886	1.08967	0.115962	Unaffected	2-dehydro-3-deoxygluconokinase [EC:2.7.1.45]
K08296	-0.947976	-0.758713	-1.193	-0.363919	1.28692	-0.21717	Ambient	phosphohistidine phosphatase [EC:3.1.3.-]
K21405	-0.946512	-1.21066	-0.842206	0.386687	1.30739	0.28647	Elevated	sigma-54 dependent transcriptional regulator, acetoin dehydrogenase operon transcriptional activator AcoR
K10805	-0.944958	-0.68308	-1.27999	-0.550904	1.465	-0.552799	Ambient	acyl-CoA thioesterase II [EC:3.1.2.-]
K00171	-0.944667	-1.30869	-0.50294	0.615387	1.53197	0.395433	Elevated	pyruvate ferredoxin oxidoreductase delta subunit [EC:1.2.7.1]
K01677	-0.941553	-1.34176	-0.769963	0.539483	1.45345	0.36339	Elevated	fumarate hydratase subunit alpha [EC:4.2.1.2]
K03457	-0.940275	-0.753244	-1.12834	-0.366126	1.28889	-0.297737	Ambient	nucleobase:cation symporter-1, NCS1 family
K01476	-0.939626	-1.22078	-0.81901	0.389746	1.31016	0.274121	Elevated	arginase [EC:3.5.3.1]
K04094	-0.939061	-1.03297	-0.782989	0.204439	1.15224	0.208283	Elevated	methylenetetrahydrofolate--tRNA-(uracil-5-)-methyltransferase [EC:2.1.1.74]
K12454	-0.938146	-1.12053	-0.730525	0.40574	1.32477	0.455686	Elevated	CDP-paratose 2-epimerase [EC:5.1.3.10]
K07734	-0.93712	-0.840093	-1.02281	-0.208411	1.15542	-0.28597	Ambient	transcriptional regulator
K00852	-0.933222	-0.997058	-0.854452	0.237281	1.17877	0.288645	Elevated	ribokinase [EC:2.7.1.15]
K07979	-0.932898	-0.684756	-1.34189	-0.792652	1.73226	-0.401444	Ambient	GntR family transcriptional regulator
K13482	-0.932662	-1.04461	-0.857286	0.181106	1.13375	0.166409	Unaffected	xanthine dehydrogenase large subunit [EC:1.17.1.4]
K00315	-0.930906	-0.577723	-1.12942	-0.512351	1.42637	-0.382691	Ambient	dimethylglycine dehydrogenase [EC:1.5.8.4]
K19421	-0.930111	-1.29491	-0.607799	0.686654	1.60955	0.555261	Elevated	polysaccharide biosynthesis protein EpsC
K03824	-0.928819	-0.505318	-1.43645	-0.632867	1.55064	-0.469288	Ambient	putative acetyltransferase [EC:2.3.1.-]
K01443	-0.927502	-1.03709	-0.755615	0.227078	1.17046	0.161103	Unaffected	N-acetylglucosamine-6-phosphate deacetylase [EC:3.5.1.25]
K00523	-0.926252	-1.16326	-0.746569	0.39638	1.3162	0.259674	Elevated	CDP-4-dehydro-6-deoxyglucose reductase, E3 [EC:1.17.1.1]
K10200	-0.925061	-1.0633	-0.727259	0.320493	1.24876	0.335753	Elevated	N-acetylglucosamine transport system substrate-binding protein
K01993	-0.924675	-0.713127	-1.14637	-0.537865	1.45182	-0.391597	Ambient	HlyD family secretion protein
K01907	-0.923586	-0.831827	-1.03529	-0.319113	1.24756	-0.243139	Ambient	acetoacetyl-CoA synthetase [EC:6.2.1.16]
K06151	-0.922806	-1.35183	-0.526603	0.862492	1.81818	0.768709	Elevated	gluconate 2-dehydrogenase alpha chain [EC:1.1.99.3]
K01633	-0.922651	-0.717957	-1.17248	-0.476098	1.39098	-0.540469	Ambient	7,8-dihydroneopterin aldolase/epimerase/oxygenase [EC:4.1.2.25 5.1.99.8 1.13.11.81]
K00965	-0.921848	-1.04325	-0.797381	0.332048	1.2588	0.307312	Elevated	UDPglucose--hexose-1-phosphate uridylyltransferase [EC:2.7.7.12]
K02020	-0.920113	-0.778797	-1.24804	-0.351078	1.27551	-0.174903	Unaffected	molybdate transport system substrate-binding protein
K03787	-0.918818	-0.892905	-0.958661	-0.122621	1.08871	-0.113911	Unaffected	5'-nucleotidase [EC:3.1.3.5]
K05846	-0.916967	-1.20728	-0.623781	0.645766	1.56457	0.400836	Elevated	osmoprotectant transport system permease protein
K03676	-0.916442	-1.05387	-0.831908	0.191339	1.14182	0.1646	Unaffected	glutaredoxin 3
K09809	-0.913573	-0.838348	-0.981037	-0.105389	1.07578	-0.106101	Unaffected	CDP-glycerol glycerophosphotransferase [EC:2.7.8.12]
K01342	-0.912223	-0.866586	-1.00439	-0.301351	1.2323	-0.121725	Unaffected	subtilisin [EC:3.4.21.62]
K01159	-0.910636	-0.74779	-1.03885	-0.222695	1.16691	-0.17863	Unaffected	crossover junction endodeoxyribonuclease RuvC [EC:3.1.22.4]
K00411	-0.909463	-0.827168	-0.992807	-0.198031	1.14713	-0.169286	Unaffected	ubiquinol-cytochrome c reductase iron-sulfur subunit [EC:7.1.1.8]
K02769	-0.904814	-0.669001	-1.25131	-0.559064	1.47331	-0.588429	Ambient	PTS system, fructose-specific IIB component [EC:2.7.1.202]
K18707	-0.904014	-1.37706	-0.616874	0.759269	1.69263	0.554196	Elevated	threonylcarbamoyladenosine tRNA methylthiotransferase MtaB [EC:2.8.4.5]
K02770	-0.901947	-0.688128	-1.20302	-0.559835	1.4741	-0.5315	Ambient	PTS system, fructose-specific IIC component
K10559	-0.901719	-0.318602	-1.21274	-0.780488	1.71771	-0.476339	Ambient	rhamnose transport system substrate-binding protein
K20885	-0.900627	-1.00843	-0.794813	0.242524	1.18306	0.257761	Elevated	beta-1,2-mannobiose phosphorylase / 1,2-beta-oligomannan phosphorylase [EC:2.4.1.339 2.4.1.340]
K00558	-0.898719	-0.74169	-1.03007	-0.324078	1.25186	-0.285195	Ambient	DNA (cytosine-5)-methyltransferase 1 [EC:2.1.1.37]
K07106	-0.897369	-1.05922	-0.63409	0.423982	1.34163	0.401795	Elevated	N-acetylmuramic acid 6-phosphate etherase [EC:4.2.1.126]
K18244	-0.896673	-0.744639	-1.36632	-0.668101	1.58898	-0.489671	Ambient	acyl-CoA dehydrogenase [EC:1.3.99.-]
K12444	-0.893497	-0.640945	-1.07701	-0.438879	1.35555	-0.392818	Ambient	phthiocerol/phenolphthiocerol synthesis type-I polyketide synthase E
K18702	-0.883395	-1.33491	-0.650657	0.699263	1.62368	0.353647	Elevated	CoA:oxalate CoA-transferase [EC:2.8.3.19]
K01299	-0.883059	-0.957647	-0.788035	0.16531	1.12141	0.129232	Unaffected	carboxypeptidase Taq [EC:3.4.17.19]
K13598	-0.882993	-0.842922	-0.920012	-0.191048	1.14159	-0.12766	Unaffected	two-component system, NtrC family, nitrogen regulation sensor histidine kinase NtrY [EC:2.7.13.3]
K00833	-0.882326	-1.09258	-0.804843	0.148156	1.10815	0.109861	Unaffected	adenosylmethionine---8-amino-7-oxononanoate aminotransferase [EC:2.6.1.62]
K00340	-0.880846	-0.769892	-1.01968	-0.251646	1.19056	-0.216105	Ambient	NADH-quinone oxidoreductase subunit K [EC:7.1.1.2]
K06864	-0.879004	-0.972065	-0.762565	0.151454	1.11069	0.179998	Unaffected	pyridinium-3,5-biscarboxylic acid mononucleotide sulfurtransferase [EC:4.4.1.37]
K10355	-0.876673	-1.10367	-0.634014	0.431687	1.34881	0.364832	Elevated	actin, other eukaryote
K02486	-0.876596	-0.940889	-0.815758	0.108447	1.07807	0.116554	Unaffected	two-component system, sensor kinase [EC:2.7.13.3]
K18013	-0.874284	-0.739598	-1.07587	-0.377789	1.29935	-0.225782	Ambient	3-keto-5-aminohexanoate cleavage enzyme [EC:2.3.1.247]
K01430	-0.872742	-0.724031	-1.29237	-0.407412	1.3263	-0.330238	Ambient	urease subunit gamma [EC:3.5.1.5]
K02280	-0.871611	-1.21455	-0.49995	0.588675	1.50387	0.351977	Elevated	pilus assembly protein CpaC
K00146	-0.871427	-0.85169	-0.904338	-0.0987012	1.07081	-0.105411	Unaffected	phenylacetaldehyde dehydrogenase [EC:1.2.1.39]
K01425	-0.870298	-0.808757	-0.96603	-0.133679	1.09709	-0.121544	Unaffected	glutaminase [EC:3.5.1.2]
K14415	-0.869513	-0.756694	-1.07881	-0.405764	1.32479	-0.315651	Ambient	tRNA-splicing ligase RtcB (3'-phosphate/5'-hydroxy nucleic acid ligase) [EC:6.5.1.8]
K09456	-0.868833	-0.833132	-0.922281	-0.112842	1.08136	-0.11535	Unaffected	putative acyl-CoA dehydrogenase
K00761	-0.8675	-0.92932	-0.78613	0.19892	1.14784	0.213131	Elevated	uracil phosphoribosyltransferase [EC:2.4.2.9]
K00276	-0.867464	-1.26354	-0.754618	0.479874	1.39462	0.277638	Elevated	primary-amine oxidase [EC:1.4.3.21]
K03634	-0.867315	-1.37108	-0.445912	1.19379	2.28752	0.959422	Elevated	outer membrane lipoprotein carrier protein
K21310	-0.864048	-0.795983	-0.915537	-0.110282	1.07944	-0.102103	Unaffected	methanethiol S-methyltransferase [EC:2.1.1.334]
K00356	-0.863241	-0.694124	-1.01471	-0.298133	1.22955	-0.330679	Ambient	NADH dehydrogenase [EC:1.6.99.3]
K03328	-0.860711	-1.08599	-0.700182	0.409538	1.32826	0.381164	Elevated	polysaccharide transporter, PST family
K17763	-0.859939	-1.18175	-0.64704	0.523892	1.43783	0.609117	Elevated	rsbT co-antagonist protein RsbR
K13570	-0.859904	-0.733121	-1.05195	-0.263672	1.20053	-0.274688	Ambient	prokaryotic ubiquitin-like protein Pup
K04102	-0.858613	-0.944195	-0.683374	0.190246	1.14096	0.143165	Unaffected	4,5-dihydroxyphthalate decarboxylase [EC:4.1.1.55]
K00242	-0.855331	-0.713707	-1.07937	-0.366119	1.28888	-0.318698	Ambient	succinate dehydrogenase / fumarate reductase, membrane anchor subunit
K00941	-0.855089	-1.00058	-0.648038	0.262918	1.1999	0.201566	Elevated	hydroxymethylpyrimidine/phosphomethylpyrimidine kinase [EC:2.7.1.49 2.7.4.7]
K13021	-0.854288	-1.0338	-0.758096	0.2356	1.1774	0.21176	Elevated	MFS transporter, ACS family, tartrate transporter
K17865	-0.853777	-0.603948	-1.22939	-0.362132	1.28532	-0.250071	Ambient	3-hydroxybutyryl-CoA dehydratase [EC:4.2.1.55]
K02053	-0.852208	-0.94511	-0.737266	0.295743	1.22752	0.150082	Unaffected	putative spermidine/putrescine transport system permease protein
K03741	-0.85211	-1.05437	-0.453777	0.457409	1.37307	0.390461	Elevated	arsenate reductase (thioredoxin) [EC:1.20.4.4]
K00450	-0.851587	-1.24365	-0.402727	0.840489	1.79066	0.900094	Elevated	gentisate 1,2-dioxygenase [EC:1.13.11.4]
K06139	-0.850813	-1.01495	-0.664258	0.330441	1.2574	0.286479	Elevated	PqqA peptide cyclase [EC:1.21.98.4]
K01079	-0.850554	-1.08217	-0.706519	0.403346	1.32257	0.268236	Elevated	phosphoserine phosphatase [EC:3.1.3.3]
K00075	-0.848495	-0.905159	-0.751498	0.144617	1.10544	0.161686	Unaffected	UDP-N-acetylmuramate dehydrogenase [EC:1.3.1.98]
K14728	-0.847166	-0.990234	-0.732733	0.200636	1.1492	0.101088	Unaffected	phthiodiolone/phenolphthiodiolone dimycocerosates ketoreductase [EC:1.2.-.-]
K01893	-0.845011	-1.02061	-0.782998	0.173464	1.12776	0.144029	Unaffected	asparaginyl-tRNA synthetase [EC:6.1.1.22]
K07654	-0.844251	-0.590846	-1.06331	-0.341543	1.26711	-0.323141	Ambient	two-component system, OmpR family, sensor histidine kinase MtrB [EC:2.7.13.3]
K13770	-0.842352	-0.998328	-0.764811	0.189134	1.14008	0.178619	Unaffected	TetR/AcrR family transcriptional regulator, fatty acid metabolism regulator protein
K02010	-0.840279	-0.805121	-0.857829	0.153804	1.1125	0.112515	Unaffected	iron(III) transport system ATP-binding protein [EC:3.6.3.30]
K02234	-0.840051	-0.757021	-0.893741	-0.134609	1.0978	-0.132724	Unaffected	cobalamin biosynthesis protein CobW
K22297	-0.836146	-0.485971	-1.15861	-0.698673	1.62301	-0.703611	Ambient	Fur family transcriptional regulator, stress-responsive regulator
K08070	-0.836009	-1.03556	-0.726368	0.211292	1.15772	0.168233	Unaffected	2-alkenal reductase [EC:1.3.1.74]
K05995	-0.835542	-0.898432	-0.753751	0.205671	1.15322	0.251	Elevated	dipeptidase E [EC:3.4.13.21]
K07798	-0.835148	-0.590258	-1.26177	-0.674211	1.59572	-0.569962	Ambient	membrane fusion protein, Cu(I)/Ag(I) efflux system
K07777	-0.834824	-1.01278	-0.712192	0.271166	1.20678	0.210934	Elevated	two-component system, NarL family, sensor histidine kinase DegS [EC:2.7.13.3]
K19405	-0.833855	-1.03019	-0.627199	0.372724	1.2948	0.346023	Elevated	protein arginine kinase [EC:2.7.14.1]
K17947	-0.827043	-1.1095	-0.553151	0.55481	1.46898	0.473453	Elevated	dTDP-L-rhamnose 4-epimerase [EC:5.1.3.25]
K05847	-0.825403	-1.21869	-0.560397	0.602877	1.51874	0.396718	Elevated	osmoprotectant transport system ATP-binding protein
K18226	-0.823674	-0.746027	-1.00021	-0.160437	1.11763	-0.162622	Unaffected	propane monooxygenase coupling protein
K07259	-0.820839	-0.672647	-0.959341	-0.33054	1.25748	-0.23645	Ambient	serine-type D-Ala-D-Ala carboxypeptidase/endopeptidase (penicillin-binding protein 4) [EC:3.4.16.4 3.4.21.-]
K03887	-0.820655	-1.24574	-0.507726	0.678034	1.59996	0.482027	Elevated	menaquinol-cytochrome c reductase cytochrome b subunit
K07787	-0.819573	-0.969134	-0.609155	0.395102	1.31504	0.283413	Elevated	Cu(I)/Ag(I) efflux system membrane protein CusA/SilA
K16164	-0.819019	-1.17399	-0.328374	0.891302	1.85485	0.697278	Elevated	acylpyruvate hydrolase [EC:3.7.1.5]
K07113	-0.816393	-0.678281	-1.14823	-0.496461	1.41075	-0.337654	Ambient	UPF0716 protein FxsA
K01478	-0.814343	-1.10721	-0.678993	0.596805	1.51236	0.437139	Elevated	arginine deiminase [EC:3.5.3.6]
K00974	-0.813474	-0.964557	-0.674277	0.196917	1.14625	0.14795	Unaffected	tRNA nucleotidyltransferase (CCA-adding enzyme) [EC:2.7.7.72 3.1.3.- 3.1.4.-]
K07177	-0.813087	-0.672514	-0.957994	-0.202932	1.15104	-0.177622	Unaffected	Lon-like protease
K02843	-0.812027	-1.00254	-0.763212	0.312756	1.24208	0.147234	Unaffected	heptosyltransferase II [EC:2.4.-.-]
K11477	-0.809624	-0.925947	-0.656658	0.221471	1.16592	0.114313	Unaffected	glc operon protein GlcG
K02501	-0.809375	-0.549354	-0.928937	-0.362948	1.28605	-0.298905	Ambient	imidazole glycerol-phosphate synthase subunit HisH [EC:4.3.2.10]
K10001	-0.806685	-0.59328	-1.02902	-0.494133	1.40847	-0.265418	Ambient	glutamate/aspartate transport system substrate-binding protein
K16698	-0.804425	-1.04544	-0.634147	0.370953	1.29321	0.152153	Unaffected	teichuronic acid biosynthesis glycosyltransferase TuaG [EC:2.4.-.-]
K01613	-0.803771	-0.963367	-0.639465	0.349577	1.27419	0.287227	Elevated	phosphatidylserine decarboxylase [EC:4.1.1.65]
K02435	-0.801692	-0.886693	-0.685181	0.195207	1.14489	0.272214	Elevated	aspartyl-tRNA(Asn)/glutamyl-tRNA(Gln) amidotransferase subunit C [EC:6.3.5.6 6.3.5.7]
K03412	-0.799238	-0.903502	-0.643649	0.21888	1.16383	0.205069	Elevated	two-component system, chemotaxis family, protein-glutamate methylesterase/glutaminase [EC:3.1.1.61 3.5.1.44]
K00950	-0.796801	-0.606159	-1.11711	-0.4729	1.3879	-0.484581	Ambient	2-amino-4-hydroxy-6-hydroxymethyldihydropteridine diphosphokinase [EC:2.7.6.3]
K16173	-0.795864	-0.613682	-1.02497	-0.44113	1.35767	-0.521846	Ambient	glutaryl-CoA dehydrogenase (non-decarboxylating) [EC:1.3.99.32]
K21600	-0.795152	-0.622889	-0.971681	-0.381654	1.30283	-0.453108	Ambient	CsoR family transcriptional regulator, copper-sensing transcriptional repressor
K03590	-0.794749	-0.860537	-0.675065	0.247303	1.18699	0.240384	Elevated	cell division protein FtsA
K10126	-0.793837	-0.935173	-0.689207	0.224186	1.16812	0.217467	Elevated	two-component system, NtrC family, C4-dicarboxylate transport response regulator DctD
K00153	-0.792882	-0.179525	-0.947453	-0.478763	1.39355	-0.298043	Ambient	S-(hydroxymethyl)mycothiol dehydrogenase [EC:1.1.1.306]
K07566	-0.789419	-0.778623	-0.791514	-0.154846	1.1133	-0.102774	Unaffected	L-threonylcarbamoyladenylate synthase [EC:2.7.7.87]
K16911	-0.783618	-0.541281	-1.07828	-0.538427	1.45239	-0.43728	Ambient	ATP-dependent RNA helicase DDX21 [EC:3.6.4.13]
K01817	-0.780702	-0.396559	-1.1048	-0.604329	1.52027	-0.432157	Ambient	phosphoribosylanthranilate isomerase [EC:5.3.1.24]
K10217	-0.77819	-0.57895	-1.29476	-0.535712	1.44966	-0.31514	Ambient	aminomuconate-semialdehyde/2-hydroxymuconate-6-semialdehyde dehydrogenase [EC:1.2.1.32 1.2.1.85]
K00060	-0.775448	-0.544738	-1.36852	-1.02797	2.03915	-0.416103	Ambient	threonine 3-dehydrogenase [EC:1.1.1.103]
K12339	-0.772972	-0.864684	-0.680812	0.176698	1.13029	0.181966	Unaffected	S-sulfo-L-cysteine synthase (O-acetyl-L-serine-dependent) [EC:2.5.1.144]
K10775	-0.77128	-0.511703	-1.25371	-0.703171	1.62808	-0.615672	Ambient	phenylalanine ammonia-lyase [EC:4.3.1.24]
K04739	-0.771253	-0.722529	-0.829432	-0.205834	1.15335	-0.165533	Unaffected	cAMP-dependent protein kinase regulator
K00757	-0.770093	-0.659686	-0.85134	-0.220412	1.16507	-0.218382	Ambient	uridine phosphorylase [EC:2.4.2.3]
K19736	-0.762611	-0.412019	-1.08773	-0.595248	1.51073	-0.484114	Ambient	TetR/AcrR family transcriptional regulator, regulator of autoinduction and epiphytic fitness
K09386	-0.762163	-0.550918	-0.901806	-0.303706	1.23431	-0.25448	Ambient	uncharacterized protein
K03566	-0.761704	-0.640284	-0.838194	-0.13085	1.09494	-0.135802	Unaffected	LysR family transcriptional regulator, glycine cleavage system transcriptional activator
K18307	-0.760782	-0.613183	-1.0401	-0.382215	1.30334	-0.320482	Ambient	multidrug efflux pump
K07462	-0.759179	-0.847726	-0.641658	0.124455	1.0901	0.133312	Unaffected	single-stranded-DNA-specific exonuclease [EC:3.1.-.-]
K03669	-0.758717	-0.701807	-0.84575	-0.191163	1.14168	-0.154735	Unaffected	membrane glycosyltransferase [EC:2.4.1.-]
K11189	-0.754912	-0.951247	-0.580972	0.417363	1.33548	0.489106	Elevated	phosphocarrier protein
K01556	-0.754664	-0.656014	-0.896143	-0.236526	1.17815	-0.247713	Ambient	kynureninase [EC:3.7.1.3]
K17215	-0.753856	-0.843444	-0.644153	0.12614	1.09137	0.100455	Unaffected	inositol transport system ATP-binding protein
K03578	-0.75345	-0.472702	-1.1947	-0.702554	1.62738	-0.564092	Ambient	ATP-dependent helicase HrpA [EC:3.6.4.13]
K07171	-0.749081	-0.942711	-0.534291	0.499961	1.41417	0.513361	Elevated	mRNA interferase MazF [EC:3.1.-.-]
K03313	-0.743445	-1.11756	-0.496929	0.451911	1.36785	0.383422	Elevated	Na+:H+ antiporter, NhaA family
K02195	-0.742973	-0.562524	-0.851521	-0.294388	1.22636	-0.279989	Ambient	heme exporter protein C
K11105	-0.741005	-0.930483	-0.585092	0.406985	1.32591	0.39868	Elevated	cell volume regulation protein A
K02021	-0.739003	-0.894856	-0.49277	0.399665	1.3192	0.351491	Elevated	putative ABC transport system ATP-binding protein
K01533	-0.738944	-0.684903	-0.818008	-0.184509	1.13643	-0.113369	Unaffected	K01533 (name not available)
K11751	-0.733121	-0.895184	-0.644332	0.307067	1.23719	0.215759	Elevated	5'-nucleotidase / UDP-sugar diphosphatase [EC:3.1.3.5 3.6.1.45]
K08869	-0.732738	-0.489807	-0.920849	-0.378236	1.29975	-0.31125	Ambient	aarF domain-containing kinase
K07238	-0.72872	-0.766777	-0.667105	0.212939	1.15905	0.158261	Unaffected	zinc transporter, ZIP family
K22348	-0.724509	-0.901551	-0.585944	0.336901	1.26304	0.310226	Elevated	manganese oxidase [EC:1.16.3.3]
K00329	-0.723735	-0.626892	-0.870098	-0.267613	1.20381	-0.308767	Ambient	NADH dehydrogenase [EC:7.1.1.2]
K06877	-0.723512	-0.924175	-0.654072	0.186545	1.13803	0.148828	Unaffected	DEAD/DEAH box helicase domain-containing protein
K02901	-0.722338	-0.710091	-0.744087	-0.12057	1.08716	-0.137387	Unaffected	large subunit ribosomal protein L27e
K01180	-0.722314	-0.524325	-1.18323	-0.541823	1.45581	-0.410036	Ambient	endo-1,3(4)-beta-glucanase [EC:3.2.1.6]
K17228	-0.721773	-0.922473	-0.452918	0.456685	1.37238	0.44399	Elevated	dimethylsulfone monooxygenase [EC:1.14.14.35]
K12440	-0.719943	-0.582778	-0.80559	-0.408178	1.32701	-0.332688	Ambient	phthiocerol/phenolphthiocerol synthesis type-I polyketide synthase A
K07031	-0.715929	-0.853521	-0.507486	0.319083	1.24754	0.237631	Elevated	D-glycero-alpha-D-manno-heptose-7-phosphate kinase [EC:2.7.1.168]
K06200	-0.71465	-0.452486	-1.21619	-0.747486	1.67886	-0.643177	Ambient	carbon starvation protein
K03417	-0.714184	-0.432829	-0.968685	-0.574707	1.48938	-0.672827	Ambient	methylisocitrate lyase [EC:4.1.3.30]
K07495	-0.713682	-0.479304	-0.976074	-0.396905	1.31668	-0.354492	Ambient	putative transposase
K09969	-0.712088	-1.14514	-0.430999	0.748497	1.68004	0.671463	Elevated	general L-amino acid transport system substrate-binding protein
K01455	-0.712017	-0.585854	-0.846949	-0.171967	1.12659	-0.238116	Ambient	formamidase [EC:3.5.1.49]
K02426	-0.710473	-0.550943	-0.913276	-0.27984	1.21406	-0.302898	Ambient	cysteine desulfuration protein SufE
K00808	-0.708756	-0.770654	-0.639902	0.180378	1.13318	0.190415	Unaffected	homospermidine synthase [EC:2.5.1.44]
K19272	-0.705385	-0.483792	-1.10128	-0.562432	1.47676	-0.303357	Ambient	aminoglycoside 3'-phosphotransferase I [EC:2.7.1.95]
K18068	-0.705134	-0.990945	-0.425794	0.637313	1.55543	0.637777	Elevated	phthalate 4,5-dioxygenase [EC:1.14.12.7]
K09020	-0.703623	-0.786672	-0.556925	0.142683	1.10396	0.114115	Unaffected	ureidoacrylate peracid hydrolase [EC:3.5.1.110]
K01577	-0.701269	-0.681779	-0.768146	-0.147243	1.10745	-0.109201	Unaffected	oxalyl-CoA decarboxylase [EC:4.1.1.8]
K06901	-0.698154	-0.50222	-0.920889	-0.373588	1.29557	-0.26646	Ambient	putative MFS transporter, AGZA family, xanthine/uracil permease
K01576	-0.693302	-0.550067	-0.873644	-0.3249	1.25258	-0.31147	Ambient	benzoylformate decarboxylase [EC:4.1.1.7]
K01814	-0.691772	-0.765013	-0.565591	0.254582	1.19299	0.237431	Elevated	phosphoribosylformimino-5-aminoimidazole carboxamide ribotide isomerase [EC:5.3.1.16]
K03786	-0.689643	-0.389075	-1.22782	-0.831593	1.77965	-0.799921	Ambient	3-dehydroquinate dehydratase II [EC:4.2.1.10]
K21136	-0.68653	-0.808534	-0.570912	0.223162	1.16729	0.132205	Unaffected	membrane fusion protein, multidrug efflux system
K16871	-0.685551	-0.900563	-0.456578	0.413445	1.33186	0.425769	Elevated	4-aminobutyrate---pyruvate transaminase [EC:2.6.1.96]
K02703	-0.685517	-0.387054	-0.895074	-0.774263	1.71032	-0.493708	Ambient	photosystem II P680 reaction center D1 protein [EC:1.10.3.9]
K01608	-0.684652	-0.593369	-0.723593	-0.263941	1.20075	-0.170261	Unaffected	tartronate-semialdehyde synthase [EC:4.1.1.47]
K06999	-0.683763	-0.366946	-0.963483	-0.584903	1.49994	-0.594799	Ambient	phospholipase/carboxylesterase
K03149	-0.679067	-0.572367	-0.8507	-0.370899	1.29316	-0.164569	Unaffected	thiazole synthase [EC:2.8.1.10]
K06402	-0.678454	-0.728288	-0.642435	0.10218	1.07339	0.101316	Unaffected	stage IV sporulation protein FB [EC:3.4.24.-]
K11473	-0.674012	-0.979209	-0.343768	0.565955	1.48037	0.327423	Elevated	glycolate oxidase iron-sulfur subunit
K09985	-0.670158	-0.199726	-0.913596	-0.670304	1.59141	-0.523658	Ambient	uncharacterized protein
K03281	-0.660029	-0.610934	-0.721794	-0.236036	1.17775	-0.168693	Unaffected	chloride channel protein, CIC family
K15468	-0.65937	-0.887244	-0.400645	0.483308	1.39795	0.562543	Elevated	cytochrome P450 PksS
K05685	-0.656226	-0.798602	-0.488097	0.287488	1.22051	0.291087	Elevated	macrolide transport system ATP-binding/permease protein [EC:3.6.3.-]
K00754	-0.656191	-0.899601	-0.48614	0.361942	1.28515	0.310246	Elevated	L-malate glycosyltransferase [EC:2.4.1.-]
K03271	-0.653816	-1.05883	-0.431678	0.597965	1.51358	0.563653	Elevated	D-sedoheptulose 7-phosphate isomerase [EC:5.3.1.28]
K13766	-0.651757	-0.891717	-0.455431	0.489497	1.40396	0.301262	Elevated	methylglutaconyl-CoA hydratase [EC:4.2.1.18]
K05807	-0.649616	-0.913679	-0.337681	0.533975	1.44791	0.569249	Elevated	outer membrane protein assembly factor BamD
K00773	-0.647065	-0.724355	-0.535986	0.316032	1.2449	0.194637	Unaffected	queuine tRNA-ribosyltransferase [EC:2.4.2.29]
K03780	-0.646929	-0.777319	-0.540326	0.312548	1.2419	0.135019	Unaffected	L(+)-tartrate dehydratase beta subunit [EC:4.2.1.32]
K01113	-0.64654	-0.869675	-0.468465	0.402328	1.32164	0.425998	Elevated	alkaline phosphatase D [EC:3.1.3.1]
K03234	-0.644481	-0.73065	-0.550626	0.306536	1.23673	0.226148	Elevated	elongation factor 2
K01028	-0.643734	-0.39121	-0.895408	-0.428965	1.34627	-0.32359	Ambient	3-oxoacid CoA-transferase subunit A [EC:2.8.3.5]
K01406	-0.641787	-0.915347	-0.584959	0.48337	1.39801	0.356095	Elevated	serralysin [EC:3.4.24.40]
K18855	-0.640477	-0.563953	-0.754757	-0.159151	1.11663	-0.14808	Unaffected	UDP-N-acetylglucosamine 3-dehydrogenase [EC:1.1.1.374]
K02372	-0.638099	-0.781943	-0.509217	0.194261	1.14414	0.17372	Unaffected	3-hydroxyacyl-[acyl-carrier-protein] dehydratase [EC:4.2.1.59]
K06189	-0.63788	-0.49784	-0.785849	-0.386658	1.30736	-0.3839	Ambient	magnesium and cobalt transporter
K10206	-0.637445	-1.19083	-0.316895	0.962354	1.94849	0.874781	Elevated	LL-diaminopimelate aminotransferase [EC:2.6.1.83]
K03577	-0.637424	-0.617322	-0.670126	0.142145	1.10354	0.114573	Unaffected	TetR/AcrR family transcriptional regulator, acrAB operon repressor
K06118	-0.637239	-0.664531	-0.585589	-0.226242	1.16978	-0.128489	Unaffected	UDP-sulfoquinovose synthase [EC:3.13.1.1]
K02117	-0.636499	-0.255153	-0.993749	-0.822121	1.768	-0.258717	Ambient	V/A-type H+/Na+-transporting ATPase subunit A [EC:7.1.2.2 7.2.2.1]
K09927	-0.634332	-0.696819	-0.538006	0.25108	1.1901	0.123022	Unaffected	uncharacterized protein
K03801	-0.63344	-0.536686	-0.676243	-0.25046	1.18959	-0.208966	Ambient	lipoyl(octanoyl) transferase [EC:2.3.1.181]
K01057	-0.633058	-0.527353	-0.766991	-0.170753	1.12565	-0.119202	Unaffected	6-phosphogluconolactonase [EC:3.1.1.31]
K17472	-0.631823	-0.666475	-0.610149	0.14398	1.10495	0.129286	Unaffected	Rrf2 family transcriptional regulator, cysteine metabolism repressor
K08679	-0.631405	-0.5121	-0.749573	-0.230742	1.17344	-0.236313	Ambient	UDP-glucuronate 4-epimerase [EC:5.1.3.6]
K00797	-0.630428	-0.380547	-0.860521	-0.369544	1.29194	-0.390768	Ambient	spermidine synthase [EC:2.5.1.16]
K16566	-0.630198	-0.926539	-0.475792	0.343674	1.26898	0.298066	Elevated	exopolysaccharide production protein ExoY
K01591	-0.628567	-0.592057	-0.680238	-0.103112	1.07409	-0.102118	Unaffected	orotidine-5'-phosphate decarboxylase [EC:4.1.1.23]
K18139	-0.627832	-0.779737	-0.49823	0.292839	1.22505	0.284992	Elevated	outer membrane protein, multidrug efflux system
K08177	-0.627803	-0.451526	-0.841821	-0.382869	1.30393	-0.30101	Ambient	MFS transporter, OFA family, oxalate/formate antiporter
K00091	-0.627146	-0.543879	-0.771752	-0.259407	1.19699	-0.288692	Ambient	dihydroflavonol-4-reductase [EC:1.1.1.219]
K04764	-0.622644	-0.399379	-0.708932	-0.234748	1.1767	-0.152434	Unaffected	integration host factor subunit alpha
K01497	-0.622132	-0.503946	-0.787079	-0.307133	1.23725	-0.2988	Ambient	GTP cyclohydrolase II [EC:3.5.4.25]
K06041	-0.621692	-0.878311	-0.393429	0.378398	1.2999	0.116887	Unaffected	arabinose-5-phosphate isomerase [EC:5.3.1.13]
K01194	-0.618729	-0.755622	-0.379782	0.329442	1.25653	0.344156	Elevated	alpha,alpha-trehalase [EC:3.2.1.28]
K03570	-0.615727	-0.932347	-0.269287	0.726265	1.65435	0.728002	Elevated	rod shape-determining protein MreC
K01534	-0.609935	-0.822108	-0.494488	0.301917	1.23278	0.28803	Elevated	Cd2+/Zn2+-exporting ATPase [EC:3.6.3.3 3.6.3.5]
K00256	-0.609919	-0.79839	-0.465516	0.421048	1.3389	0.458023	Elevated	isoquinoline 1-oxidoreductase [EC:1.3.99.16]
K01438	-0.608757	-0.502488	-0.749502	-0.218651	1.16364	-0.222534	Ambient	acetylornithine deacetylase [EC:3.5.1.16]
K03551	-0.605673	-0.748987	-0.335044	0.355298	1.27925	0.320787	Elevated	holliday junction DNA helicase RuvB [EC:3.6.4.12]
K00805	-0.603924	-0.498057	-0.768029	-0.1146	1.08267	-0.118274	Unaffected	heptaprenyl diphosphate synthase [EC:2.5.1.30]
K00274	-0.603001	-0.929386	-0.279071	0.605669	1.52168	0.584236	Elevated	monoamine oxidase [EC:1.4.3.4]
K00015	-0.601524	-0.988648	-0.207988	0.742469	1.67304	0.612047	Elevated	glyoxylate reductase [EC:1.1.1.26]
K22293	-0.59887	-0.413635	-0.914471	-0.461175	1.37666	-0.379773	Ambient	GntR family transcriptional regulator, rspAB operon transcriptional repressor
K08307	-0.597358	-0.878504	-0.432516	0.526819	1.44075	0.517767	Elevated	membrane-bound lytic murein transglycosylase D [EC:4.2.2.-]
K01593	-0.596652	-1.00584	-0.316945	0.357845	1.28151	0.253984	Elevated	aromatic-L-amino-acid/L-tryptophan decarboxylase [EC:4.1.1.28 4.1.1.105]
K16050	-0.595934	-0.353551	-0.784841	-0.27299	1.20831	-0.191235	Unaffected	4,5:9,10-diseco-3-hydroxy-5,9,17-trioxoandrosta-1(10),2-diene-4-oate hydrolase [EC:3.7.1.17]
K00960	-0.593834	-0.741854	-0.325174	0.332376	1.25909	0.280175	Elevated	DNA-directed RNA polymerase [EC:2.7.7.6]
K07046	-0.591459	-0.791554	-0.439729	0.338812	1.26471	0.311689	Elevated	L-fuconolactonase [EC:3.1.1.-]
K03684	-0.590394	-0.483276	-0.800313	-0.208499	1.15549	-0.173673	Unaffected	ribonuclease D [EC:3.1.13.5]
K11744	-0.58982	-0.719093	-0.441552	0.151594	1.1108	0.107893	Unaffected	AI-2 transport protein TqsA
K18290	-0.588096	-0.679628	-0.484589	0.253068	1.19174	0.175871	Unaffected	itaconyl-CoA hydratase [EC:4.2.1.56]
K01278	-0.587345	-0.678395	-0.50824	0.191925	1.14229	0.205839	Elevated	dipeptidyl-peptidase 4 [EC:3.4.14.5]
K02503	-0.587104	-0.855322	-0.306271	0.47983	1.39458	0.558941	Elevated	histidine triad (HIT) family protein
K11206	-0.583151	-0.681902	-0.552601	0.277494	1.21209	0.222106	Elevated	deaminated glutathione amidase [EC:3.5.1.128]
K20497	-0.57839	-0.647245	-0.541396	0.14256	1.10386	0.137083	Unaffected	methyl-branched lipid omega-hydroxylase [EC:1.14.15.14]
K02471	-0.572508	-0.485746	-0.625145	-0.181916	1.13439	-0.143683	Unaffected	vitamin B12/bleomycin/antimicrobial peptide transport system ATP-binding/permease protein
K03299	-0.570209	-0.506641	-0.629403	-0.186066	1.13766	-0.112085	Unaffected	gluconate:H+ symporter, GntP family
K17213	-0.567301	-0.664614	-0.469918	0.214152	1.16002	0.165151	Unaffected	inositol transport system substrate-binding protein
K07789	-0.565594	-0.931897	-0.311237	0.605554	1.52156	0.784956	Elevated	multidrug efflux pump
K01000	-0.564873	-0.63888	-0.48202	0.161772	1.11866	0.14842	Unaffected	phospho-N-acetylmuramoyl-pentapeptide-transferase [EC:2.7.8.13]
K00767	-0.559733	-0.358967	-1.01898	-0.652493	1.57188	-0.519293	Ambient	nicotinate-nucleotide pyrophosphorylase (carboxylating) [EC:2.4.2.19]
K06324	-0.559651	-0.778071	-0.313867	0.714821	1.64128	0.44109	Elevated	spore coat protein A, manganese oxidase [EC:1.16.3.3]
K01735	-0.559117	-0.999101	-0.293747	0.564268	1.47864	0.500131	Elevated	3-dehydroquinate synthase [EC:4.2.3.4]
K01190	-0.558736	-0.733087	-0.41185	0.276143	1.21095	0.222765	Elevated	beta-galactosidase [EC:3.2.1.23]
K07716	-0.55594	-0.634411	-0.437325	0.489649	1.4041	0.36118	Elevated	two-component system, cell cycle sensor histidine kinase PleC [EC:2.7.13.3]
K04118	-0.554435	-0.692618	-0.415238	0.269538	1.20542	0.230949	Elevated	pimeloyl-CoA dehydrogenase [EC:1.3.1.62]
K19802	-0.554166	-0.367123	-0.738578	-0.330288	1.25726	-0.280808	Ambient	L-Ala-D/L-Glu epimerase [EC:5.1.1.20]
K02440	-0.551405	-0.704654	-0.427576	0.311732	1.2412	0.390055	Elevated	glycerol uptake facilitator protein
K01181	-0.550634	-0.724148	-0.428586	0.330914	1.25781	0.315048	Elevated	endo-1,4-beta-xylanase [EC:3.2.1.8]
K02636	-0.549092	-0.838743	-0.257967	0.54045	1.45443	0.628443	Elevated	cytochrome b6-f complex iron-sulfur subunit [EC:7.1.1.6]
K12960	-0.546115	-0.718616	-0.133056	0.529826	1.44375	0.582418	Elevated	5-methylthioadenosine/S-adenosylhomocysteine deaminase [EC:3.5.4.31 3.5.4.28]
K01560	-0.542669	-0.491801	-0.585962	-0.149741	1.10937	-0.156663	Unaffected	2-haloacid dehalogenase [EC:3.8.1.2]
K07164	-0.541765	-0.358171	-0.682473	-0.166996	1.12272	-0.134524	Unaffected	uncharacterized protein
K06137	-0.54089	-0.666685	-0.441785	0.261983	1.19913	0.267497	Elevated	pyrroloquinoline-quinone synthase [EC:1.3.3.11]
K16148	-0.533574	-0.346413	-0.776447	-0.433887	1.35087	-0.389131	Ambient	alpha-maltose-1-phosphate synthase [EC:2.4.1.342]
K01958	-0.53249	-0.45641	-0.72822	-0.330341	1.25731	-0.24872	Ambient	pyruvate carboxylase [EC:6.4.1.1]
K11475	-0.53208	-0.184287	-0.910312	-0.699142	1.62354	-0.74719	Ambient	GntR family transcriptional regulator, vanillate catabolism transcriptional regulator
K01077	-0.530399	-0.662969	-0.345216	0.414194	1.33255	0.371435	Elevated	alkaline phosphatase [EC:3.1.3.1]
K07240	-0.5298	-0.678847	-0.346393	0.121383	1.08778	0.106821	Unaffected	chromate transporter
K06287	-0.523402	-0.674006	-0.381897	0.305002	1.23542	0.45133	Elevated	septum formation protein
K01925	-0.523249	-0.31221	-0.781991	-0.555466	1.46964	-0.610098	Ambient	UDP-N-acetylmuramoylalanine--D-glutamate ligase [EC:6.3.2.9]
K04565	-0.522278	-0.935505	-0.307471	0.512179	1.4262	0.378831	Elevated	superoxide dismutase, Cu-Zn family [EC:1.15.1.1]
K02666	-0.520107	-0.755815	-0.381036	0.429523	1.34679	0.378272	Elevated	type IV pilus assembly protein PilQ
K01750	-0.518258	-0.661874	-0.382177	0.311111	1.24066	0.289235	Elevated	ornithine cyclodeaminase [EC:4.3.1.12]
K01720	-0.515309	-0.454755	-0.589987	-0.221172	1.16568	-0.238771	Ambient	2-methylcitrate dehydratase [EC:4.2.1.79]
K09007	-0.511427	-0.377939	-0.720014	-0.36373	1.28675	-0.408542	Ambient	GTP cyclohydrolase IB [EC:3.5.4.16]
K06910	-0.510426	-0.68234	-0.377611	0.254572	1.19298	0.217669	Elevated	uncharacterized protein
K02001	-0.508859	-0.366322	-0.724309	-0.286642	1.2198	-0.255744	Ambient	glycine betaine/proline transport system permease protein
K18224	-0.507321	-0.622153	-0.291895	0.477118	1.39196	0.366471	Elevated	propane 2-monooxygenase small subunit [EC:1.14.13.227]
K08744	-0.507084	-0.357021	-0.643419	-0.230139	1.17295	-0.191304	Unaffected	cardiolipin synthase (CMP-forming) [EC:2.7.8.41]
K02116	-0.503268	-0.345386	-0.715089	-0.381007	1.30225	-0.441101	Ambient	ATP synthase protein I
K01271	-0.501977	-0.354465	-0.72016	-0.337391	1.26347	-0.17239	Unaffected	Xaa-Pro dipeptidase [EC:3.4.13.9]
K00997	-0.501019	-0.339919	-0.721002	-0.34769	1.27252	-0.244441	Ambient	holo-[acyl-carrier protein] synthase [EC:2.7.8.7]
K04084	-0.499849	-0.602172	-0.389493	0.123459	1.08934	0.176552	Unaffected	thiol:disulfide interchange protein DsbD [EC:1.8.1.8]
K02046	-0.493768	-0.709449	-0.336175	0.319395	1.24781	0.262834	Elevated	sulfate transport system permease protein
K00426	-0.492538	-0.392035	-0.680098	-0.276285	1.21107	-0.186446	Unaffected	cytochrome bd ubiquinol oxidase subunit II [EC:7.1.1.7]
K10215	-0.488961	-0.400604	-0.571706	-0.317182	1.24589	-0.199987	Unaffected	monooxygenase [EC:1.14.13.-]
K00966	-0.488391	-0.656331	-0.374409	0.236039	1.17775	0.2794	Elevated	mannose-1-phosphate guanylyltransferase [EC:2.7.7.13]
K01191	-0.484978	-0.209157	-0.771391	-0.54882	1.46289	-0.437462	Ambient	alpha-mannosidase [EC:3.2.1.24]
K01469	-0.479138	-0.580811	-0.346518	0.157108	1.11505	0.14839	Unaffected	5-oxoprolinase (ATP-hydrolysing) [EC:3.5.2.9]
K03722	-0.477728	-0.619677	-0.354691	0.206931	1.15423	0.154639	Unaffected	ATP-dependent DNA helicase DinG [EC:3.6.4.12]
K06400	-0.477235	-0.363166	-0.735627	-0.336889	1.26303	-0.254685	Ambient	site-specific DNA recombinase
K01551	-0.47665	-0.712297	-0.241342	0.484555	1.39915	0.360994	Elevated	arsenite/tail-anchored protein-transporting ATPase [EC:3.6.3.16 3.6.3.-]
K22445	-0.476438	-0.660979	-0.334318	0.333993	1.2605	0.306449	Elevated	4,4'-diapolycopenoate synthase [EC:1.2.99.10]
K02045	-0.475527	-0.536765	-0.398978	0.162657	1.11935	0.208754	Elevated	sulfate transport system ATP-binding protein [EC:3.6.3.25]
K02342	-0.475198	-0.669246	-0.353763	0.244104	1.18436	0.205588	Elevated	DNA polymerase III subunit epsilon [EC:2.7.7.7]
K00387	-0.473661	-0.705165	-0.251275	0.419191	1.33718	0.470765	Elevated	sulfite oxidase [EC:1.8.3.1]
K20470	-0.470643	-0.474175	-0.464826	-0.375924	1.29767	-0.173631	Unaffected	trehalose monomycolate/heme transporter
K08369	-0.469623	-0.385572	-0.5599	-0.221872	1.16625	-0.212262	Ambient	MFS transporter, putative metabolite:H+ symporter
K09461	-0.465523	-0.550939	-0.383651	0.145026	1.10575	0.168022	Unaffected	anthraniloyl-CoA monooxygenase [EC:1.14.13.40]
K03555	-0.463949	-0.507685	-0.366944	0.222522	1.16677	0.202297	Elevated	DNA mismatch repair protein MutS
K00954	-0.463097	-0.581238	-0.392766	0.15036	1.10985	0.187995	Unaffected	pantetheine-phosphate adenylyltransferase [EC:2.7.7.3]
K02768	-0.461106	-0.346778	-0.587827	-0.175772	1.12957	-0.19272	Unaffected	PTS system, fructose-specific IIA component [EC:2.7.1.202]
K00057	-0.456354	-0.511129	-0.370418	0.12633	1.09151	0.142013	Unaffected	glycerol-3-phosphate dehydrogenase (NAD(P)+) [EC:1.1.1.94]
K02016	-0.452231	-0.694044	-0.13352	0.477075	1.39192	0.522658	Elevated	iron complex transport system substrate-binding protein
K10108	-0.450638	-0.695558	-0.285807	0.450131	1.36616	0.40899	Elevated	maltose/maltodextrin transport system substrate-binding protein
K22315	-0.445845	-0.3933	-0.533577	-0.242636	1.18315	-0.239055	Ambient	sedoheptulose-bisphosphatase [EC:3.1.3.37]
K01834	-0.443634	-0.273654	-0.646837	-0.408037	1.32688	-0.458386	Ambient	2,3-bisphosphoglycerate-dependent phosphoglycerate mutase [EC:5.4.2.11]
K01616	-0.442516	-0.670737	-0.166195	0.439512	1.35615	0.425761	Elevated	2-oxoglutarate decarboxylase [EC:4.1.1.71]
K16645	-0.441722	-0.0384693	-0.993662	-0.996479	1.99512	-0.727176	Ambient	heparin binding hemagglutinin HbhA
K21833	-0.440645	-0.221163	-0.785518	-0.445752	1.36202	-0.335049	Ambient	dimethylglycine catabolism A
K22224	-0.440515	-0.550019	-0.298821	0.274459	1.20954	0.303477	Elevated	acetate---CoA ligase (ADP-forming) subunit beta [EC:6.2.1.13]
K12428	-0.43982	-0.362433	-0.591122	-0.128424	1.0931	-0.116044	Unaffected	fatty acid CoA ligase FadD32
K09883	-0.439637	-0.0813438	-0.968335	-0.897847	1.86328	-0.761321	Ambient	cobaltochelatase CobT [EC:6.6.1.2]
K03929	-0.435413	-0.3835	-0.577489	-0.176337	1.13001	-0.138155	Unaffected	para-nitrobenzyl esterase [EC:3.1.1.-]
K05342	-0.435253	-0.49175	-0.322579	0.0958522	1.0687	0.12475	Unaffected	alpha,alpha-trehalose phosphorylase [EC:2.4.1.64]
K01886	-0.432498	-0.601046	-0.205465	0.513026	1.42704	0.444779	Elevated	glutaminyl-tRNA synthetase [EC:6.1.1.18]
K00560	-0.431154	-0.652167	-0.23468	0.415084	1.33338	0.436754	Elevated	thymidylate synthase [EC:2.1.1.45]
K00882	-0.43097	-0.328687	-0.542278	-0.28549	1.21882	-0.324468	Ambient	1-phosphofructokinase [EC:2.7.1.56]
K07018	-0.430537	-0.151712	-0.726894	-0.4404	1.35698	-0.402431	Ambient	uncharacterized protein
K03500	-0.429771	-0.0910853	-0.886262	-0.657794	1.57767	-0.502408	Ambient	16S rRNA (cytosine967-C5)-methyltransferase [EC:2.1.1.176]
K03438	-0.42932	-0.707768	-0.116072	0.573362	1.48799	0.72318	Elevated	16S rRNA (cytosine1402-N4)-methyltransferase [EC:2.1.1.199]
K00371	-0.427314	-0.702077	-0.171608	0.470174	1.38528	0.430449	Elevated	nitrate reductase / nitrite oxidoreductase, beta subunit [EC:1.7.5.1 1.7.99.-]
K11645	-0.426902	-0.542649	-0.22711	0.357763	1.28144	0.414684	Elevated	fructose-bisphosphate aldolase, class I [EC:4.1.2.13]
K09767	-0.424403	-0.230969	-0.693675	-0.508723	1.42279	-0.513249	Ambient	cyclic-di-GMP-binding protein
K00170	-0.423276	-0.692708	-0.254162	0.517091	1.43107	0.392576	Elevated	pyruvate ferredoxin oxidoreductase beta subunit [EC:1.2.7.1]
K11904	-0.422685	-0.583673	-0.311261	0.261841	1.19901	0.287006	Elevated	type VI secretion system secreted protein VgrG
K00982	-0.421947	-0.387906	-0.505801	-0.141553	1.10309	-0.134205	Unaffected	[glutamine synthetase] adenylyltransferase / [glutamine synthetase]-adenylyl-L-tyrosine phosphorylase [EC:2.7.7.42 2.7.7.89]
K07498	-0.41972	-0.25859	-0.673335	-0.274224	1.20934	-0.222748	Ambient	putative transposase
K01104	-0.417635	-0.450382	-0.36758	0.221115	1.16563	0.139336	Unaffected	protein-tyrosine phosphatase [EC:3.1.3.48]
K02221	-0.415746	-0.0820247	-0.775681	-0.737574	1.66737	-0.671298	Ambient	YggT family protein
K13292	-0.41429	-0.472621	-0.348179	0.160283	1.11751	0.158723	Unaffected	phosphatidylglycerol---prolipoprotein diacylglyceryl transferase [EC:2.5.1.145]
K00253	-0.411942	-0.662517	-0.259297	0.339217	1.26507	0.293073	Elevated	isovaleryl-CoA dehydrogenase [EC:1.3.8.4]
K18979	-0.411383	-0.644899	0.0439709	0.536615	1.45056	0.425997	Elevated	epoxyqueuosine reductase [EC:1.17.99.6]
K01531	-0.411351	-0.480868	-0.302702	0.224081	1.16803	0.207053	Elevated	K01531 (name not available)
K13041	-0.403349	-0.676889	-0.244791	0.421328	1.33916	0.37417	Elevated	two-component system, LuxR family, response regulator TtrR
K00483	-0.39953	-0.449591	-0.354306	0.369015	1.29147	0.231517	Elevated	4-hydroxyphenylacetate 3-monooxygenase [EC:1.14.14.9]
K17225	-0.396021	-0.500006	-0.212022	0.328613	1.25581	0.279871	Elevated	sulfane dehydrogenase subunit SoxC
K14028	-0.393166	-0.273023	-0.504795	-0.320043	1.24837	-0.218106	Ambient	methanol dehydrogenase (cytochrome c) subunit 1 [EC:1.1.2.7]
K03336	-0.393114	-0.424491	-0.331794	0.128496	1.09315	0.110786	Unaffected	3D-(3,5/4)-trihydroxycyclohexane-1,2-dione acylhydrolase (decyclizing) [EC:3.7.1.22]
K01463	-0.393072	-0.18426	-0.957179	-0.783689	1.72153	-0.738547	Ambient	N-acetylglucosamine malate deacetylase 1 [EC:3.5.1.-]
K01424	-0.388255	-0.324502	-0.511245	-0.329696	1.25675	-0.279258	Ambient	L-asparaginase [EC:3.5.1.1]
K03809	-0.387925	-0.293493	-0.550119	-0.293599	1.22569	-0.323366	Ambient	NAD(P)H dehydrogenase (quinone) [EC:1.6.5.2]
K07030	-0.387783	-0.151871	-0.703852	-0.547882	1.46194	-0.858933	Ambient	uncharacterized protein
K00793	-0.387037	-0.1732	-0.582481	-0.306851	1.237	-0.241458	Ambient	riboflavin synthase [EC:2.5.1.9]
K08651	-0.379071	-0.180463	-0.505944	-0.243124	1.18355	-0.245631	Ambient	thermitase [EC:3.4.21.66]
K02523	-0.37419	-0.529673	-0.311815	0.13659	1.0993	0.117154	Unaffected	octaprenyl-diphosphate synthase [EC:2.5.1.90]
K11071	-0.372684	-0.27935	-0.496285	-0.227316	1.17065	-0.311062	Ambient	spermidine/putrescine transport system permease protein
K01849	-0.372651	-0.392195	-0.340082	0.109866	1.07913	0.120519	Unaffected	methylmalonyl-CoA mutase, C-terminal domain [EC:5.4.99.2]
K01480	-0.372086	-0.518147	-0.270787	0.215253	1.16091	0.274715	Elevated	agmatinase [EC:3.5.3.11]
K07693	-0.370636	-0.491902	-0.256505	0.313383	1.24262	0.318684	Elevated	two-component system, NarL family, response regulator DesR
K00772	-0.370536	-0.534765	-0.199144	0.333623	1.26017	0.267222	Elevated	5'-methylthioadenosine phosphorylase [EC:2.4.2.28]
K13810	-0.366164	-0.716211	-0.146865	0.54442	1.45843	0.574367	Elevated	transaldolase / glucose-6-phosphate isomerase [EC:2.2.1.2 5.3.1.9]
K00970	-0.362636	-0.143524	-0.529575	-0.355467	1.2794	-0.362875	Ambient	poly(A) polymerase [EC:2.7.7.19]
K16881	-0.360448	-0.483549	-0.277724	0.178072	1.13137	0.154474	Unaffected	mannose-1-phosphate guanylyltransferase / phosphomannomutase [EC:2.7.7.13 5.4.2.8]
K02825	-0.359238	0.0169824	-0.633885	-0.667693	1.58853	-0.971091	Ambient	pyrimidine operon attenuation protein / uracil phosphoribosyltransferase [EC:2.4.2.9]
K02536	-0.359215	-0.16269	-0.558596	-0.369819	1.29219	-0.297301	Ambient	UDP-3-O-[3-hydroxymyristoyl] glucosamine N-acyltransferase [EC:2.3.1.191]
K09987	-0.357731	-0.119164	-0.558593	-0.460364	1.37589	-0.551263	Ambient	uncharacterized protein
K18235	-0.352489	-0.164131	-0.503525	-0.304299	1.23482	-0.337308	Ambient	virginiamycin B lyase [EC:4.2.99.-]
K19577	-0.35204	-0.178106	-0.512845	-0.299578	1.23078	-0.374633	Ambient	MFS transporter, DHA1 family, inner membrane transport protein
K21395	-0.351423	-0.760804	0.0887652	0.610865	1.52717	0.394048	Elevated	TRAP-type transport system periplasmic protein
K04087	-0.349023	-0.307587	-0.397564	-0.127586	1.09246	-0.124204	Unaffected	membrane protease subunit HflC [EC:3.4.-.-]
K16264	-0.34793	-0.0782281	-0.498185	-0.462424	1.37785	-0.407219	Ambient	cobalt-zinc-cadmium efflux system protein
K01468	-0.347787	-0.214199	-0.477463	-0.289728	1.22241	-0.258656	Ambient	imidazolonepropionase [EC:3.5.2.7]
K02052	-0.343918	-0.169384	-0.49617	-0.263376	1.20028	-0.318337	Ambient	putative spermidine/putrescine transport system ATP-binding protein
K01419	-0.342773	-0.244345	-0.451259	-0.194135	1.14404	-0.224586	Ambient	ATP-dependent HslUV protease, peptidase subunit HslV [EC:3.4.25.2]
K00038	-0.337997	-0.298619	-0.382396	-0.131988	1.0958	-0.139185	Unaffected	3alpha(or 20beta)-hydroxysteroid dehydrogenase [EC:1.1.1.53]
K03802	-0.337516	-0.413143	-0.187853	0.22893	1.17197	0.23724	Elevated	cyanophycin synthetase [EC:6.3.2.29 6.3.2.30]
K07098	-0.333793	-0.30903	-0.387239	-0.175009	1.12897	-0.169963	Unaffected	uncharacterized protein
K03666	-0.33182	-0.348142	-0.307749	0.141636	1.10316	0.153491	Unaffected	host factor-I protein
K07552	-0.328204	-0.380679	-0.275553	0.122409	1.08855	0.139826	Unaffected	MFS transporter, DHA1 family, multidrug resistance protein
K04066	-0.326738	-0.396515	-0.109544	0.256181	1.19431	0.206649	Elevated	primosomal protein N' (replication factor Y) (superfamily II helicase) [EC:3.6.4.-]
K15582	-0.32666	-0.0968677	-0.902259	-0.755059	1.6877	-0.64935	Ambient	oligopeptide transport system permease protein
K00066	-0.32114	-0.177819	-0.528545	-0.315937	1.24482	-0.382564	Ambient	GDP-mannose 6-dehydrogenase [EC:1.1.1.132]
K00919	-0.320287	-0.176933	-0.429544	-0.282363	1.21619	-0.359495	Ambient	4-diphosphocytidyl-2-C-methyl-D-erythritol kinase [EC:2.7.1.148]
K16937	-0.319683	-0.493984	-0.205011	0.500552	1.41475	0.432193	Elevated	thiosulfate dehydrogenase [quinone] large subunit [EC:1.8.5.2]
K12405	-0.31968	-0.409032	-0.210693	0.223938	1.16792	0.235346	Elevated	(3R)-3-hydroxyacyl-CoA dehydrogenase / 3a,7a,12a-trihydroxy-5b-cholest-24-enoyl-CoA hydratase / enoyl-CoA hydratase 2 [EC:1.1.1.- 4.2.1.107 4.2.1.119]
K01409	-0.319456	-0.254848	-0.349709	-0.198961	1.14787	-0.154864	Unaffected	N6-L-threonylcarbamoyladenine synthase [EC:2.3.1.234]
K09747	-0.317369	-0.766498	-0.00375192	0.808526	1.75142	1.16307	Elevated	uncharacterized protein
K10046	-0.312516	-0.348139	-0.282227	0.0949675	1.06804	0.107811	Unaffected	GDP-D-mannose 3', 5'-epimerase [EC:5.1.3.18 5.1.3.-]
K01091	-0.307962	0.0070554	-0.64672	-0.617483	1.5342	-0.94946	Ambient	phosphoglycolate phosphatase [EC:3.1.3.18]
K01588	-0.30775	-0.371245	-0.205934	0.221604	1.16603	0.163902	Unaffected	5-(carboxyamino)imidazole ribonucleotide mutase [EC:5.4.99.18]
K08720	-0.306375	-0.0525203	-0.587712	-0.321554	1.24968	-0.196723	Unaffected	outer membrane protein OmpU
K15012	-0.305725	-0.227186	-0.452625	-0.212892	1.15901	-0.244928	Ambient	two-component system, response regulator RegA
K06915	-0.300039	-0.0305278	-0.589885	-0.54919	1.46326	-0.611576	Ambient	uncharacterized protein
K00989	-0.298582	-0.160778	-0.47513	-0.389238	1.3097	-0.425924	Ambient	ribonuclease PH [EC:2.7.7.56]
K02347	-0.293345	-0.401121	-0.19951	0.112417	1.08104	0.140675	Unaffected	DNA polymerase (family X)
K01303	-0.293282	-0.375342	-0.152087	0.16521	1.12133	0.22239	Elevated	acylaminoacyl-peptidase [EC:3.4.19.1]
K00609	-0.291827	-0.380575	-0.190046	0.178566	1.13176	0.195625	Unaffected	aspartate carbamoyltransferase catalytic subunit [EC:2.1.3.2]
K01488	-0.290407	-0.232199	-0.337117	-0.148818	1.10866	-0.160116	Unaffected	adenosine deaminase [EC:3.5.4.4]
K00290	-0.286146	-0.186933	-0.391498	-0.23158	1.17412	-0.274349	Ambient	saccharopine dehydrogenase (NAD+, L-lysine forming) [EC:1.5.1.7]
K03333	-0.283583	-0.237416	-0.351239	-0.151255	1.11054	-0.157871	Unaffected	cholesterol oxidase [EC:1.1.3.6]
K04772	-0.282532	-0.140148	-0.519382	-0.327217	1.25459	-0.361784	Ambient	serine protease DegQ [EC:3.4.21.-]
K07147	-0.281381	-0.421334	-0.204747	0.263103	1.20006	0.235093	Elevated	methionine sulfoxide reductase catalytic subunit [EC:1.8.-.-]
K07588	-0.279861	-0.399903	-0.147144	0.209611	1.15638	0.190009	Unaffected	LAO/AO transport system kinase [EC:2.7.-.-]
K21573	-0.278566	-0.320886	-0.165659	0.180786	1.1335	0.155256	Unaffected	TonB-dependent starch-binding outer membrane protein SusC
K08217	-0.277646	-0.191873	-0.43758	-0.285326	1.21869	-0.287485	Ambient	MFS transporter, DHA3 family, macrolide efflux protein
K12555	-0.275767	-0.195463	-0.41726	-0.16437	1.12068	-0.115147	Unaffected	penicillin-binding protein 2A [EC:2.4.1.129 3.4.16.4]
K11070	-0.275043	-0.408851	-0.0967635	0.279705	1.21395	0.285721	Elevated	spermidine/putrescine transport system permease protein
K11901	-0.271204	-0.419847	-0.104843	0.268631	1.20466	0.298604	Elevated	type VI secretion system protein ImpB
K18455	-0.270824	0.0223182	-0.541232	-0.501613	1.4158	-0.576471	Ambient	mycothiol S-conjugate amidase [EC:3.5.1.115]
K11907	-0.260987	-0.0648436	-0.342274	-0.337587	1.26364	-0.283242	Ambient	type VI secretion system protein VasG
K06153	-0.260141	-0.340372	-0.195909	0.251723	1.19063	0.234709	Elevated	undecaprenyl-diphosphatase [EC:3.6.1.27]
K03742	-0.259336	-0.161056	-0.353893	-0.187534	1.13882	-0.198133	Unaffected	nicotinamide-nucleotide amidase [EC:3.5.1.42]
K03925	-0.259299	-0.126233	-0.42931	-0.21912	1.16402	-0.126032	Unaffected	MraZ protein
K18911	-0.256731	-0.440992	-0.153784	0.282092	1.21596	0.339369	Elevated	L-histidine Nalpha-methyltransferase [EC:2.1.1.44]
K00822	-0.256341	-0.146854	-0.367416	-0.214788	1.16053	-0.221939	Ambient	beta-alanine--pyruvate transaminase [EC:2.6.1.18]
K10747	-0.25607	-0.29921	-0.206252	0.175443	1.12931	0.177838	Unaffected	DNA ligase 1 [EC:6.5.1.1 6.5.1.6 6.5.1.7]
K18285	-0.255535	-0.284682	-0.230422	0.0866747	1.06192	0.139295	Unaffected	aminodeoxyfutalosine synthase [EC:2.5.1.120]
K10773	-0.253054	-0.11676	-0.420617	-0.282277	1.21611	-0.259551	Ambient	endonuclease III [EC:4.2.99.18]
K07399	-0.251695	-0.0116576	-0.421258	-0.42008	1.338	-0.467141	Ambient	cytochrome c biogenesis protein
K01676	-0.249225	-0.211854	-0.280649	0.16885	1.12416	0.140184	Unaffected	fumarate hydratase, class I [EC:4.2.1.2]
K13075	-0.245188	-0.727112	-0.0483167	0.529153	1.44308	0.494546	Elevated	N-acyl homoserine lactone hydrolase [EC:3.1.1.81]
K01253	-0.244814	-0.462878	-0.0466132	0.367179	1.28983	0.372527	Elevated	microsomal epoxide hydrolase [EC:3.3.2.9]
K00990	-0.243067	-0.326541	-0.151094	0.156278	1.11441	0.198817	Unaffected	[protein-PII] uridylyltransferase [EC:2.7.7.59]
K21134	-0.242811	-0.619519	0.074174	0.647543	1.5665	0.438232	Elevated	multidrug efflux pump
K07738	-0.240774	-0.464554	-0.0574969	0.329465	1.25655	0.396077	Elevated	transcriptional repressor NrdR
K11072	-0.240284	-0.305291	-0.136334	0.0881654	1.06302	0.111052	Unaffected	spermidine/putrescine transport system ATP-binding protein [EC:3.6.3.31]
K00794	-0.239251	-0.344129	-0.0995971	0.236992	1.17853	0.227353	Elevated	6,7-dimethyl-8-ribityllumazine synthase [EC:2.5.1.78]
K00763	-0.239073	-0.436906	-0.0454219	0.427973	1.34534	0.371373	Elevated	nicotinate phosphoribosyltransferase [EC:6.3.4.21]
K11209	-0.238229	-0.140275	-0.314802	-0.16634	1.12221	-0.193639	Unaffected	GSH-dependent disulfide-bond oxidoreductase [EC:1.8.4.-]
K01433	-0.237106	-0.840042	0.0106583	0.982421	1.97578	0.808793	Elevated	formyltetrahydrofolate deformylase [EC:3.5.1.10]
K03117	-0.227401	-0.183453	-0.268371	-0.153611	1.11235	-0.175892	Unaffected	sec-independent protein translocase protein TatB
K06187	-0.225445	-0.377405	-0.0881285	0.254536	1.19295	0.294918	Elevated	recombination protein RecR
K00366	-0.224123	-0.10049	-0.366187	-0.213601	1.15958	-0.233047	Ambient	ferredoxin-nitrite reductase [EC:1.7.7.1]
K10716	-0.219206	-0.263076	-0.178577	0.0962188	1.06897	0.105956	Unaffected	voltage-gated potassium channel
K03427	-0.214618	-0.160704	-0.345426	-0.231389	1.17397	-0.251333	Ambient	type I restriction enzyme M protein [EC:2.1.1.72]
K01012	-0.21388	-0.272928	-0.171472	0.141264	1.10287	0.161242	Unaffected	biotin synthase [EC:2.8.1.6]
K15633	-0.21215	-0.108673	-0.379693	-0.226665	1.17013	-0.274856	Ambient	2,3-bisphosphoglycerate-independent phosphoglycerate mutase [EC:5.4.2.12]
K19265	-0.211632	-0.0319679	-0.274122	-0.234819	1.17676	-0.162231	Unaffected	L-glyceraldehyde 3-phosphate reductase [EC:1.1.1.-]
K05878	-0.20754	0.0311702	-0.61731	-0.598204	1.51383	-0.44724	Ambient	phosphoenolpyruvate---glycerone phosphotransferase subunit DhaK [EC:2.7.1.121]
K00156	-0.199385	-0.320365	-0.0612698	0.263053	1.20002	0.341453	Elevated	pyruvate dehydrogenase (quinone) [EC:1.2.5.1]
K07042	-0.19751	0.105862	-0.45696	-0.729351	1.65789	-0.681415	Ambient	probable rRNA maturation factor
K01207	-0.192776	-0.222783	-0.0959427	0.176038	1.12978	0.121293	Unaffected	beta-N-acetylhexosaminidase [EC:3.2.1.52]
K01772	-0.189861	0.153874	-0.615791	-0.716857	1.6436	-0.991566	Ambient	protoporphyrin/coproporphyrin ferrochelatase [EC:4.99.1.1 4.99.1.9]
K02302	-0.184537	-0.255153	-0.113869	0.134274	1.09754	0.166297	Unaffected	uroporphyrin-III C-methyltransferase / precorrin-2 dehydrogenase / sirohydrochlorin ferrochelatase [EC:2.1.1.107 1.3.1.76 4.99.1.4]
K22083	-0.184164	-0.271261	-0.0900617	0.0953287	1.06831	0.101392	Unaffected	methylamine---glutamate N-methyltransferase subunit C [EC:2.1.1.21]
K01962	-0.181099	-0.156409	-0.231459	-0.0980256	1.07031	-0.11175	Unaffected	acetyl-CoA carboxylase carboxyl transferase subunit alpha [EC:6.4.1.2 2.1.3.15]
K03495	-0.181041	-0.0931548	-0.361664	-0.232974	1.17526	-0.177466	Unaffected	tRNA uridine 5-carboxymethylaminomethyl modification enzyme
K01126	-0.180462	-0.324229	-0.0116383	0.240335	1.18127	0.275535	Elevated	glycerophosphoryl diester phosphodiesterase [EC:3.1.4.46]
K00796	-0.176575	-0.126031	-0.265368	-0.200535	1.14912	-0.221415	Ambient	dihydropteroate synthase [EC:2.5.1.15]
K14447	-0.174517	-0.339726	-0.0329535	0.324058	1.25185	0.357804	Elevated	ethylmalonyl-CoA mutase [EC:5.4.99.63]
K02454	-0.165321	-0.412647	-0.0736455	0.296199	1.22791	0.338587	Elevated	general secretion pathway protein E
K17829	-0.164244	-0.432851	0.00754719	0.400147	1.31964	0.345342	Elevated	crotonyl-CoA reductase [EC:1.3.1.86]
K15581	-0.161971	-0.0441562	-0.30003	-0.160083	1.11735	-0.134234	Unaffected	oligopeptide transport system permease protein
K00169	-0.161108	-0.209647	-0.119156	0.464491	1.37983	0.225765	Elevated	pyruvate ferredoxin oxidoreductase alpha subunit [EC:1.2.7.1]
K06196	-0.155889	0.085483	-0.302786	-0.304373	1.23488	-0.290151	Ambient	cytochrome c-type biogenesis protein
K00102	-0.155832	-0.409137	-0.0210071	0.449268	1.36535	0.438782	Elevated	D-lactate dehydrogenase (cytochrome) [EC:1.1.2.4]
K11959	-0.155064	-0.0672192	-0.337768	-0.337897	1.26391	-0.292225	Ambient	urea transport system substrate-binding protein
K05788	-0.154427	-0.234596	-0.130137	0.17215	1.12674	0.161334	Unaffected	integration host factor subunit beta
K06136	-0.153234	-0.00600314	-0.344088	-0.207176	1.15443	-0.196498	Unaffected	pyrroloquinoline quinone biosynthesis protein B
K01829	-0.146095	-0.179242	-0.0611833	0.14516	1.10585	0.149388	Unaffected	protein disulfide-isomerase [EC:5.3.4.1]
K03218	-0.146086	7.29914e-05	-0.473218	-0.440608	1.35718	-0.472506	Ambient	23S rRNA (guanosine2251-2'-O)-methyltransferase [EC:2.1.1.185]
K05973	-0.14136	-0.207396	-0.00322702	0.170398	1.12537	0.144305	Unaffected	poly(3-hydroxybutyrate) depolymerase [EC:3.1.1.75]
K11068	-0.138019	-0.0182659	-0.201835	-0.18976	1.14057	-0.252758	Ambient	hemolysin III
K01008	-0.136809	-0.0533244	-0.208724	-0.220142	1.16485	-0.237878	Ambient	selenide, water dikinase [EC:2.7.9.3]
K00860	-0.128186	-0.396186	0.051786	0.436314	1.35314	0.404921	Elevated	adenylylsulfate kinase [EC:2.7.1.25]
K15521	-0.122472	-0.0540321	-0.257356	-0.202575	1.15075	-0.226231	Ambient	D-inositol-3-phosphate glycosyltransferase [EC:2.4.1.250]
K16692	-0.120183	-0.280631	0.0966371	0.528101	1.44203	0.481313	Elevated	tyrosine-protein kinase Etk/Wzc [EC:2.7.10.-]
K11443	-0.113265	-0.260192	-0.00377056	0.194853	1.14461	0.253029	Elevated	two-component system, cell cycle response regulator DivK
K07568	-0.111892	0.00105314	-0.288986	-0.345132	1.27027	-0.397537	Ambient	S-adenosylmethionine:tRNA ribosyltransferase-isomerase [EC:2.4.99.17]
K02279	-0.107224	-0.312397	-0.0266804	0.365561	1.28838	0.38863	Elevated	pilus assembly protein CpaB
K03432	-0.0992876	-0.00944834	-0.158604	-0.160354	1.11756	-0.203892	Ambient	proteasome alpha subunit [EC:3.4.25.1]
K01690	-0.0964952	0.117833	-0.455482	-0.704133	1.62917	-0.583144	Ambient	phosphogluconate dehydratase [EC:4.2.1.12]
K15583	-0.0958379	-0.0120901	-0.127099	-0.132517	1.0962	-0.145058	Unaffected	oligopeptide transport system ATP-binding protein
K03305	-0.0947287	-0.256407	0.165577	0.430725	1.34791	0.461554	Elevated	proton-dependent oligopeptide transporter, POT family
K00847	-0.0936575	-0.15602	0.0361287	0.236406	1.17805	0.246952	Elevated	fructokinase [EC:2.7.1.4]
K07082	-0.0912965	0.0946364	-0.239784	-0.401262	1.32066	-0.376043	Ambient	UPF0755 protein
K00991	-0.0852898	-0.063883	-0.108353	-0.115636	1.08345	-0.122928	Unaffected	2-C-methyl-D-erythritol 4-phosphate cytidylyltransferase [EC:2.7.7.60]
K17315	-0.0833037	-0.242459	0.134101	0.383608	1.3046	0.454345	Elevated	glucose/mannose transport system substrate-binding protein
K07735	-0.0810841	-0.351003	0.14081	0.441973	1.35846	0.475762	Elevated	putative transcriptional regulator
K14981	-0.080214	-0.408519	0.322429	0.70614	1.63143	0.76633	Elevated	two-component system, OmpR family, response regulator ChvI
K01114	-0.0752056	-0.404882	0.236723	0.424495	1.3421	0.29478	Elevated	phospholipase C [EC:3.1.4.3]
K02340	-0.0742469	0.0129426	-0.183881	-0.283099	1.21681	-0.27721	Ambient	DNA polymerase III subunit delta [EC:2.7.7.7]
K03789	-0.0741692	-0.216549	0.0376214	0.231179	1.17379	0.24231	Elevated	[ribosomal protein S18]-alanine N-acetyltransferase [EC:2.3.1.266]
K10544	-0.0729883	0.253192	-0.558689	-0.718253	1.64519	-0.636154	Ambient	D-xylose transport system permease protein
K03980	-0.0715936	0.0269227	-0.178525	-0.123936	1.0897	-0.146634	Unaffected	putative peptidoglycan lipid II flippase
K00030	-0.0713843	-0.179998	0.0211252	0.198201	1.14727	0.239354	Elevated	isocitrate dehydrogenase (NAD+) [EC:1.1.1.41]
K01912	-0.0646032	-0.325044	0.128996	0.39216	1.31236	0.4136	Elevated	phenylacetate-CoA ligase [EC:6.2.1.30]
K00854	-0.0644912	0.119611	-0.244808	-0.292996	1.22518	-0.38774	Ambient	xylulokinase [EC:2.7.1.17]
K01620	-0.0640226	-0.232415	0.102558	0.296476	1.22814	0.431115	Elevated	threonine aldolase [EC:4.1.2.48]
K00931	-0.0629612	0.188621	-0.264975	-0.440927	1.35748	-0.647906	Ambient	glutamate 5-kinase [EC:2.7.2.11]
K00760	-0.0624569	-0.143967	0.000824217	0.178048	1.13135	0.252357	Elevated	hypoxanthine phosphoribosyltransferase [EC:2.4.2.8]
K02428	-0.0609231	-0.338066	0.0982494	0.400384	1.31986	0.489443	Elevated	XTP/dITP diphosphohydrolase [EC:3.6.1.66]
K02028	-0.0609101	0.0826287	-0.189939	-0.274327	1.20943	-0.34234	Ambient	polar amino acid transport system ATP-binding protein [EC:7.4.2.1]
K09165	-0.0587771	-0.356908	0.258269	0.70896	1.63463	0.59797	Elevated	uncharacterized protein
K03641	-0.0587242	-0.152916	0.00597339	0.161438	1.1184	0.189034	Unaffected	TolB protein
K03562	-0.0560159	-0.209591	0.0278282	0.226364	1.16988	0.235764	Elevated	biopolymer transport protein TolQ
K15372	-0.0538628	-0.189537	0.100269	0.291362	1.22379	0.357797	Elevated	taurine---2-oxoglutarate transaminase [EC:2.6.1.55]
K00282	-0.053078	0.0679335	-0.182847	-0.247271	1.18696	-0.401273	Ambient	glycine dehydrogenase subunit 1 [EC:1.4.4.2]
K00278	-0.0526794	-0.387639	0.228468	0.630095	1.54767	1.02623	Elevated	L-aspartate oxidase [EC:1.4.3.16]
K07478	-0.0521795	0.0239939	-0.126652	-0.162593	1.1193	-0.169157	Unaffected	putative ATPase
K09690	-0.0521739	-0.149609	0.0979985	0.239453	1.18055	0.197867	Unaffected	lipopolysaccharide transport system permease protein
K09992	-0.0506723	-0.313783	0.276987	0.566222	1.48064	0.605871	Elevated	uncharacterized protein
K00150	-0.0485589	-0.117714	0.158537	0.477127	1.39197	0.261739	Elevated	glyceraldehyde-3-phosphate dehydrogenase (NAD(P)) [EC:1.2.1.59]
K03560	-0.047648	-0.315312	0.189071	0.476889	1.39174	0.562196	Elevated	biopolymer transport protein TolR
K08678	-0.0445416	0.00508525	-0.0974363	-0.124812	1.09037	-0.167426	Unaffected	UDP-glucuronate decarboxylase [EC:4.1.1.35]
K03631	-0.0432487	-0.263511	0.131566	0.450141	1.36617	0.678343	Elevated	DNA repair protein RecN (Recombination protein N)
K07068	-0.0359396	0.0370941	-0.132197	-0.200594	1.14917	-0.231374	Ambient	uncharacterized protein
K03820	-0.035104	-0.219011	0.15597	0.433369	1.35038	0.494402	Elevated	apolipoprotein N-acyltransferase [EC:2.3.1.269]
K03655	-0.0343806	-0.216295	0.113655	0.303625	1.23424	0.395292	Elevated	ATP-dependent DNA helicase RecG [EC:3.6.4.12]
K01354	-0.034188	0.239043	-0.197584	-0.18911	1.14006	-0.156866	Unaffected	oligopeptidase B [EC:3.4.21.83]
K02667	-0.0230098	0.21298	-0.457799	-0.687042	1.60998	-0.776929	Ambient	two-component system, NtrC family, response regulator PilR
K02377	-0.022424	0.0890686	-0.221945	-0.351332	1.27574	-0.364579	Ambient	GDP-L-fucose synthase [EC:1.1.1.271]
K08097	-0.022009	-0.210637	0.151953	0.362209	1.28539	0.365668	Elevated	phosphosulfolactate synthase [EC:4.4.1.19]
K01919	-0.0185425	0.139304	-0.139682	-0.314977	1.24399	-0.502784	Ambient	glutamate--cysteine ligase [EC:6.3.2.2]
K06188	-0.0180255	-0.183734	0.126992	0.234267	1.17631	0.179482	Unaffected	aquaporin Z
K12256	-0.0171409	-0.152307	0.157551	0.289955	1.2226	0.281951	Elevated	putrescine---pyruvate transaminase [EC:2.6.1.113]
K17734	-0.0166281	-0.176091	0.124021	0.327396	1.25475	0.345214	Elevated	serine protease AprX [EC:3.4.21.-]
K07152	-0.0148916	-0.0193738	-0.000651705	0.121492	1.08786	0.110711	Unaffected	protein SCO1/2
K01599	-0.0126068	-0.145285	0.126699	0.42029	1.3382	0.392846	Elevated	uroporphyrinogen decarboxylase [EC:4.1.1.37]
K00320	-0.0104663	-0.216117	0.213049	0.389283	1.30974	0.429207	Elevated	5,10-methylenetetrahydromethanopterin reductase [EC:1.5.98.2]
K13821	-0.00731165	0.118163	-0.0969341	-0.227607	1.17089	-0.345074	Ambient	RHH-type transcriptional regulator, proline utilization regulon repressor / proline dehydrogenase / delta 1-pyrroline-5-carboxylate dehydrogenase [EC:1.5.5.2 1.2.1.88]
K01778	-0.00491964	-0.0997944	0.0418895	0.126545	1.09168	0.185215	Unaffected	diaminopimelate epimerase [EC:5.1.1.7]
K01924	0.000957302	-0.0520355	0.054755	0.155841	1.11407	0.131577	Unaffected	UDP-N-acetylmuramate--alanine ligase [EC:6.3.2.8]
K01693	0.00176575	-0.071584	0.0862035	0.169802	1.1249	0.24231	Elevated	imidazoleglycerol-phosphate dehydratase [EC:4.2.1.19]
K13483	0.00369252	0.143277	-0.119539	-0.287239	1.2203	-0.312984	Ambient	xanthine dehydrogenase YagT iron-sulfur-binding subunit
K01092	0.00427475	0.24456	-0.290511	-0.455028	1.37081	-0.494409	Ambient	myo-inositol-1(or 4)-monophosphatase [EC:3.1.3.25]
K03215	0.00513663	0.0683192	-0.0921298	-0.146769	1.10709	-0.209701	Ambient	23S rRNA (uracil1939-C5)-methyltransferase [EC:2.1.1.190]
K07100	0.00817725	0.177238	-0.168818	-0.393376	1.31346	-0.357163	Ambient	putative phosphoribosyl transferase
K05350	0.00872537	0.105846	-0.112225	-0.238938	1.18012	-0.396503	Ambient	beta-glucosidase [EC:3.2.1.21]
K03719	0.0130225	0.0283944	-0.0288516	-0.104201	1.0749	-0.107491	Unaffected	Lrp/AsnC family transcriptional regulator, leucine-responsive regulatory protein
K18299	0.013967	-0.0943264	0.11793	0.138384	1.10067	0.154596	Unaffected	multidrug efflux pump
K02611	0.0151109	-0.0338266	0.101375	0.0966729	1.0693	0.127683	Unaffected	ring-1,2-phenylacetyl-CoA epoxidase subunit PaaC [EC:1.14.13.149]
K13893	0.0163442	-0.182087	0.200543	0.424557	1.34216	0.564819	Elevated	microcin C transport system substrate-binding protein
K07715	0.0165711	-0.143641	0.173637	0.349016	1.27369	0.379148	Elevated	two-component system, NtrC family, response regulator GlrR
K01775	0.0166846	-0.113793	0.167227	0.266453	1.20285	0.25781	Elevated	alanine racemase [EC:5.1.1.1]
K00432	0.0181845	0.0722162	-0.0582564	-0.180748	1.13347	-0.22088	Ambient	glutathione peroxidase [EC:1.11.1.9]
K01584	0.0192421	-0.146974	0.180141	0.331362	1.2582	0.309866	Elevated	arginine decarboxylase [EC:4.1.1.19]
K03119	0.0197548	-0.15802	0.157861	0.22906	1.17207	0.253988	Elevated	taurine dioxygenase [EC:1.14.11.17]
K22044	0.020688	0.369644	-0.321072	-0.63779	1.55594	-0.794877	Ambient	moderate conductance mechanosensitive channel
K01905	0.0245981	-0.151872	0.14615	0.27999	1.21419	0.416589	Elevated	acetate---CoA ligase (ADP-forming) subunit alpha [EC:6.2.1.13]
K08681	0.0246548	0.0956755	-0.0572978	-0.116176	1.08386	-0.133256	Unaffected	5'-phosphate synthase pdxT subunit [EC:4.3.3.6]
K07107	0.0253532	-0.095721	0.0959328	0.133248	1.09676	0.165084	Unaffected	acyl-CoA thioester hydrolase [EC:3.1.2.-]
K06142	0.0269478	-0.0111465	0.0916456	0.175005	1.12897	0.197207	Unaffected	outer membrane protein
K02477	0.0307954	-0.220414	0.373917	0.516162	1.43015	0.481918	Elevated	two-component system, LytTR family, response regulator
K18958	0.036937	-0.121779	0.246168	0.324587	1.25231	0.287346	Elevated	WhiB family transcriptional regulator, redox-sensing transcriptional regulator
K21417	0.0411821	0.00956017	0.0863456	0.10766	1.07748	0.156356	Unaffected	acetoin:2,6-dichlorophenolindophenol oxidoreductase subunit beta [EC:1.1.1.-]
K00518	0.0417079	0.158052	-0.0125458	-0.19071	1.14133	-0.21104	Ambient	nickel superoxide dismutase [EC:1.15.1.1]
K03470	0.0424509	0.338975	-0.243938	-0.660759	1.58091	-0.959122	Ambient	ribonuclease HII [EC:3.1.26.4]
K11779	0.0426645	0.111043	-0.0470468	-0.180173	1.13302	-0.226128	Ambient	FO synthase [EC:2.5.1.147 4.3.1.32]
K03595	0.0485956	0.156176	-0.101641	-0.22954	1.17246	-0.270434	Ambient	GTPase
K00945	0.0489656	-0.118848	0.164663	0.270588	1.2063	0.39259	Elevated	CMP/dCMP kinase [EC:2.7.4.25]
K01142	0.0549761	0.227071	-0.108918	-0.294868	1.22677	-0.365192	Ambient	exodeoxyribonuclease III [EC:3.1.11.2]
K07119	0.0553884	-0.00665663	0.105857	0.108962	1.07845	0.196969	Unaffected	uncharacterized protein
K05337	0.0573376	-0.0444214	0.162729	0.159327	1.11677	0.162865	Unaffected	ferredoxin
K13573	0.0585705	-0.142301	0.221426	0.373666	1.29564	0.538829	Elevated	proteasome accessory factor C
K00766	0.064852	-0.0177173	0.15674	0.210331	1.15695	0.359583	Elevated	anthranilate phosphoribosyltransferase [EC:2.4.2.18]
K00652	0.0657066	0.00532312	0.130709	0.0920419	1.06588	0.1231	Unaffected	8-amino-7-oxononanoate synthase [EC:2.3.1.47]
K02054	0.0658653	0.121664	-0.0371315	-0.157275	1.11518	-0.150967	Unaffected	putative spermidine/putrescine transport system permease protein
K00981	0.0660208	0.130283	-0.00971651	-0.174985	1.12895	-0.230948	Ambient	phosphatidate cytidylyltransferase [EC:2.7.7.41]
K01464	0.0682442	-0.263491	0.313033	0.454793	1.37059	0.36863	Elevated	dihydropyrimidinase [EC:3.5.2.2]
K03437	0.0696787	0.147612	-0.0405216	-0.370893	1.29315	-0.283495	Ambient	RNA methyltransferase, TrmH family
K00639	0.0754967	0.289928	-0.115395	-0.430023	1.34725	-0.563948	Ambient	glycine C-acetyltransferase [EC:2.3.1.29]
K07403	0.0757657	0.101997	0.0267419	0.193468	1.14351	0.162064	Unaffected	membrane-bound serine protease (ClpP class)
K12368	0.0857179	0.0171774	0.141193	0.0922107	1.066	0.124638	Unaffected	dipeptide transport system substrate-binding protein
K05364	0.0890495	0.242032	-0.0240104	-0.195801	1.14536	-0.252517	Ambient	penicillin-binding protein A
K04761	0.0893952	0.203827	-0.0716806	-0.190093	1.14084	-0.167282	Unaffected	LysR family transcriptional regulator, hydrogen peroxide-inducible genes activator
K03588	0.0898597	0.174969	0.0219426	-0.224647	1.16849	-0.180865	Unaffected	cell division protein FtsW
K04780	0.0917105	0.0516639	0.149948	0.19419	1.14408	0.176089	Unaffected	nonribosomal peptide synthetase DhbF
K01153	0.093456	0.00726595	0.245539	0.278441	1.21288	0.299981	Elevated	type I restriction enzyme, R subunit [EC:3.1.21.3]
K03316	0.0981295	-0.0054835	0.149155	0.0993974	1.07133	0.110053	Unaffected	monovalent cation:H+ antiporter, CPA1 family
K01322	0.106334	-0.150412	0.369656	0.516984	1.43096	0.869285	Elevated	prolyl oligopeptidase [EC:3.4.21.26]
K00014	0.106953	0.0851504	0.131146	0.225821	1.16944	0.220696	Elevated	shikimate dehydrogenase [EC:1.1.1.25]
K07011	0.108994	0.213175	-0.148784	-0.297642	1.22913	-0.369723	Ambient	rhamnosyltransferase
K01770	0.111475	0.266506	-0.233984	-0.432562	1.34963	-0.378051	Ambient	2-C-methyl-D-erythritol 2,4-cyclodiphosphate synthase [EC:4.6.1.12]
K11942	0.121838	0.322792	-0.175396	-0.497181	1.41145	-0.820917	Ambient	isobutyryl-CoA mutase [EC:5.4.99.13]
K01805	0.126519	0.00583108	0.302741	0.363191	1.28627	0.38572	Elevated	xylose isomerase [EC:5.3.1.5]
K06881	0.127642	0.069312	0.183352	0.159488	1.11689	0.180098	Unaffected	bifunctional oligoribonuclease and PAP phosphatase NrnA [EC:3.1.3.7 3.1.13.3]
K19191	0.131583	-0.0420148	0.227226	0.244586	1.18475	0.316726	Elevated	4-methylaminobutanoate oxidase (formaldehyde-forming) [EC:1.5.3.19]
K02535	0.140669	0.0444527	0.269515	0.199359	1.14819	0.225919	Elevated	UDP-3-O-[3-hydroxymyristoyl] N-acetylglucosamine deacetylase [EC:3.5.1.108]
K04767	0.143609	-0.013215	0.288825	0.340516	1.26621	0.405003	Elevated	acetoin utilization protein AcuB
K17292	0.143982	0.0547836	0.215437	0.190587	1.14123	0.224611	Elevated	tubulin-specific chaperone A
K08256	0.146554	0.212497	0.110967	-0.117878	1.08514	-0.131535	Unaffected	phosphatidyl-myo-inositol alpha-mannosyltransferase [EC:2.4.1.345]
K03773	0.15018	0.0178998	0.243278	0.178725	1.13188	0.165993	Unaffected	FKBP-type peptidyl-prolyl cis-trans isomerase FklB [EC:5.2.1.8]
K09691	0.153579	0.00222616	0.313454	0.374592	1.29647	0.565434	Elevated	lipopolysaccharide transport system ATP-binding protein
K00886	0.154261	0.216816	0.131905	-0.0757442	1.0539	-0.106253	Unaffected	polyphosphate glucokinase [EC:2.7.1.63]
K01740	0.154684	-0.0485659	0.266993	0.329446	1.25653	0.454879	Elevated	O-acetylhomoserine (thiol)-lyase [EC:2.5.1.49]
K22395	0.154767	0.0452953	0.27967	0.184576	1.13648	0.180113	Unaffected	cinnamyl-alcohol dehydrogenase [EC:1.1.1.195]
K03733	0.157287	-0.0526717	0.392718	0.362939	1.28604	0.352761	Elevated	integrase/recombinase XerC
K02453	0.162077	-0.049527	0.387098	0.519502	1.43346	0.562918	Elevated	general secretion pathway protein D
K08309	0.162495	0.23645	0.0979874	-0.189155	1.1401	-0.258835	Ambient	soluble lytic murein transglycosylase [EC:4.2.2.-]
K18912	0.162783	0.0583228	0.259964	0.249189	1.18854	0.375725	Elevated	gamma-glutamyl hercynylcysteine S-oxide synthase [EC:1.14.99.50]
K01400	0.162909	0.0850685	0.206556	0.0923595	1.06611	0.133234	Unaffected	bacillolysin [EC:3.4.24.28]
K11381	0.163296	0.240636	0.0822025	-0.191996	1.14234	-0.246613	Ambient	2-oxoisovalerate dehydrogenase E1 component [EC:1.2.4.4]
K14162	0.165698	-0.217966	0.402205	0.629154	1.54666	0.673612	Elevated	error-prone DNA polymerase [EC:2.7.7.7]
K09022	0.166856	-0.0151492	0.421377	0.411586	1.33015	0.546225	Elevated	2-iminobutanoate/2-iminopropanoate deaminase [EC:3.5.99.10]
K03322	0.167578	0.383436	0.00729889	-0.369399	1.29181	-0.397511	Ambient	manganese transport protein
K00969	0.169255	0.255952	0.0857	-0.172139	1.12673	-0.29996	Ambient	nicotinate-nucleotide adenylyltransferase [EC:2.7.7.18]
K15510	0.169659	0.197604	0.153957	-0.0677941	1.04811	-0.120556	Unaffected	coenzyme F420-dependent glucose-6-phosphate dehydrogenase [EC:1.1.98.2]
K13571	0.173137	0.110514	0.229977	0.0930952	1.06666	0.16077	Unaffected	proteasome accessory factor A [EC:6.3.1.19]
K10563	0.173663	0.445104	0.0187882	-0.45173	1.36768	-0.447539	Ambient	formamidopyrimidine-DNA glycosylase [EC:3.2.2.23 4.2.99.18]
K07258	0.174176	-0.0562902	0.273066	0.252346	1.19114	0.239947	Elevated	serine-type D-Ala-D-Ala carboxypeptidase (penicillin-binding protein 5/6) [EC:3.4.16.4]
K07302	0.178307	0.0311613	0.507281	0.475995	1.39088	0.592207	Elevated	isoquinoline 1-oxidoreductase subunit alpha [EC:1.3.99.16]
K01585	0.179374	-0.0319038	0.287668	0.483662	1.39829	0.375628	Elevated	arginine decarboxylase [EC:4.1.1.19]
K10236	0.179797	0.333555	0.0609765	-0.126128	1.09136	-0.119841	Unaffected	trehalose/maltose transport system substrate-binding protein
K01087	0.184959	0.0398823	0.371371	0.265728	1.20224	0.261763	Elevated	trehalose 6-phosphate phosphatase [EC:3.1.3.12]
K13444	0.187028	0.0787751	0.312147	0.366459	1.28918	0.365679	Elevated	formylglycine-generating enzyme [EC:1.8.3.7]
K06980	0.187515	0.366076	-0.243514	-0.583118	1.49808	-0.493856	Ambient	tRNA-modifying protein YgfZ
K07695	0.192964	-0.0724532	0.37554	0.438546	1.35524	0.496741	Elevated	two-component system, NarL family, response regulator DevR
K06131	0.195744	0.105317	0.30791	0.128391	1.09307	0.127117	Unaffected	cardiolipin synthase A/B [EC:2.7.8.-]
K02012	0.196873	0.124753	0.272341	0.291272	1.22372	0.305516	Elevated	iron(III) transport system substrate-binding protein
K00101	0.199493	0.358656	0.0759073	-0.22943	1.17237	-0.270449	Ambient	L-lactate dehydrogenase (cytochrome) [EC:1.1.2.3]
K00425	0.204541	0.0941772	0.319991	0.255336	1.19361	0.333368	Elevated	cytochrome bd ubiquinol oxidase subunit I [EC:7.1.1.7]
K01928	0.204679	0.160354	0.249904	0.066062	1.04686	0.119211	Unaffected	UDP-N-acetylmuramoyl-L-alanyl-D-glutamate--2,6-diaminopimelate ligase [EC:6.3.2.13]
K03629	0.211396	0.0867241	0.455603	0.269642	1.20551	0.258787	Elevated	DNA replication and repair protein RecF
K18303	0.211693	0.31884	0.152319	-0.162347	1.11911	-0.134481	Unaffected	multidrug efflux pump
K02198	0.216699	0.155056	0.284297	0.111236	1.08015	0.153603	Unaffected	cytochrome c-type biogenesis protein CcmF
K00936	0.217213	0.409146	0.0112471	-0.266462	1.20285	-0.227392	Ambient	two-component system, sensor histidine kinase PdtaS [EC:2.7.13.3]
K00215	0.219084	0.394886	0.0351924	-0.328515	1.25572	-0.406763	Ambient	4-hydroxy-tetrahydrodipicolinate reductase [EC:1.17.1.8]
K07027	0.227313	0.269464	0.166712	-0.0881984	1.06304	-0.110815	Unaffected	glycosyltransferase 2 family protein
K01524	0.229459	0.121773	0.306853	0.189834	1.14063	0.290967	Elevated	exopolyphosphatase / guanosine-5'-triphosphate,3'-diphosphate pyrophosphatase [EC:3.6.1.11 3.6.1.40]
K01657	0.235824	0.305381	0.0974288	-0.251951	1.19082	-0.161292	Unaffected	anthranilate synthase component I [EC:4.1.3.27]
K06221	0.23708	0.271576	0.206099	-0.141143	1.10278	-0.177931	Unaffected	2,5-diketo-D-gluconate reductase A [EC:1.1.1.346]
K00800	0.240349	0.0895791	0.320151	0.271756	1.20728	0.376934	Elevated	3-phosphoshikimate 1-carboxyvinyltransferase [EC:2.5.1.19]
K11752	0.242826	0.322587	0.19545	-0.127305	1.09225	-0.139131	Unaffected	diaminohydroxyphosphoribosylaminopyrimidine deaminase / 5-amino-6-(5-phosphoribosylamino)uracil reductase [EC:3.5.4.26 1.1.1.193]
K07675	0.243252	0.0539041	0.387276	0.200501	1.1491	0.224724	Elevated	two-component system, NarL family, sensor histidine kinase UhpB [EC:2.7.13.3]
K00029	0.245961	0.0474959	0.435086	0.336859	1.263	0.401548	Elevated	malate dehydrogenase (oxaloacetate-decarboxylating)(NADP+) [EC:1.1.1.40]
K07300	0.248232	0.0722169	0.429311	0.258664	1.19637	0.25019	Elevated	Ca2+:H+ antiporter
K03413	0.249845	0.486027	-0.0665467	-0.604966	1.52094	-0.775008	Ambient	two-component system, chemotaxis family, chemotaxis protein CheY
K08602	0.251222	0.389044	0.121579	-0.243738	1.18406	-0.314975	Ambient	oligoendopeptidase F [EC:3.4.24.-]
K12511	0.252001	0.287288	0.196464	-0.117039	1.08451	-0.148681	Unaffected	tight adherence protein C
K07010	0.254405	0.517178	-0.102803	-0.559174	1.47342	-0.388115	Ambient	putative glutamine amidotransferase
K17218	0.254729	0.0504985	0.411213	0.370387	1.2927	0.4115	Elevated	sulfide:quinone oxidoreductase [EC:1.8.5.4]
K03285	0.25744	0.163677	0.420248	0.267034	1.20333	0.415851	Elevated	general bacterial porin, GBP family
K06149	0.259664	0.161881	0.539973	0.289579	1.22228	0.191097	Unaffected	universal stress protein A
K00167	0.260313	0.18573	0.404411	0.164463	1.12075	0.177962	Unaffected	2-oxoisovalerate dehydrogenase E1 component beta subunit [EC:1.2.4.4]
K19689	0.261219	0.0376989	0.475984	0.437235	1.35401	0.57036	Elevated	aminopeptidase [EC:3.4.11.-]
K18369	0.261594	0.329303	0.141534	-0.252782	1.1915	-0.24139	Ambient	alcohol dehydrogenase [EC:1.1.1.-]
K15726	0.263204	0.261474	0.263796	0.113573	1.0819	0.141133	Unaffected	cobalt-zinc-cadmium resistance protein CzcA
K07006	0.267776	-0.0125718	0.473263	0.468611	1.38378	0.796786	Elevated	uncharacterized protein
K11753	0.267811	0.432501	0.0922103	-0.364354	1.28731	-0.48483	Ambient	riboflavin kinase / FMN adenylyltransferase [EC:2.7.1.26 2.7.7.2]
K01938	0.272136	0.377497	0.180953	-0.210954	1.15745	-0.285346	Ambient	formate--tetrahydrofolate ligase [EC:6.3.4.3]
K16650	0.276158	0.309567	0.231178	-0.0979091	1.07022	-0.127643	Unaffected	galactofuranosylgalactofuranosylrhamnosyl-N-acetylglucosaminyl-diphospho-decaprenol beta-1,5/1,6-galactofuranosyltransferase [EC:2.4.1.288]
K03124	0.277712	0.0540249	0.476506	0.3703	1.29262	0.313709	Elevated	transcription initiation factor TFIIB
K21470	0.279682	0.0400601	0.52485	0.54109	1.45507	0.713609	Elevated	L,D-transpeptidase YcbB
K07004	0.279897	0.367209	0.0705953	-0.316713	1.24549	-0.323749	Ambient	uncharacterized protein
K00930	0.280731	0.436176	0.0750054	-0.350626	1.27511	-0.637211	Ambient	acetylglutamate kinase [EC:2.7.2.8]
K01658	0.29049	0.0578495	0.552185	0.466137	1.38141	0.651774	Elevated	anthranilate synthase component II [EC:4.1.3.27]
K09117	0.290527	0.348362	0.255642	-0.123231	1.08917	-0.176595	Unaffected	uncharacterized protein
K12573	0.290924	0.179307	0.355484	0.160132	1.11739	0.241905	Elevated	ribonuclease R [EC:3.1.-.-]
K03664	0.292281	0.133816	0.451059	0.212276	1.15851	0.259407	Elevated	SsrA-binding protein
K10545	0.29714	0.231665	0.369513	0.093695	1.0671	0.104439	Unaffected	D-xylose transport system ATP-binding protein [EC:3.6.3.17]
K09882	0.302134	0.272363	0.337753	0.0855544	1.0611	0.12064	Unaffected	cobaltochelatase CobS [EC:6.6.1.2]
K11997	0.305992	0.491062	0.189975	-0.176617	1.13023	-0.182211	Unaffected	tripartite motif-containing protein 2/3
K06966	0.30908	0.294378	0.324526	0.0559577	1.03955	0.113336	Unaffected	pyrimidine/purine-5'-nucleotide nucleosidase [EC:3.2.2.10 3.2.2.-]
K04773	0.309826	0.322348	0.292043	-0.129162	1.09366	-0.111452	Unaffected	protease IV [EC:3.4.21.-]
K02528	0.312709	0.284837	0.350254	0.113743	1.08203	0.126453	Unaffected	16S rRNA (adenine1518-N6/adenine1519-N6)-dimethyltransferase [EC:2.1.1.182]
K00831	0.313131	0.207086	0.454688	0.248091	1.18763	0.400394	Elevated	phosphoserine aminotransferase [EC:2.6.1.52]
K03406	0.313253	0.376705	0.263486	-0.092721	1.06638	-0.117097	Unaffected	methyl-accepting chemotaxis protein
K00339	0.313339	0.200858	0.434109	0.214656	1.16043	0.320072	Elevated	NADH-quinone oxidoreductase subunit J [EC:7.1.1.2]
K03667	0.314598	0.416322	0.227367	-0.241441	1.18217	-0.321331	Ambient	ATP-dependent HslUV protease ATP-binding subunit HslU
K01776	0.318966	0.451401	0.199263	-0.20282	1.15095	-0.155139	Unaffected	glutamate racemase [EC:5.1.1.3]
K00185	0.319192	0.380975	0.27411	-0.17191	1.12655	-0.24256	Ambient	prokaryotic molybdopterin-containing oxidoreductase family, membrane subunit
K00013	0.319418	0.468312	0.0888738	-0.34298	1.26837	-0.513313	Ambient	histidinol dehydrogenase [EC:1.1.1.23]
K01286	0.31963	0.0809775	0.649637	0.557768	1.47199	0.708512	Elevated	D-alanyl-D-alanine carboxypeptidase [EC:3.4.16.4]
K00023	0.319648	0.482221	0.165429	-0.352578	1.27684	-0.424623	Ambient	acetoacetyl-CoA reductase [EC:1.1.1.36]
K03750	0.32783	0.547366	-0.0149723	-0.637563	1.5557	-0.506797	Ambient	molybdopterin molybdotransferase [EC:2.10.1.1]
K01808	0.327886	0.123021	0.442967	0.311579	1.24107	0.336833	Elevated	ribose 5-phosphate isomerase B [EC:5.3.1.6]
K21401	0.329456	0.656505	-0.0303771	-0.696627	1.62071	-1.18909	Ambient	menaquinone-9 beta-reductase [EC:1.3.99.38]
K00786	0.329566	0.408674	0.259825	-0.165688	1.1217	-0.268046	Ambient	glycosyltransferase [EC:2.4.-.-]
K00635	0.330267	0.438619	0.129508	-0.255821	1.19401	-0.26183	Ambient	diacylglycerol O-acyltransferase / wax synthase [EC:2.3.1.20 2.3.1.75]
K01752	0.332706	0.611085	0.226104	-0.378835	1.30029	-0.410338	Ambient	L-serine dehydratase [EC:4.3.1.17]
K18682	0.336621	0.542213	0.165656	-0.256582	1.19465	-0.250655	Ambient	ribonucrease Y [EC:3.1.-.-]
K01933	0.337543	0.554154	0.0815167	-0.457587	1.37324	-0.752684	Ambient	phosphoribosylformylglycinamidine cyclo-ligase [EC:6.3.3.1]
K05540	0.340234	0.732248	-0.27179	-0.967307	1.95519	-1.0845	Ambient	tRNA-dihydrouridine synthase B [EC:1.-.-.-]
K00064	0.347792	0.667297	0.0269628	-0.741171	1.67153	-0.859684	Ambient	D-threo-aldose 1-dehydrogenase [EC:1.1.1.122]
K00604	0.349153	0.528062	0.188221	-0.391807	1.31204	-0.657039	Ambient	methionyl-tRNA formyltransferase [EC:2.1.2.9]
K00975	0.353871	0.279224	0.487103	0.250112	1.1893	0.332254	Elevated	glucose-1-phosphate adenylyltransferase [EC:2.7.7.27]
K12437	0.354333	0.41755	0.264257	-0.134267	1.09753	-0.110017	Unaffected	polyketide synthase 13
K03606	0.355989	0.355292	0.358874	0.136248	1.09904	0.190912	Unaffected	putative colanic acid biosysnthesis UDP-glucose lipid carrier transferase
K07161	0.357154	0.219238	0.56603	0.25567	1.19389	0.270305	Elevated	uncharacterized protein
K05916	0.362743	0.262618	0.454316	0.213772	1.15972	0.355939	Elevated	nitric oxide dioxygenase [EC:1.14.12.17]
K01875	0.364768	0.303519	0.477414	0.137556	1.10004	0.213949	Elevated	seryl-tRNA synthetase [EC:6.1.1.11]
K06045	0.368068	0.308936	0.415793	0.131452	1.0954	0.205008	Elevated	squalene-hopene/tetraprenyl-beta-curcumene cyclase [EC:5.4.99.17 4.2.1.129]
K02488	0.371075	0.164148	0.502574	0.309379	1.23917	0.426941	Elevated	two-component system, cell cycle response regulator [EC:2.7.7.65]
K00318	0.372196	0.527263	0.200634	-0.332928	1.25957	-0.381553	Ambient	proline dehydrogenase [EC:1.5.-.-]
K02472	0.375299	0.623384	0.0376929	-0.65305	1.57249	-0.860269	Ambient	UDP-N-acetyl-D-mannosaminuronic acid dehydrogenase [EC:1.1.1.336]
K18851	0.376248	0.658586	-0.0371879	-0.608717	1.5249	-0.619066	Ambient	diacylglycerol O-acyltransferase / trehalose O-mycolyltransferase [EC:2.3.1.20 2.3.1.122]
K15973	0.376852	0.735677	0.203034	-0.462677	1.3781	-0.546966	Ambient	MarR family transcriptional regulator, 2-MHQ and catechol-resistance regulon repressor
K00500	0.376977	0.494789	0.252232	-0.230828	1.17351	-0.268268	Ambient	phenylalanine-4-hydroxylase [EC:1.14.16.1]
K01755	0.379936	0.428078	0.312259	-0.0958007	1.06866	-0.145472	Unaffected	argininosuccinate lyase [EC:4.3.2.1]
K08483	0.382027	0.30026	0.442081	0.16258	1.11929	0.267189	Elevated	phosphotransferase system, enzyme I, PtsI [EC:2.7.3.9]
K01183	0.384364	0.25397	0.619008	0.330123	1.25712	0.428915	Elevated	chitinase [EC:3.2.1.14]
K03770	0.384659	0.481737	0.277409	-0.255652	1.19388	-0.353471	Ambient	peptidyl-prolyl cis-trans isomerase D [EC:5.2.1.8]
K09811	0.386941	0.420174	0.327594	-0.0993692	1.0713	-0.120115	Unaffected	cell division transport system permease protein
K00602	0.389646	0.278792	0.485934	0.187313	1.13864	0.284039	Elevated	phosphoribosylaminoimidazolecarboxamide formyltransferase / IMP cyclohydrolase [EC:2.1.2.3 3.5.4.10]
K18926	0.389897	0.517321	0.296281	-0.200939	1.14945	-0.253026	Ambient	MFS transporter, DHA2 family, lincomycin resistance protein
K01892	0.390819	0.225747	0.558581	0.28252	1.21632	0.456679	Elevated	histidyl-tRNA synthetase [EC:6.1.1.21]
K01745	0.39448	0.546708	0.25559	-0.241684	1.18237	-0.3315	Ambient	histidine ammonia-lyase [EC:4.3.1.3]
K06891	0.397643	0.46713	0.254374	-0.226242	1.16978	-0.319838	Ambient	ATP-dependent Clp protease adaptor protein ClpS
K07516	0.398366	0.389459	0.412684	0.10686	1.07688	0.102585	Unaffected	3-hydroxyacyl-CoA dehydrogenase [EC:1.1.1.35]
K02199	0.399895	0.338214	0.434537	0.14858	1.10848	0.163334	Unaffected	cytochrome c biogenesis protein CcmG, thiol:disulfide interchange protein DsbE
K07085	0.401705	0.202194	0.643039	0.386901	1.30758	0.510161	Elevated	putative transport protein
K01609	0.402042	0.519572	0.280201	-0.170739	1.12564	-0.27341	Ambient	indole-3-glycerol phosphate synthase [EC:4.1.1.48]
K00446	0.404018	0.258414	0.525437	0.334682	1.2611	0.26533	Elevated	catechol 2,3-dioxygenase [EC:1.13.11.2]
K07025	0.40515	0.495836	0.349065	-0.0973132	1.06978	-0.113515	Unaffected	putative hydrolase of the HAD superfamily
K00573	0.406456	0.334037	0.509092	0.126851	1.09191	0.180967	Unaffected	protein-L-isoaspartate(D-aspartate) O-methyltransferase [EC:2.1.1.77]
K21929	0.416155	0.458503	0.338691	-0.10593	1.07619	-0.181816	Unaffected	uracil-DNA glycosylase [EC:3.2.2.27]
K09786	0.418561	0.203932	0.519532	0.202582	1.15076	0.217461	Elevated	uncharacterized protein
K07657	0.434914	0.181457	0.660194	0.469746	1.38487	0.598661	Elevated	two-component system, OmpR family, phosphate regulon response regulator PhoB
K01212	0.440009	0.753823	0.102926	-0.492429	1.40681	-0.351059	Ambient	levanase [EC:3.2.1.65]
K03392	0.444007	0.220872	0.768796	0.558847	1.47309	0.824672	Elevated	aminocarboxymuconate-semialdehyde decarboxylase [EC:4.1.1.45]
K18189	0.444186	0.358307	0.531704	0.167468	1.12309	0.257867	Elevated	translational activator of cytochrome c oxidase 1
K03975	0.447876	0.379256	0.508674	0.14256	1.10386	0.263917	Elevated	membrane-associated protein
K01950	0.448695	0.505973	0.395222	-0.153395	1.11218	-0.266086	Ambient	NAD+ synthase (glutamine-hydrolysing) [EC:6.3.5.1]
K01507	0.449544	0.697214	0.256445	-0.46095	1.37645	-0.514841	Ambient	inorganic pyrophosphatase [EC:3.6.1.1]
K07712	0.4504	0.248477	0.618162	0.355753	1.27965	0.587566	Elevated	two-component system, NtrC family, nitrogen regulation response regulator GlnG
K03768	0.453024	0.472865	0.441352	0.105151	1.07561	0.130926	Unaffected	peptidyl-prolyl cis-trans isomerase B (cyclophilin B) [EC:5.2.1.8]
K07220	0.456274	0.523316	0.342066	-0.152784	1.11171	-0.190686	Unaffected	uncharacterized protein
K03771	0.460368	0.553469	0.352902	-0.204056	1.15193	-0.284572	Ambient	peptidyl-prolyl cis-trans isomerase SurA [EC:5.2.1.8]
K12510	0.461258	0.301467	0.572224	0.301498	1.23242	0.406791	Elevated	tight adherence protein B
K07005	0.462616	0.446554	0.486682	0.105842	1.07612	0.136029	Unaffected	uncharacterized protein
K00428	0.463566	0.362664	0.523554	0.120006	1.08674	0.182614	Unaffected	cytochrome c peroxidase [EC:1.11.1.5]
K02484	0.467452	0.582963	0.370506	-0.208899	1.15581	-0.262139	Ambient	two-component system, OmpR family, sensor kinase [EC:2.7.13.3]
K00003	0.46839	0.555033	0.363529	-0.208109	1.15517	-0.323287	Ambient	homoserine dehydrogenase [EC:1.1.1.3]
K03549	0.469717	0.466164	0.473242	0.146566	1.10693	0.13744	Unaffected	KUP system potassium uptake protein
K11527	0.470063	0.40705	0.610835	0.147545	1.10768	0.139547	Unaffected	two-component system, sensor histidine kinase and response regulator [EC:2.7.13.3]
K01724	0.472735	0.423672	0.520568	0.0639396	1.04532	0.114579	Unaffected	4a-hydroxytetrahydrobiopterin dehydratase [EC:4.2.1.96]
K11754	0.473313	0.577463	0.279254	-0.309562	1.23933	-0.308786	Ambient	dihydrofolate synthase / folylpolyglutamate synthase [EC:6.3.2.12 6.3.2.17]
K01619	0.477781	0.174526	0.686373	0.466555	1.38181	0.715724	Elevated	deoxyribose-phosphate aldolase [EC:4.1.2.4]
K01546	0.478544	0.0991894	0.735893	0.573216	1.48784	0.607433	Elevated	K+-transporting ATPase ATPase A chain [EC:3.6.3.12]
K03272	0.486586	0.305987	0.619895	0.416904	1.33506	0.248717	Elevated	D-beta-D-heptose 7-phosphate kinase / D-beta-D-heptose 1-phosphate adenosyltransferase [EC:2.7.1.167 2.7.7.70]
K00034	0.496765	0.291606	0.690495	0.36937	1.29179	0.413111	Elevated	glucose 1-dehydrogenase [EC:1.1.1.47]
K01547	0.498546	0.293653	0.769257	0.500795	1.41499	0.629809	Elevated	K+-transporting ATPase ATPase B chain [EC:3.6.3.12]
K03405	0.505174	0.597442	0.350899	-0.204622	1.15238	-0.283874	Ambient	magnesium chelatase subunit I [EC:6.6.1.1]
K14733	0.5083	0.234193	0.605915	0.363965	1.28696	0.490467	Elevated	limonene 1,2-monooxygenase [EC:1.14.13.107]
K05549	0.508894	0.536852	0.368706	-0.553091	1.46723	-0.312734	Ambient	benzoate/toluate 1,2-dioxygenase subunit alpha [EC:1.14.12.10 1.14.12.-]
K00145	0.510484	0.427499	0.564904	0.162051	1.11888	0.261708	Elevated	N-acetyl-gamma-glutamyl-phosphate reductase [EC:1.2.1.38]
K16291	0.515411	0.478214	0.582154	0.109563	1.0789	0.160062	Unaffected	L,D-transpeptidase ErfK/SrfK
K08234	0.517771	0.484118	0.559312	0.135596	1.09855	0.148714	Unaffected	glyoxylase I family protein
K00099	0.52027	0.729418	0.333132	-0.368203	1.29074	-0.633775	Ambient	1-deoxy-D-xylulose-5-phosphate reductoisomerase [EC:1.1.1.267]
K03338	0.521285	0.495116	0.535537	0.0956822	1.06857	0.117611	Unaffected	5-dehydro-2-deoxygluconokinase [EC:2.7.1.92]
K00705	0.523473	0.560394	0.459961	-0.0745829	1.05306	-0.113452	Unaffected	4-alpha-glucanotransferase [EC:2.4.1.25]
K19784	0.523826	0.719355	0.326508	-0.483125	1.39777	-0.607909	Ambient	chromate reductase, NAD(P)H dehydrogenase (quinone)
K02479	0.526148	0.460991	0.564883	0.19771	1.14688	0.15691	Unaffected	two-component system, NarL family, response regulator
K03625	0.532309	0.560695	0.484586	-0.08287	1.05912	-0.104088	Unaffected	N utilization substance protein B
K07670	0.535986	0.62336	0.453807	-0.199493	1.14829	-0.268284	Ambient	two-component system, OmpR family, response regulator MtrA
K11178	0.536433	0.584945	0.459589	-0.148436	1.10837	-0.20848	Ambient	xanthine dehydrogenase YagS FAD-binding subunit [EC:1.17.1.4]
K00528	0.545231	0.841504	0.18047	-0.638431	1.55664	-1.02098	Ambient	ferredoxin/flavodoxin---NADP+ reductase [EC:1.18.1.2 1.19.1.1]
K04042	0.54669	0.50625	0.590934	0.0979305	1.07024	0.144834	Unaffected	bifunctional UDP-N-acetylglucosamine pyrophosphorylase / Glucosamine-1-phosphate N-acetyltransferase [EC:2.7.7.23 2.3.1.157]
K03642	0.548954	0.657205	0.434319	-0.216595	1.16199	-0.321115	Ambient	rare lipoprotein A
K00821	0.549457	0.589596	0.498657	-0.0924077	1.06615	-0.175538	Unaffected	acetylornithine/N-succinyldiaminopimelate aminotransferase [EC:2.6.1.11 2.6.1.17]
K00324	0.549535	0.503064	0.590905	0.140624	1.10238	0.185561	Unaffected	H+-translocating NAD(P) transhydrogenase subunit alpha [EC:1.6.1.2 7.1.1.1]
K00325	0.550985	0.440829	0.655109	0.176255	1.12995	0.275062	Elevated	H+-translocating NAD(P) transhydrogenase subunit beta [EC:1.6.1.2 7.1.1.1]
K03889	0.551043	0.696403	0.352026	-0.338211	1.26419	-0.618933	Ambient	ubiquinol-cytochrome c reductase cytochrome c subunit
K02049	0.55324	0.413533	0.682948	0.383393	1.30441	0.470079	Elevated	NitT/TauT family transport system ATP-binding protein
K21430	0.554352	0.594818	0.517041	-0.161399	1.11837	-0.227674	Ambient	aldose sugar dehydrogenase [EC:1.1.5.-]
K01991	0.558032	0.50028	0.616263	0.156815	1.11482	0.251751	Elevated	polysaccharide biosynthesis/export protein
K03867	0.559152	0.578937	0.542012	-0.110955	1.07994	-0.133706	Unaffected	UDP-glucose:tetrahydrobiopterin glucosyltransferase [EC:2.4.1.-]
K01255	0.560937	0.63071	0.516106	-0.173596	1.12787	-0.252183	Ambient	leucyl aminopeptidase [EC:3.4.11.1]
K13599	0.566232	0.669954	0.459235	-0.14254	1.10385	-0.174482	Unaffected	two-component system, NtrC family, nitrogen regulation response regulator NtrX
K01673	0.56923	0.515321	0.62403	0.16492	1.1211	0.233105	Elevated	carbonic anhydrase [EC:4.2.1.1]
K00978	0.56958	0.52545	0.587998	0.16278	1.11944	0.150699	Unaffected	glucose-1-phosphate cytidylyltransferase [EC:2.7.7.33]
K20814	0.569682	0.667924	0.45665	-0.129311	1.09377	-0.171811	Unaffected	Pup amidohydrolase [EC:3.5.1.119]
K01759	0.571732	0.491155	0.753826	0.250491	1.18961	0.312747	Elevated	lactoylglutathione lyase [EC:4.4.1.5]
K03563	0.574799	0.431769	0.884753	0.410698	1.32933	0.528762	Elevated	carbon storage regulator
K01436	0.576156	0.631625	0.526999	-0.0912379	1.06528	-0.129964	Unaffected	amidohydrolase [EC:3.5.1.-]
K00122	0.580222	0.438838	0.700593	0.278245	1.21272	0.423594	Elevated	formate dehydrogenase [EC:1.17.1.9]
K07799	0.581535	0.495092	0.628882	0.0898272	1.06424	0.106818	Unaffected	membrane fusion protein, multidrug efflux system
K01704	0.587733	0.646779	0.545333	-0.103829	1.07462	-0.1555	Unaffected	3-isopropylmalate/(R)-2-methylmalate dehydratase small subunit [EC:4.2.1.33 4.2.1.35]
K01428	0.587927	0.523366	0.636065	0.150363	1.10985	0.225745	Elevated	urease subunit alpha [EC:3.5.1.5]
K06889	0.59104	0.599171	0.588028	0.152744	1.11168	0.174737	Unaffected	uncharacterized protein
K01803	0.593766	0.666343	0.47402	-0.134332	1.09758	-0.203466	Ambient	triosephosphate isomerase (TIM) [EC:5.3.1.1]
K07755	0.600954	0.67322	0.502161	-0.0823551	1.05874	-0.125799	Unaffected	arsenite methyltransferase [EC:2.1.1.137]
K02037	0.601512	0.499104	0.687783	0.21031	1.15694	0.332465	Elevated	phosphate transport system permease protein
K06973	0.612668	0.654845	0.563148	-0.13674	1.09942	-0.161811	Unaffected	uncharacterized protein
K13641	0.62037	0.739289	0.480223	-0.341411	1.267	-0.387289	Ambient	IclR family transcriptional regulator, acetate operon repressor
K07397	0.621773	0.694814	0.513215	-0.118481	1.08559	-0.181555	Unaffected	putative redox protein
K10945	0.624562	0.756917	0.546824	-0.300796	1.23182	-0.2724	Ambient	methane/ammonia monooxygenase subunit B
K01653	0.625183	0.725684	0.477099	-0.201534	1.14992	-0.264237	Ambient	acetolactate synthase I/III small subunit [EC:2.2.1.6]
K00451	0.626513	0.722272	0.466593	-0.228816	1.17187	-0.402654	Ambient	homogentisate 1,2-dioxygenase [EC:1.13.11.5]
K18917	0.629432	0.760226	0.487689	-0.148519	1.10843	-0.20176	Ambient	mycoredoxin [EC:1.20.4.3]
K13643	0.631248	0.448036	0.883444	0.399621	1.31916	0.548217	Elevated	Rrf2 family transcriptional regulator, iron-sulfur cluster assembly transcription factor
K01053	0.631516	0.482311	0.784012	0.373899	1.29585	0.549042	Elevated	gluconolactonase [EC:3.1.1.17]
K18472	0.633069	0.960966	0.110015	-0.79918	1.74011	-0.554663	Ambient	acetyl-CoA/propionyl-CoA carboxylase carboxyl transferase subunit [EC:6.4.1.2 6.4.1.3 2.1.3.15]
K01259	0.637254	0.543165	0.706145	0.140018	1.10192	0.222632	Elevated	proline iminopeptidase [EC:3.4.11.5]
K03177	0.640852	0.758316	0.400267	-0.280919	1.21497	-0.362281	Ambient	tRNA pseudouridine55 synthase [EC:5.4.99.25]
K07124	0.642654	0.686689	0.560778	-0.143465	1.10456	-0.201298	Ambient	uncharacterized protein
K06044	0.64647	0.409518	0.796749	0.279629	1.21388	0.384128	Elevated	(1->4)-alpha-D-glucan 1-alpha-D-glucosylmutase [EC:5.4.99.15]
K06178	0.650913	0.778261	0.434112	-0.323073	1.25099	-0.623277	Ambient	23S rRNA pseudouridine2605 synthase [EC:5.4.99.22]
K10227	0.652642	0.492337	0.886124	0.408603	1.3274	0.361915	Elevated	sorbitol/mannitol transport system substrate-binding protein
K00611	0.655517	0.475153	0.867887	0.42748	1.34488	0.846572	Elevated	ornithine carbamoyltransferase [EC:2.1.3.3]
K01066	0.660251	0.500705	0.800195	0.292912	1.22511	0.433353	Elevated	acetyl esterase [EC:3.1.1.-]
K00332	0.661187	0.570805	0.774093	0.167447	1.12307	0.202606	Elevated	NADH-quinone oxidoreductase subunit C [EC:7.1.1.2]
K01055	0.664928	0.467926	0.826396	0.275703	1.21058	0.291532	Elevated	3-oxoadipate enol-lactonase [EC:3.1.1.24]
K09945	0.664939	0.779173	0.492132	-0.267668	1.20386	-0.263655	Ambient	uncharacterized protein
K00027	0.666795	0.623684	0.694202	0.109358	1.07875	0.145853	Unaffected	malate dehydrogenase (oxaloacetate-decarboxylating) [EC:1.1.1.38]
K20444	0.668808	0.301879	0.919971	0.616197	1.53283	1.03117	Elevated	O-antigen biosynthesis protein [EC:2.4.1.-]
K07029	0.677733	0.644163	0.731172	0.0757913	1.05394	0.156246	Unaffected	diacylglycerol kinase (ATP) [EC:2.7.1.107]
K00996	0.679728	0.392999	0.813367	0.396179	1.31602	0.64872	Elevated	undecaprenyl-phosphate galactose phosphotransferase [EC:2.7.8.6]
K10947	0.680743	0.847538	0.495942	-0.407724	1.32659	-0.641329	Ambient	PadR family transcriptional regulator, regulatory protein PadR
K00856	0.684711	0.83975	0.458175	-0.29881	1.23013	-0.263132	Ambient	adenosine kinase [EC:2.7.1.20]
K00955	0.688592	0.783477	0.568682	-0.22406	1.16802	-0.344061	Ambient	bifunctional enzyme CysN/CysC [EC:2.7.7.4 2.7.1.25]
K01840	0.693735	0.884487	0.558168	-0.330736	1.25765	-0.586409	Ambient	phosphomannomutase [EC:5.4.2.8]
K09930	0.694953	0.337377	0.909999	0.578496	1.49329	0.648523	Elevated	uncharacterized protein
K03118	0.698453	0.948596	0.530327	-0.449146	1.36523	-0.544442	Ambient	sec-independent protein translocase protein TatC
K00008	0.700143	0.524051	0.789588	0.351847	1.27619	0.462863	Elevated	L-iditol 2-dehydrogenase [EC:1.1.1.14]
K03497	0.701091	0.546774	0.840279	0.273882	1.20906	0.439081	Elevated	chromosome partitioning protein, ParB family
K02434	0.702434	0.923805	0.471828	-0.492297	1.40668	-0.607153	Ambient	aspartyl-tRNA(Asn)/glutamyl-tRNA(Gln) amidotransferase subunit B [EC:6.3.5.6 6.3.5.7]
K02065	0.708206	0.757526	0.661788	-0.105372	1.07577	-0.141509	Unaffected	phospholipid/cholesterol/gamma-HCH transport system ATP-binding protein
K00111	0.709836	0.811343	0.640404	-0.167994	1.12349	-0.284313	Ambient	glycerol-3-phosphate dehydrogenase [EC:1.1.5.3]
K03433	0.715345	0.916877	0.399219	-0.534974	1.44892	-0.627636	Ambient	proteasome beta subunit [EC:3.4.25.1]
K01866	0.715529	0.822218	0.60388	-0.207131	1.15439	-0.347617	Ambient	tyrosyl-tRNA synthetase [EC:6.1.1.1]
K21397	0.716976	0.949811	0.518263	-0.35398	1.27808	-0.485493	Ambient	ABC transport system ATP-binding/permease protein
K02002	0.717879	0.575459	0.785522	0.147781	1.10786	0.179742	Unaffected	glycine betaine/proline transport system substrate-binding protein
K02036	0.718148	0.550529	0.804512	0.199812	1.14855	0.332503	Elevated	phosphate transport system ATP-binding protein [EC:7.3.2.1]
K01956	0.718425	0.619946	0.851066	0.2098	1.15653	0.36085	Elevated	carbamoyl-phosphate synthase small subunit [EC:6.3.5.5]
K01961	0.719756	0.814409	0.634628	-0.177096	1.13061	-0.2162	Ambient	acetyl-CoA carboxylase, biotin carboxylase subunit [EC:6.4.1.2 6.3.4.14]
K22278	0.7216	0.673729	0.775625	0.0946438	1.0678	0.130826	Unaffected	peptidoglycan-N-acetylglucosamine deacetylase [EC:3.5.1.104]
K06888	0.723158	0.669556	0.767749	0.0739085	1.05256	0.124722	Unaffected	uncharacterized protein
K07386	0.727376	0.797937	0.668435	-0.139295	1.10137	-0.255368	Ambient	putative endopeptidase [EC:3.4.24.-]
K14987	0.728949	0.579907	0.984287	0.4347	1.35163	0.791741	Elevated	two-component system, LuxR family, response regulator FixJ
K13195	0.740601	0.244994	1.06899	0.669525	1.59055	0.790474	Elevated	cold-inducible RNA-binding protein
K01474	0.742425	0.986298	0.460327	-0.51579	1.42978	-0.676129	Ambient	N-methylhydantoinase B [EC:3.5.2.14]
K00830	0.743319	0.488114	0.853656	0.374507	1.2964	0.560493	Elevated	alanine-glyoxylate transaminase / serine-glyoxylate transaminase / serine-pyruvate transaminase [EC:2.6.1.44 2.6.1.45 2.6.1.51]
K01756	0.744383	0.72173	0.763751	0.0716507	1.05092	0.100087	Unaffected	adenylosuccinate lyase [EC:4.3.2.2]
K06180	0.746292	0.806376	0.689138	-0.177061	1.13058	-0.25078	Ambient	23S rRNA pseudouridine1911/1915/1917 synthase [EC:5.4.99.23]
K03703	0.749009	0.804964	0.702678	-0.0885426	1.0633	-0.214415	Ambient	excinuclease ABC subunit C
K01972	0.749111	0.672832	0.787734	0.175091	1.12904	0.263329	Elevated	DNA ligase (NAD+) [EC:6.5.1.2]
K21029	0.750532	0.819733	0.662699	-0.154211	1.11281	-0.230163	Ambient	molybdopterin-synthase adenylyltransferase [EC:2.7.7.80]
K11900	0.754815	0.944067	0.443933	-0.359199	1.28271	-0.387317	Ambient	type VI secretion system protein ImpC
K01963	0.760721	0.836126	0.652204	-0.302369	1.23317	-0.338662	Ambient	acetyl-CoA carboxylase carboxyl transferase subunit beta [EC:6.4.1.2 2.1.3.15]
K03744	0.767422	0.685929	0.852335	0.124593	1.0902	0.194188	Unaffected	LemA protein
K06886	0.767453	0.897272	0.5773	-0.297952	1.2294	-0.436955	Ambient	hemoglobin
K02806	0.768679	0.934627	-0.159755	-0.949539	1.93126	-0.681447	Ambient	PTS system, nitrogen regulatory IIA component [EC:2.7.1.-]
K22447	0.77021	0.910111	0.628432	-0.241825	1.18249	-0.19955	Unaffected	archaeal chaperonin
K02510	0.770418	0.824225	0.701748	-0.0943895	1.06761	-0.148093	Unaffected	4-hydroxy-2-oxoheptanedioate aldolase [EC:4.1.2.52]
K17321	0.77648	0.558407	0.898447	0.35968	1.28314	0.304222	Elevated	glycerol transport system substrate-binding protein
K14986	0.781587	0.756239	0.819687	0.0952317	1.06824	0.104912	Unaffected	two-component system, LuxR family, sensor kinase FixL [EC:2.7.13.3]
K21464	0.785365	0.918909	0.52905	-0.295881	1.22763	-0.386976	Ambient	penicillin-binding protein 2D [EC:2.4.1.129 3.4.16.4]
K01462	0.786646	0.718923	0.856634	0.173701	1.12795	0.241044	Elevated	peptide deformylase [EC:3.5.1.88]
K01056	0.787721	0.90548	0.668581	-0.297129	1.2287	-0.424753	Ambient	peptidyl-tRNA hydrolase, PTH1 family [EC:3.1.1.29]
K03182	0.788793	0.72502	0.867385	0.198554	1.14755	0.269179	Elevated	4-hydroxy-3-polyprenylbenzoate decarboxylase [EC:4.1.1.98]
K00302	0.790023	1.15164	0.385185	-0.687679	1.61069	-0.643196	Ambient	sarcosine oxidase, subunit alpha [EC:1.5.3.1]
K03709	0.790934	0.901518	0.529043	-0.303238	1.23391	-0.304237	Ambient	DtxR family transcriptional regulator, Mn-dependent transcriptional regulator
K00973	0.794294	0.717817	0.851111	0.136103	1.09893	0.241945	Elevated	glucose-1-phosphate thymidylyltransferase [EC:2.7.7.24]
K02316	0.795731	0.669849	0.912678	0.257877	1.19572	0.521993	Elevated	DNA primase [EC:2.7.7.101]
K21023	0.797301	0.899708	0.587345	-0.30042	1.2315	-0.353398	Ambient	diguanylate cyclase [EC:2.7.7.65]
K00104	0.803087	0.912281	0.697692	-0.18618	1.13775	-0.295638	Ambient	glycolate oxidase [EC:1.1.3.15]
K00087	0.803674	0.354018	1.18476	0.812185	1.75587	1.24008	Elevated	xanthine dehydrogenase molybdenum-binding subunit [EC:1.17.1.4]
K06929	0.810761	1.04968	0.0763073	-0.883509	1.84486	-0.715109	Ambient	uncharacterized protein
K19542	0.810807	0.949112	0.522324	-0.483244	1.39788	-0.482189	Ambient	MFS transporter, DHA2 family, tetracycline/oxytetracycline resistance protein
K01736	0.814954	0.663562	0.897944	0.216082	1.16157	0.339833	Elevated	chorismate synthase [EC:4.2.3.5]
K09153	0.817073	0.758055	0.887102	0.113949	1.08219	0.166826	Unaffected	small membrane protein
K01179	0.826959	0.885175	0.761381	-0.137683	1.10014	-0.341112	Ambient	endoglucanase [EC:3.2.1.4]
K01712	0.830906	1.02937	0.514163	-0.550026	1.46411	-0.730788	Ambient	urocanate hydratase [EC:4.2.1.49]
K01473	0.838319	0.805247	0.86304	0.103405	1.07431	0.140255	Unaffected	N-methylhydantoinase A [EC:3.5.2.14]
K01926	0.845127	0.753762	0.88154	0.162656	1.11935	0.173416	Unaffected	redox-sensing transcriptional repressor
K01921	0.845677	0.798498	0.900823	0.0776371	1.05529	0.1154	Unaffected	D-alanine-D-alanine ligase [EC:6.3.2.4]
K15923	0.846608	1.33949	0.620585	-0.578346	1.49314	-0.68944	Ambient	alpha-L-fucosidase 2 [EC:3.2.1.51]
K10552	0.850375	0.929719	0.781824	-0.186242	1.1378	-0.218601	Ambient	fructose transport system substrate-binding protein
K22491	0.852014	0.656034	0.987246	0.226787	1.17023	0.269223	Elevated	MerR family transcriptional regulator, light-induced transcriptional regulator
K00995	0.853779	0.785631	0.962908	0.221303	1.16579	0.368395	Elevated	CDP-diacylglycerol---glycerol-3-phosphate 3-phosphatidyltransferase [EC:2.7.8.5]
K16147	0.854536	0.819714	0.892237	0.124842	1.09039	0.166022	Unaffected	starch synthase (maltosyl-transferring) [EC:2.4.99.16]
K00958	0.858088	1.05789	0.753488	-0.284146	1.21769	-0.467204	Ambient	sulfate adenylyltransferase [EC:2.7.7.4]
K05845	0.859796	0.624233	1.08848	0.405295	1.32436	0.672024	Elevated	osmoprotectant transport system substrate-binding protein
K00311	0.863291	0.77415	0.949145	0.204201	1.15205	0.441844	Elevated	electron-transferring-flavoprotein dehydrogenase [EC:1.5.5.1]
K02653	0.87594	0.711488	1.14496	0.429561	1.34682	0.536256	Elevated	type IV pilus assembly protein PilC
K03559	0.878988	0.764517	1.09759	0.17957	1.13255	0.245391	Elevated	biopolymer transport protein ExbD
K07323	0.879687	0.811467	1.08477	0.213084	1.15916	0.307183	Elevated	phospholipid transport system substrate-binding protein
K20074	0.880905	0.970788	0.806227	-0.178461	1.13168	-0.240723	Ambient	PPM family protein phosphatase [EC:3.1.3.16]
K03518	0.882274	0.778622	1.00545	0.28042	1.21455	0.395105	Elevated	aerobic carbon-monoxide dehydrogenase small subunit [EC:1.2.5.3]
K08998	0.885385	0.787565	1.00473	0.100963	1.07249	0.115727	Unaffected	uncharacterized protein
K02039	0.886653	0.918985	0.863928	-0.109837	1.07911	-0.163969	Unaffected	phosphate transport system protein
K03284	0.888766	0.850197	0.914057	0.069418	1.04929	0.118809	Unaffected	magnesium transporter
K06048	0.89204	0.945899	0.808231	-0.127497	1.0924	-0.234471	Ambient	glutamate---cysteine ligase / carboxylate-amine ligase [EC:6.3.2.2 6.3.-.-]
K01885	0.897344	1.03443	0.798747	-0.234744	1.1767	-0.375332	Ambient	glutamyl-tRNA synthetase [EC:6.1.1.17]
K00330	0.898134	0.865187	0.924297	0.090317	1.0646	0.143308	Unaffected	NADH-quinone oxidoreductase subunit A [EC:7.1.1.2]
K21071	0.901458	0.87114	0.938383	0.0701312	1.04981	0.127013	Unaffected	ATP-dependent phosphofructokinase / diphosphate-dependent phosphofructokinase [EC:2.7.1.11 2.7.1.90]
K01810	0.903995	1.0051	0.838347	-0.11147	1.08033	-0.191442	Unaffected	glucose-6-phosphate isomerase [EC:5.3.1.9]
K00940	0.905252	0.833433	0.979319	0.0838569	1.05985	0.131342	Unaffected	nucleoside-diphosphate kinase [EC:2.7.4.6]
K03379	0.910371	0.670217	1.11124	0.43792	1.35465	0.77081	Elevated	cyclohexanone monooxygenase [EC:1.14.13.22]
K01448	0.910437	0.961339	0.804356	-0.207306	1.15453	-0.273867	Ambient	N-acetylmuramoyl-L-alanine amidase [EC:3.5.1.28]
K00208	0.912744	0.856862	0.949844	0.0786469	1.05603	0.102604	Unaffected	enoyl-[acyl-carrier protein] reductase I [EC:1.3.1.9 1.3.1.10]
K03710	0.924121	1.16046	0.662156	-0.406458	1.32543	-0.455349	Ambient	GntR family transcriptional regulator
K02257	0.925843	0.78362	1.0307	0.210782	1.15731	0.384667	Elevated	heme o synthase [EC:2.5.1.141]
K03499	0.926413	0.953369	0.830223	-0.136671	1.09937	-0.225799	Ambient	trk system potassium uptake protein
K13015	0.928664	0.822307	1.02248	0.169482	1.12465	0.124073	Unaffected	UDP-N-acetyl-D-glucosamine dehydrogenase [EC:1.1.1.136]
K15836	0.929977	0.913608	1.07888	0.206367	1.15378	0.220161	Elevated	formate hydrogenlyase transcriptional activator
K00606	0.932467	1.0841	0.76475	-0.360411	1.28379	-0.526089	Ambient	3-methyl-2-oxobutanoate hydroxymethyltransferase [EC:2.1.2.11]
K00963	0.933188	1.0793	0.815063	-0.249417	1.18873	-0.500798	Ambient	UTP--glucose-1-phosphate uridylyltransferase [EC:2.7.7.9]
K02282	0.934619	0.884143	0.984414	0.174345	1.12845	0.272395	Elevated	pilus assembly protein CpaE
K02860	0.936575	1.15952	0.714191	-0.368851	1.29132	-0.592133	Ambient	16S rRNA processing protein RimM
K06942	0.936908	0.958137	0.796467	-0.2328	1.17511	-0.268495	Ambient	ribosome-binding ATPase
K01638	0.937189	0.820607	1.05115	0.170037	1.12509	0.265781	Elevated	malate synthase [EC:2.3.3.9]
K06894	0.939132	0.755701	1.2571	0.419794	1.33774	0.521468	Elevated	uncharacterized protein
K00121	0.943296	0.839926	1.01479	0.199626	1.1484	0.290547	Elevated	S-(hydroxymethyl)glutathione dehydrogenase / alcohol dehydrogenase [EC:1.1.1.284 1.1.1.1]
K07104	0.943533	0.87509	0.96253	0.0765477	1.05449	0.127145	Unaffected	catechol 2,3-dioxygenase [EC:1.13.11.2]
K14441	0.946616	1.05917	0.847238	-0.232086	1.17453	-0.313671	Ambient	ribosomal protein S12 methylthiotransferase [EC:2.8.4.4]
K04757	0.953721	0.989603	0.888928	-0.0769241	1.05477	-0.170688	Unaffected	serine/threonine-protein kinase RsbW [EC:2.7.11.1]
K02482	0.956702	0.800384	1.0995	0.284879	1.21831	0.475096	Elevated	two-component system, NtrC family, sensor kinase [EC:2.7.13.3]
K07696	0.957606	0.749337	1.06906	0.318469	1.24701	0.580275	Elevated	two-component system, NarL family, response regulator NreC
K08999	0.958303	0.875158	1.05997	0.173973	1.12816	0.190351	Unaffected	uncharacterized protein
K07636	0.960827	0.925768	1.04785	0.167171	1.12285	0.271912	Elevated	two-component system, OmpR family, phosphate regulon sensor histidine kinase PhoR [EC:2.7.13.3]
K01883	0.963852	1.06783	0.801196	-0.157496	1.11535	-0.196127	Unaffected	cysteinyl-tRNA synthetase [EC:6.1.1.16]
K22468	0.966994	0.8475	1.03985	0.164711	1.12094	0.31503	Elevated	polyphosphate kinase [EC:2.7.4.1]
K03891	0.967159	1.03058	0.868638	-0.165708	1.12172	-0.280588	Ambient	ubiquinol-cytochrome c reductase cytochrome b subunit
K03466	0.977616	0.923396	1.03405	0.0732296	1.05207	0.102286	Unaffected	DNA segregation ATPase FtsK/SpoIIIE, S-DNA-T family
K01749	0.979341	1.14781	0.686342	-0.398677	1.3183	-0.440978	Ambient	hydroxymethylbilane synthase [EC:2.5.1.61]
K03110	0.980932	1.00942	0.943913	-0.0807747	1.05759	-0.133225	Unaffected	fused signal recognition particle receptor
K16137	0.983245	1.05234	0.88433	-0.16908	1.12434	-0.255875	Ambient	TetR/AcrR family transcriptional regulator, transcriptional repressor for nem operon
K03306	0.984023	1.08302	0.849756	-0.183067	1.1353	-0.289425	Ambient	inorganic phosphate transporter, PiT family
K03621	0.987113	0.897755	1.10849	0.240378	1.1813	0.396529	Elevated	phosphate acyltransferase [EC:2.3.1.274]
K01754	0.992808	0.865983	1.12546	0.246027	1.18594	0.375332	Elevated	threonine dehydratase [EC:4.3.1.19]
K06173	0.992902	1.08703	0.706776	-0.338425	1.26438	-0.410365	Ambient	tRNA pseudouridine38-40 synthase [EC:5.4.99.12]
K10117	0.993716	1.25502	0.77774	-0.452303	1.36822	-0.797152	Ambient	raffinose/stachyose/melibiose transport system substrate-binding protein
K04567	0.995399	0.927341	1.07144	0.094019	1.06734	0.151486	Unaffected	lysyl-tRNA synthetase, class II [EC:6.1.1.6]
K02048	0.997709	0.976061	1.04089	0.0599671	1.04244	0.120223	Unaffected	sulfate transport system substrate-binding protein
K06346	0.99774	0.97508	1.09967	0.099587	1.07147	0.118038	Unaffected	spoIIIJ-associated protein
K18030	0.998627	0.860426	1.13852	0.318056	1.24665	0.529319	Elevated	nicotinate dehydrogenase subunit B [EC:1.17.2.1]
K05557	1.00029	1.00311	0.95715	-0.137181	1.09975	-0.161402	Unaffected	MFS transporter, DHA2 family, integral membrane protein
K03092	1.00114	0.893281	1.18715	0.320892	1.2491	0.524295	Elevated	RNA polymerase sigma-54 factor
K02609	1.00302	1.12969	0.921863	-0.285849	1.21913	-0.326177	Ambient	ring-1,2-phenylacetyl-CoA epoxidase subunit PaaA [EC:1.14.13.149]
K03231	1.00542	1.16534	0.830524	-0.265256	1.20185	-0.292854	Ambient	elongation factor 1-alpha
K07484	1.0073	0.735772	1.24857	0.495357	1.40967	0.676401	Elevated	transposase
K02834	1.01324	1.14107	0.882173	-0.268323	1.20441	-0.296022	Ambient	ribosome-binding factor A
K13010	1.01376	1.07494	0.946164	-0.0783777	1.05583	-0.140552	Unaffected	perosamine synthetase [EC:2.6.1.102]
K00297	1.01405	1.11527	0.936309	-0.188	1.13918	-0.312975	Ambient	methylenetetrahydrofolate reductase (NADPH) [EC:1.5.1.20]
K01187	1.0182	0.876868	1.05012	0.132267	1.09601	0.23146	Elevated	alpha-glucosidase [EC:3.2.1.20]
K07646	1.01995	0.888355	1.16456	0.251676	1.19059	0.436753	Elevated	two-component system, OmpR family, sensor histidine kinase KdpD [EC:2.7.13.3]
K07090	1.02538	0.936903	1.13162	0.185932	1.13755	0.224963	Elevated	uncharacterized protein
K00566	1.03449	0.943863	1.09334	0.155228	1.1136	0.1382	Unaffected	tRNA-uridine 2-sulfurtransferase [EC:2.8.1.13]
K00817	1.03736	0.937963	1.13244	0.234046	1.17613	0.344921	Elevated	histidinol-phosphate aminotransferase [EC:2.6.1.9]
K13017	1.03808	1.12152	0.980871	-0.146115	1.10659	-0.225283	Ambient	UDP-2-acetamido-2-deoxy-ribo-hexuluronate aminotransferase [EC:2.6.1.98]
K00343	1.0489	1.30956	0.701383	-0.605841	1.52187	-1.23618	Ambient	NADH-quinone oxidoreductase subunit N [EC:7.1.1.2]
K11618	1.05342	1.02865	1.10571	0.110111	1.07931	0.168127	Unaffected	two-component system, NarL family, response regulator LiaR
K03519	1.05737	0.972534	1.16789	0.229933	1.17278	0.304292	Elevated	aerobic carbon-monoxide dehydrogenase medium subunit [EC:1.2.5.3]
K22074	1.0579	0.895671	1.39093	0.385624	1.30642	0.535808	Elevated	NFU1 iron-sulfur cluster scaffold homolog, mitochondrial
K00529	1.05995	1.02806	1.09233	0.0966242	1.06927	0.153672	Unaffected	3-phenylpropionate/trans-cinnamate dioxygenase ferredoxin reductase component [EC:1.18.1.3]
K03737	1.06492	0.963918	1.25065	0.337177	1.26328	0.494075	Elevated	pyruvate-ferredoxin/flavodoxin oxidoreductase [EC:1.2.7.1 1.2.7.-]
K00241	1.06604	1.0928	1.0364	-0.0738458	1.05252	-0.189593	Unaffected	succinate dehydrogenase / fumarate reductase, cytochrome b subunit
K06075	1.07265	1.08954	1.04843	-0.103084	1.07407	-0.135639	Unaffected	MarR family transcriptional regulator, transcriptional regulator for hemolysin
K10944	1.075	1.16131	1.01089	-0.334917	1.26131	-0.361081	Ambient	methane/ammonia monooxygenase subunit A [EC:1.14.18.3 1.14.99.39]
K13640	1.07756	1.21885	0.904142	-0.314732	1.24378	-0.420243	Ambient	MerR family transcriptional regulator, heat shock protein HspR
K02056	1.07836	0.92908	1.22303	0.265949	1.20243	0.504756	Elevated	simple sugar transport system ATP-binding protein [EC:3.6.3.17]
K11069	1.08057	1.01343	1.15952	0.115759	1.08355	0.200572	Elevated	spermidine/putrescine transport system substrate-binding protein
K09710	1.08109	1.1541	0.922088	-0.314174	1.2433	-0.367574	Ambient	ribosome-associated protein
K05799	1.08798	1.1749	0.977705	-0.118892	1.0859	-0.148176	Unaffected	GntR family transcriptional regulator, transcriptional repressor for pyruvate dehydrogenase complex
K20276	1.08859	0.908104	1.32295	0.388125	1.30869	0.682937	Elevated	large repetitive protein
K09812	1.09701	0.929298	1.23211	0.269518	1.2054	0.509136	Elevated	cell division transport system ATP-binding protein
K01607	1.09798	1.02632	1.20535	0.135596	1.09855	0.253465	Elevated	4-carboxymuconolactone decarboxylase [EC:4.1.1.44]
K07481	1.09902	1.25596	0.783489	-0.461607	1.37707	-0.763209	Ambient	transposase, IS5 family
K00020	1.10401	1.11806	1.0746	-0.0784648	1.05589	-0.131672	Unaffected	3-hydroxyisobutyrate dehydrogenase [EC:1.1.1.31]
K01537	1.11554	1.08483	1.22021	0.0941447	1.06743	0.18317	Unaffected	K01537 (name not available)
K00284	1.11791	1.02143	1.30947	0.416706	1.33488	0.469021	Elevated	glutamate synthase (ferredoxin) [EC:1.4.7.1]
K01262	1.11791	1.15354	1.05372	-0.0972105	1.0697	-0.211566	Ambient	Xaa-Pro aminopeptidase [EC:3.4.11.9]
K01715	1.11954	0.988533	1.27463	0.328003	1.25527	0.538519	Elevated	enoyl-CoA hydratase [EC:4.2.1.17]
K01624	1.12078	1.03948	1.17737	0.116151	1.08384	0.244807	Elevated	fructose-bisphosphate aldolase, class II [EC:4.1.2.13]
K00942	1.12844	1.23906	0.967104	-0.252143	1.19098	-0.49623	Ambient	guanylate kinase [EC:2.7.4.8]
K01843	1.13313	1.18679	1.05177	-0.0929525	1.06655	-0.13442	Unaffected	lysine 2,3-aminomutase [EC:5.4.3.2]
K09779	1.13709	1.36213	1.02736	-0.446857	1.36307	-0.611854	Ambient	uncharacterized protein
K00612	1.13807	1.09042	1.1849	0.0972261	1.06971	0.141023	Unaffected	carbamoyltransferase [EC:2.1.3.-]
K14393	1.13919	1.35192	1.01773	-0.251213	1.19021	-0.236193	Ambient	cation/acetate symporter
K01790	1.14127	1.10391	1.17482	0.0796102	1.05673	0.120183	Unaffected	dTDP-4-dehydrorhamnose 3,5-epimerase [EC:5.1.3.13]
K17285	1.14472	1.2378	0.997631	-0.216956	1.16228	-0.375395	Ambient	selenium-binding protein 1
K03568	1.14837	1.10062	1.27363	0.230695	1.1734	0.426238	Elevated	TldD protein
K00375	1.15082	1.17446	1.09314	-0.0777766	1.05539	-0.104337	Unaffected	GntR family transcriptional regulator / MocR family aminotransferase
K03769	1.15495	1.08463	1.20461	0.132464	1.09616	0.182138	Unaffected	peptidyl-prolyl cis-trans isomerase C [EC:5.2.1.8]
K04091	1.15603	1.12622	1.17506	0.0568837	1.04022	0.100377	Unaffected	alkanesulfonate monooxygenase [EC:1.14.14.5]
K02057	1.15643	1.09976	1.20881	0.144804	1.10558	0.211622	Elevated	simple sugar transport system permease protein
K01923	1.15768	1.2199	1.09577	-0.118824	1.08585	-0.191662	Unaffected	phosphoribosylaminoimidazole-succinocarboxamide synthase [EC:6.3.2.6]
K01610	1.16103	0.993284	1.29696	0.28053	1.21464	0.519084	Elevated	phosphoenolpyruvate carboxykinase (ATP) [EC:4.1.1.49]
K03699	1.16129	1.27888	1.00038	-0.357551	1.28125	-0.546538	Ambient	putative hemolysin
K00526	1.16329	1.11173	1.25668	0.117575	1.08491	0.131453	Unaffected	ribonucleoside-diphosphate reductase beta chain [EC:1.17.4.1]
K05838	1.16379	1.22133	1.04433	-0.155477	1.11379	-0.188902	Unaffected	putative thioredoxin
K01940	1.16571	1.1278	1.24843	0.118322	1.08547	0.242744	Elevated	argininosuccinate synthase [EC:6.3.4.5]
K01939	1.17271	1.30655	0.988245	-0.270721	1.20641	-0.47675	Ambient	adenylosuccinate synthase [EC:6.3.4.4]
K17732	1.17513	1.29191	0.965251	-0.334007	1.26051	-0.371665	Ambient	mitochondrial-processing peptidase subunit beta [EC:3.4.24.64]
K03075	1.18054	1.29807	1.08259	-0.20514	1.1528	-0.397321	Ambient	preprotein translocase subunit SecG
K00338	1.18742	1.14712	1.21755	0.0624331	1.04423	0.154176	Unaffected	NADH-quinone oxidoreductase subunit I [EC:7.1.1.2]
K01880	1.18766	1.2843	1.02043	-0.270999	1.20664	-0.476607	Ambient	glycyl-tRNA synthetase [EC:6.1.1.14]
K00845	1.18927	1.3458	1.08673	-0.255443	1.1937	-0.450312	Ambient	glucokinase [EC:2.7.1.2]
K07684	1.19085	1.24685	1.09084	-0.136809	1.09947	-0.275957	Ambient	two-component system, NarL family, nitrate/nitrite response regulator NarL
K00381	1.19502	1.27882	1.12901	-0.0969856	1.06954	-0.150864	Unaffected	sulfite reductase (NADPH) hemoprotein beta-component [EC:1.8.1.2]
K00052	1.19638	1.14997	1.2389	0.061834	1.04379	0.115373	Unaffected	3-isopropylmalate dehydrogenase [EC:1.1.1.85]
K07493	1.21017	1.09153	1.42379	0.259109	1.19674	0.315515	Elevated	putative transposase
K01881	1.2109	1.13618	1.28613	0.165762	1.12176	0.287994	Elevated	prolyl-tRNA synthetase [EC:6.1.1.15]
K21832	1.22096	1.40436	1.00237	-0.379769	1.30113	-0.417959	Ambient	glycine betaine catabolism B
K03529	1.22955	1.14635	1.28229	0.192435	1.14269	0.303218	Elevated	chromosome segregation protein
K00605	1.23112	1.36008	1.0622	-0.230199	1.173	-0.459603	Ambient	aminomethyltransferase [EC:2.1.2.10]
K12574	1.23385	1.32498	1.13992	-0.233619	1.17578	-0.378582	Ambient	ribonuclease J [EC:3.1.-.-]
K07222	1.23944	1.34059	1.02078	-0.341186	1.2668	-0.5492	Ambient	putative flavoprotein involved in K+ transport
K21148	1.23962	1.33009	1.18541	-0.0713908	1.05073	-0.100074	Unaffected	[CysO sulfur-carrier protein]-thiocarboxylate-dependent cysteine synthase [EC:2.5.1.113]
K13587	1.24089	1.20726	1.3036	0.0730016	1.0519	0.153391	Unaffected	two-component system, cell cycle sensor histidine kinase and response regulator CckA [EC:2.7.13.3]
K01697	1.24201	1.31175	1.14627	-0.162258	1.11904	-0.243562	Ambient	cystathionine beta-synthase [EC:4.2.1.22]
K15371	1.24585	1.20154	1.29298	0.0966786	1.06931	0.217891	Elevated	glutamate dehydrogenase [EC:1.4.1.2]
K00640	1.24722	1.35745	1.14236	-0.228092	1.17128	-0.398457	Ambient	serine O-acetyltransferase [EC:2.3.1.30]
K07506	1.24729	1.22208	1.31283	0.169358	1.12456	0.141415	Unaffected	AraC family transcriptional regulator
K02851	1.24848	1.39126	1.1407	-0.401597	1.32097	-0.271896	Ambient	UDP-GlcNAc:undecaprenyl-phosphate/decaprenyl-phosphate GlcNAc-1-phosphate transferase [EC:2.7.8.33 2.7.8.35]
K05516	1.25246	1.07704	1.36326	0.303049	1.23375	0.385816	Elevated	curved DNA-binding protein
K00433	1.25367	1.15935	1.40602	0.254202	1.19268	0.426152	Elevated	non-heme chloroperoxidase [EC:1.11.1.10]
K03147	1.25581	1.20832	1.29524	0.0925838	1.06628	0.196805	Unaffected	phosphomethylpyrimidine synthase [EC:4.1.99.17]
K04750	1.25675	1.09609	1.47407	0.390482	1.31083	0.97521	Elevated	PhnB protein
K00819	1.26359	1.29366	1.18936	-0.116904	1.08441	-0.252096	Ambient	ornithine--oxo-acid transaminase [EC:2.6.1.13]
K03283	1.26534	1.11393	1.43963	0.404734	1.32384	0.334392	Elevated	heat shock 70kDa protein 1/2/6/8
K10232	1.27232	1.21091	1.3328	0.116038	1.08375	0.16544	Unaffected	alpha-glucoside transport system substrate-binding protein
K00108	1.27655	1.32399	1.20974	-0.154917	1.11336	-0.281085	Ambient	choline dehydrogenase [EC:1.1.99.1]
K02492	1.2794	1.20867	1.3254	0.139851	1.10179	0.227663	Elevated	glutamyl-tRNA reductase [EC:1.2.1.70]
K01465	1.28073	1.40018	1.17642	-0.175919	1.12968	-0.3303	Ambient	dihydroorotase [EC:3.5.2.3]
K01782	1.28231	1.29325	1.26759	-0.104725	1.07529	-0.199756	Unaffected	3-hydroxyacyl-CoA dehydrogenase / enoyl-CoA hydratase / 3-hydroxybutyryl-CoA epimerase [EC:1.1.1.35 4.2.1.17 5.1.2.3]
K07492	1.29407	1.45822	1.11567	-0.312379	1.24175	-0.646928	Ambient	putative transposase
K02481	1.29726	1.26132	1.33811	0.0676331	1.048	0.139458	Unaffected	two-component system, NtrC family, response regulator
K03921	1.30464	1.39063	1.14344	-0.196445	1.14587	-0.313117	Ambient	acyl-[acyl-carrier-protein] desaturase [EC:1.14.19.2 1.14.19.11 1.14.19.26]
K01874	1.30928	1.44618	1.12442	-0.247997	1.18756	-0.382996	Ambient	methionyl-tRNA synthetase [EC:6.1.1.10]
K02005	1.31045	1.25244	1.38229	0.136608	1.09932	0.315938	Elevated	HlyD family secretion protein
K00681	1.31265	1.21848	1.45371	0.212804	1.15894	0.384804	Elevated	gamma-glutamyltranspeptidase / glutathione hydrolase [EC:2.3.2.2 3.4.19.13]
K01889	1.32035	1.38683	1.26788	-0.137301	1.09985	-0.273465	Ambient	phenylalanyl-tRNA synthetase alpha chain [EC:6.1.1.20]
K00240	1.32086	1.19057	1.49359	0.27654	1.21129	0.405014	Elevated	succinate dehydrogenase / fumarate reductase, iron-sulfur subunit [EC:1.3.5.1 1.3.5.4]
K21416	1.32534	1.20851	1.42952	0.190125	1.14086	0.329314	Elevated	acetoin:2,6-dichlorophenolindophenol oxidoreductase subunit alpha [EC:1.1.1.-]
K08738	1.32683	1.26898	1.37134	0.101519	1.0729	0.202114	Elevated	cytochrome c
K02050	1.32827	1.35107	1.29434	-0.0692276	1.04915	-0.106582	Unaffected	NitT/TauT family transport system permease protein
K00184	1.33092	1.34671	1.31875	-0.130744	1.09486	-0.185159	Unaffected	prokaryotic molybdopterin-containing oxidoreductase family, iron-sulfur binding subunit
K03210	1.33255	1.37812	1.29167	-0.0985463	1.07069	-0.14172	Unaffected	preprotein translocase subunit YajC
K00257	1.33329	1.31945	1.34296	-0.0640377	1.04539	-0.108371	Unaffected	acyl-ACP dehydrogenase [EC:1.3.99.-]
K16554	1.33637	1.25537	1.41471	0.221491	1.16594	0.476691	Elevated	polysaccharide biosynthesis transport protein
K00812	1.33747	1.18944	1.50199	0.250354	1.1895	0.341142	Elevated	aspartate aminotransferase [EC:2.6.1.1]
K07277	1.34345	1.40872	1.28477	-0.190693	1.14131	-0.351132	Ambient	outer membrane protein insertion porin family
K07658	1.34787	1.20502	1.4574	0.171495	1.12622	0.324713	Elevated	two-component system, OmpR family, alkaline phosphatase synthesis response regulator PhoP
K01995	1.35494	1.29643	1.41976	0.180875	1.13357	0.215023	Elevated	branched-chain amino acid transport system ATP-binding protein
K09118	1.35758	1.55792	1.19062	-0.360363	1.28375	-0.587243	Ambient	uncharacterized protein
K06937	1.36251	1.22337	1.51064	0.276511	1.21126	0.567376	Elevated	7,8-dihydro-6-hydroxymethylpterin dimethyltransferase [EC:2.1.1.-]
K03517	1.366	1.30705	1.41261	0.0782394	1.05573	0.131666	Unaffected	quinolinate synthase [EC:2.5.1.72]
K06996	1.36707	1.44574	1.29642	-0.157468	1.11533	-0.383796	Ambient	uncharacterized protein
K02652	1.36743	1.41939	1.32844	-0.149599	1.10926	-0.231921	Ambient	type IV pilus assembly protein PilB
K18223	1.36823	1.09509	1.66791	0.464828	1.38015	0.626631	Elevated	propane 2-monooxygenase large subunit [EC:1.14.13.227]
K03407	1.36997	1.30304	1.42438	0.103697	1.07452	0.202458	Elevated	two-component system, chemotaxis family, sensor kinase CheA [EC:2.7.13.3]
K07667	1.38266	1.31374	1.44826	0.1669	1.12264	0.2726	Elevated	two-component system, OmpR family, KDP operon response regulator KdpE
K00956	1.39947	1.43992	1.33026	-0.102193	1.0734	-0.14732	Unaffected	sulfate adenylyltransferase subunit 1 [EC:2.7.7.4]
K01007	1.39981	1.29176	1.69992	0.410911	1.32953	0.649462	Elevated	pyruvate, water dikinase [EC:2.7.9.2]
K06213	1.40023	1.30116	1.59992	0.265797	1.2023	0.483532	Elevated	magnesium transporter
K05524	1.40232	1.45268	1.37457	-0.0589172	1.04168	-0.121155	Unaffected	ferredoxin
K00074	1.40477	1.32693	1.45223	0.102592	1.0737	0.172431	Unaffected	3-hydroxybutyryl-CoA dehydrogenase [EC:1.1.1.157]
K03688	1.40543	1.28828	1.58891	0.222578	1.16682	0.331514	Elevated	ubiquinone biosynthesis protein
K17686	1.43607	1.27044	1.56074	0.265234	1.20183	0.499473	Elevated	Cu+-exporting ATPase [EC:3.6.3.54]
K03183	1.43714	1.38156	1.49414	0.123349	1.08926	0.216488	Elevated	demethylmenaquinone methyltransferase / 2-methoxy-6-polyprenyl-1,4-benzoquinol methylase [EC:2.1.1.163 2.1.1.201]
K03594	1.43751	1.38499	1.50147	0.177185	1.13068	0.287312	Elevated	bacterioferritin [EC:1.16.3.1]
K19302	1.44227	1.62571	1.32281	-0.212249	1.15849	-0.268678	Ambient	undecaprenyl-diphosphatase [EC:3.6.1.27]
K06168	1.44629	1.53134	1.36337	-0.172739	1.1272	-0.458189	Ambient	tRNA-2-methylthio-N6-dimethylallyladenosine synthase [EC:2.8.4.3]
K01256	1.44971	1.52348	1.37445	-0.142978	1.10418	-0.32313	Ambient	aminopeptidase N [EC:3.4.11.2]
K14652	1.45025	1.50429	1.3855	-0.0577135	1.04081	-0.122213	Unaffected	3,4-dihydroxy 2-butanone 4-phosphate synthase / GTP cyclohydrolase II [EC:4.1.99.12 3.5.4.25]
K00392	1.45199	1.49146	1.42654	-0.0676022	1.04797	-0.153569	Unaffected	sulfite reductase (ferredoxin) [EC:1.8.7.1]
K01714	1.45926	1.50715	1.38289	-0.057627	1.04075	-0.113346	Unaffected	4-hydroxy-tetrahydrodipicolinate synthase [EC:4.3.3.7]
K02067	1.46204	1.41012	1.50748	0.0699742	1.0497	0.104892	Unaffected	phospholipid/cholesterol/gamma-HCH transport system substrate-binding protein
K11263	1.46389	1.60505	1.26652	-0.253379	1.192	-0.382216	Ambient	acetyl-CoA/propionyl-CoA carboxylase, biotin carboxylase, biotin carboxyl carrier protein [EC:6.4.1.2 6.4.1.3 6.3.4.14]
K03705	1.47727	1.45154	1.52425	0.0836914	1.05973	0.14681	Unaffected	heat-inducible transcriptional repressor
K02314	1.4833	1.58272	1.3778	-0.154605	1.11312	-0.295108	Ambient	replicative DNA helicase [EC:3.6.4.12]
K06158	1.48359	1.54691	1.3944	-0.14845	1.10838	-0.342331	Ambient	ATP-binding cassette, subfamily F, member 3
K01495	1.48455	1.63005	1.33539	-0.262485	1.19954	-0.496966	Ambient	GTP cyclohydrolase IA [EC:3.5.4.16]
K00873	1.49238	1.45051	1.54279	0.0802984	1.05724	0.182447	Unaffected	pyruvate kinase [EC:2.7.1.40]
K06941	1.49406	1.66314	1.14401	-0.509453	1.42351	-0.689539	Ambient	23S rRNA (adenine2503-C2)-methyltransferase [EC:2.1.1.192]
K02836	1.49967	1.56887	1.41885	-0.161914	1.11877	-0.298944	Ambient	peptide chain release factor 2
K03762	1.50043	1.58047	1.43792	-0.129403	1.09384	-0.187485	Unaffected	MFS transporter, MHS family, proline/betaine transporter
K01951	1.50207	1.83198	1.35373	-0.407853	1.32671	-0.578261	Ambient	GMP synthase (glutamine-hydrolysing) [EC:6.3.5.2]
K00948	1.51554	1.47878	1.55192	0.0505168	1.03564	0.113882	Unaffected	ribose-phosphate pyrophosphokinase [EC:2.7.6.1]
K05794	1.51625	1.55954	1.4756	-0.114179	1.08236	-0.161976	Unaffected	tellurite resistance protein TerC
K01876	1.51742	1.48476	1.55955	0.112905	1.0814	0.193425	Unaffected	aspartyl-tRNA synthetase [EC:6.1.1.12]
K01626	1.52233	1.60583	1.45815	-0.140551	1.10233	-0.255026	Ambient	3-deoxy-7-phosphoheptulonate synthase [EC:2.5.1.54]
K12741	1.52754	1.4563	1.61353	0.0611263	1.04328	0.115163	Unaffected	heterogeneous nuclear ribonucleoprotein A1/A3
K00574	1.52975	1.60413	1.43732	-0.155044	1.11346	-0.302292	Ambient	cyclopropane-fatty-acyl-phospholipid synthase [EC:2.1.1.79]
K01689	1.5298	1.48169	1.58576	0.0687033	1.04877	0.141288	Unaffected	enolase [EC:4.2.1.11]
K03564	1.53895	1.43676	1.67964	0.2485	1.18797	0.502606	Elevated	peroxiredoxin Q/BCP [EC:1.11.1.15]
K02456	1.54992	1.49151	1.60582	0.127753	1.09259	0.255573	Elevated	general secretion pathway protein G
K00928	1.55749	1.58627	1.52362	-0.0547863	1.03871	-0.136832	Unaffected	aspartate kinase [EC:2.7.2.4]
K05515	1.55828	1.60596	1.46517	-0.128931	1.09348	-0.263097	Ambient	penicillin-binding protein 2 [EC:3.4.16.4]
K07315	1.56111	1.47829	1.64146	0.137264	1.09982	0.3089	Elevated	phosphoserine phosphatase RsbU/P [EC:3.1.3.3]
K03639	1.56227	1.64158	1.46388	-0.123244	1.08918	-0.231287	Ambient	GTP 3',8-cyclase [EC:4.1.99.22]
K00721	1.57963	1.6463	1.52825	-0.0751422	1.05346	-0.122874	Unaffected	dolichol-phosphate mannosyltransferase [EC:2.4.1.83]
K02313	1.58234	1.67199	1.51523	-0.144062	1.10501	-0.329413	Ambient	chromosomal replication initiator protein
K02669	1.58573	1.47447	1.72599	0.23697	1.17851	0.363829	Elevated	twitching motility protein PilT
K01998	1.58979	1.559	1.64012	0.15451	1.11304	0.231495	Elevated	branched-chain amino acid transport system permease protein
K05710	1.60672	1.69907	1.51005	-0.188993	1.13997	-0.337766	Ambient	3-phenylpropionate/trans-cinnamate dioxygenase ferredoxin component
K13688	1.60712	1.37232	1.88544	0.447833	1.36399	0.840095	Elevated	cyclic beta-1,2-glucan synthetase [EC:2.4.1.-]
K00937	1.6088	1.63758	1.60004	-0.0642709	1.04556	-0.10791	Unaffected	polyphosphate kinase [EC:2.7.4.1]
K11177	1.61032	1.66132	1.5345	-0.124184	1.08989	-0.250121	Ambient	xanthine dehydrogenase YagR molybdenum-binding subunit [EC:1.17.1.4]
K01687	1.61345	1.46678	1.72598	0.305129	1.23553	0.595142	Elevated	dihydroxy-acid dehydratase [EC:4.2.1.9]
K01890	1.61905	1.61556	1.62427	0.0612135	1.04334	0.126477	Unaffected	phenylalanyl-tRNA synthetase beta chain [EC:6.1.1.20]
K00799	1.62145	1.59528	1.65598	0.111084	1.08004	0.209571	Elevated	glutathione S-transferase [EC:2.5.1.18]
K00335	1.62166	1.54789	1.67516	0.14075	1.10248	0.227519	Elevated	NADH-quinone oxidoreductase subunit F [EC:7.1.1.2]
K08884	1.63228	1.48973	1.73943	0.181731	1.13424	0.24258	Elevated	serine/threonine protein kinase, bacterial [EC:2.7.11.1]
K03979	1.63439	1.65077	1.58303	-0.0719795	1.05116	-0.104818	Unaffected	GTPase [EC:3.6.5.-]
K02276	1.65208	1.68271	1.61444	-0.0709913	1.05044	-0.135115	Unaffected	cytochrome c oxidase subunit III [EC:1.9.3.1]
K02433	1.65873	1.62344	1.71953	0.0551438	1.03896	0.105295	Unaffected	aspartyl-tRNA(Asn)/glutamyl-tRNA(Gln) amidotransferase subunit A [EC:6.3.5.6 6.3.5.7]
K01621	1.65971	1.48385	1.99471	0.446387	1.36262	0.524187	Elevated	xylulose-5-phosphate/fructose-6-phosphate phosphoketolase [EC:4.1.2.9 4.1.2.22]
K00632	1.6614	1.81761	1.38615	-0.419674	1.33763	-0.752039	Ambient	acetyl-CoA acyltransferase [EC:2.3.1.16]
K07001	1.66509	1.80426	1.50888	-0.299839	1.23101	-0.707879	Ambient	NTE family protein
K03685	1.67202	1.75973	1.4699	-0.291033	1.22352	-0.522171	Ambient	ribonuclease III [EC:3.1.26.3]
K00266	1.67385	1.69154	1.64451	-0.137605	1.10008	-0.239128	Ambient	glutamate synthase (NADPH) small chain [EC:1.4.1.13]
K01902	1.67841	1.69711	1.66476	-0.0957293	1.06861	-0.193221	Unaffected	succinyl-CoA synthetase alpha subunit [EC:6.2.1.5]
K01426	1.68272	1.31358	1.76556	0.428485	1.34582	0.600674	Elevated	amidase [EC:3.5.1.4]
K00655	1.70144	1.82096	1.5469	-0.251149	1.19015	-0.465896	Ambient	1-acyl-sn-glycerol-3-phosphate acyltransferase [EC:2.3.1.51]
K16079	1.70454	1.77021	1.59183	-0.172038	1.12665	-0.323373	Ambient	outer membrane immunogenic protein
K01061	1.72311	1.65826	1.79466	0.166411	1.12226	0.278615	Elevated	carboxymethylenebutenolidase [EC:3.1.1.45]
K00697	1.73412	1.75164	1.68531	-0.0911097	1.06519	-0.140535	Unaffected	trehalose 6-phosphate synthase [EC:2.4.1.15 2.4.1.347]
K03431	1.74013	1.90122	1.4581	-0.407056	1.32598	-0.529525	Ambient	phosphoglucosamine mutase [EC:5.4.2.10]
K00700	1.74809	1.59612	1.9436	0.34813	1.27291	0.688614	Elevated	1,4-alpha-glucan branching enzyme [EC:2.4.1.18]
K00336	1.75002	1.78558	1.70433	-0.0634792	1.04498	-0.101399	Unaffected	NADH-quinone oxidoreductase subunit G [EC:7.1.1.2]
K01966	1.75315	1.72134	1.82327	0.131734	1.09561	0.247862	Elevated	propionyl-CoA carboxylase beta chain [EC:6.4.1.3 2.1.3.15]
K00600	1.7575	1.79503	1.72502	-0.0567254	1.0401	-0.138213	Unaffected	glycine hydroxymethyltransferase [EC:2.1.2.1]
K02335	1.76319	1.6177	1.85548	0.230108	1.17292	0.384956	Elevated	DNA polymerase I [EC:2.7.7.7]
K06217	1.76482	1.78404	1.74922	-0.0394296	1.02771	-0.107062	Unaffected	phosphate starvation-inducible protein PhoH and related proteins
K00957	1.76571	1.84703	1.55106	-0.389983	1.31038	-0.527469	Ambient	sulfate adenylyltransferase subunit 2 [EC:2.7.7.4]
K02256	1.76723	1.71191	1.89585	0.211757	1.1581	0.191371	Unaffected	cytochrome c oxidase subunit 1 [EC:1.9.3.1]
K03553	1.7679	1.88087	1.66482	-0.15935	1.11678	-0.316319	Ambient	recombination protein RecA
K00001	1.76944	1.71716	1.8508	0.104091	1.07482	0.193113	Unaffected	alcohol dehydrogenase [EC:1.1.1.1]
K07303	1.77111	1.63162	1.88348	0.241027	1.18183	0.556674	Elevated	isoquinoline 1-oxidoreductase subunit beta [EC:1.3.99.16]
K07533	1.7759	1.81703	1.64451	0.173881	1.12809	0.136046	Unaffected	foldase protein PrsA [EC:5.2.1.8]
K09903	1.78329	1.93512	1.49704	-0.437406	1.35417	-0.780055	Ambient	uridylate kinase [EC:2.7.4.22]
K00012	1.79141	1.75871	1.80553	0.0526756	1.03719	0.108279	Unaffected	UDPglucose 6-dehydrogenase [EC:1.1.1.22]
K03969	1.80012	1.85792	1.73145	-0.157796	1.11558	-0.323057	Ambient	phage shock protein A
K02058	1.80315	1.67	1.9274	0.100165	1.0719	0.156447	Unaffected	simple sugar transport system substrate-binding protein
K02283	1.80482	1.74892	1.86141	0.124846	1.09039	0.210597	Elevated	pilus assembly protein CpaF
K02356	1.80936	1.88418	1.66385	-0.151567	1.11078	-0.300833	Ambient	elongation factor P
K03561	1.80999	1.6755	1.91816	0.278664	1.21307	0.437478	Elevated	biopolymer transport protein ExbB
K03585	1.81965	1.77308	1.86074	0.0650833	1.04615	0.130525	Unaffected	membrane fusion protein, multidrug efflux system
K02651	1.82759	1.52518	2.14074	0.385376	1.3062	0.39924	Elevated	pilus assembly protein Flp/PilA
K00337	1.8277	1.90076	1.763	-0.131449	1.09539	-0.293675	Ambient	NADH-quinone oxidoreductase subunit H [EC:7.1.1.2]
K03892	1.83361	1.91498	1.75716	-0.106717	1.07678	-0.260011	Ambient	ArsR family transcriptional regulator, arsenate/arsenite/antimonite-responsive transcriptional repressor
K07058	1.83384	1.7215	1.96086	0.219373	1.16423	0.481839	Elevated	membrane protein
K01868	1.85495	1.9544	1.73237	-0.246959	1.1867	-0.57768	Ambient	threonyl-tRNA synthetase [EC:6.1.1.3]
K00951	1.85804	1.82137	1.90804	0.104334	1.075	0.222238	Elevated	GTP pyrophosphokinase [EC:2.7.6.5]
K01703	1.85945	1.84054	1.8917	0.0442311	1.03113	0.100074	Unaffected	3-isopropylmalate/(R)-2-methylmalate dehydratase large subunit [EC:4.2.1.33 4.2.1.35]
K00053	1.86031	1.95508	1.7486	-0.192009	1.14235	-0.324618	Ambient	ketol-acid reductoisomerase [EC:1.1.1.86]
K05275	1.87358	1.93172	1.80312	-0.137117	1.09971	-0.263739	Ambient	pyridoxine 4-dehydrogenase [EC:1.1.1.65]
K08167	1.88464	2.05109	1.5325	-0.461475	1.37695	-0.726894	Ambient	MFS transporter, DHA2 family, multidrug resistance protein
K02025	1.88664	1.84386	1.94113	0.11846	1.08558	0.235285	Elevated	multiple sugar transport system permease protein
K18138	1.89473	1.88691	1.90205	0.0850068	1.06069	0.159782	Unaffected	multidrug efflux pump
K15724	1.89753	1.9147	1.86237	-0.0605341	1.04285	-0.123669	Unaffected	iron-sulfur cluster insertion protein
K13542	1.90727	2.07318	1.7157	-0.344515	1.26972	-0.632093	Ambient	uroporphyrinogen III methyltransferase / synthase [EC:2.1.1.107 4.2.1.75]
K13953	1.90836	1.98555	1.81174	-0.136413	1.09917	-0.312477	Ambient	alcohol dehydrogenase, propanol-preferring [EC:1.1.1.1]
K10441	1.91206	1.81062	1.97869	0.149798	1.10941	0.271463	Elevated	ribose transport system ATP-binding protein [EC:3.6.3.17]
K00549	1.92257	1.82915	2.07424	0.232358	1.17475	0.658418	Elevated	5-methyltetrahydropteroyltriglutamate--homocysteine methyltransferase [EC:2.1.1.14]
K03665	1.94779	1.98734	1.84148	-0.103833	1.07462	-0.20268	Ambient	GTPase
K04047	1.95453	1.88298	2.02076	0.125209	1.09067	0.289183	Elevated	starvation-inducible DNA-binding protein
K01848	1.95571	1.817	2.15938	0.343853	1.26914	0.792173	Elevated	methylmalonyl-CoA mutase, N-terminal domain [EC:5.4.99.2]
K03526	1.95833	1.96157	1.95259	-0.0411574	1.02894	-0.115358	Unaffected	(E)-4-hydroxy-3-methylbut-2-enyl-diphosphate synthase [EC:1.17.7.1 1.17.7.3]
K09748	1.96205	1.94144	2.04073	0.104821	1.07536	0.136447	Unaffected	ribosome maturation factor RimP
K00161	1.96404	1.97437	1.95517	-0.0482775	1.03403	-0.122645	Unaffected	pyruvate dehydrogenase E1 component alpha subunit [EC:1.2.4.1]
K15770	1.96971	1.98162	1.95651	-0.097638	1.07002	-0.113784	Unaffected	arabinogalactan oligomer / maltooligosaccharide transport system substrate-binding protein
K04749	1.97163	2.02448	1.92852	-0.135827	1.09872	-0.208009	Ambient	anti-sigma B factor antagonist
K02337	1.97526	1.96091	1.99503	0.0490056	1.03455	0.16096	Unaffected	DNA polymerase III subunit alpha [EC:2.7.7.7]
K02970	1.97617	2.04254	1.85049	-0.216205	1.16167	-0.399409	Ambient	small subunit ribosomal protein S21
K03169	1.97697	1.84153	2.07481	0.201783	1.15012	0.363289	Elevated	DNA topoisomerase III [EC:5.99.1.2]
K03527	1.97998	2.09263	1.7548	-0.30858	1.23849	-0.483903	Ambient	4-hydroxy-3-methylbut-2-en-1-yl diphosphate reductase [EC:1.17.7.4]
K08282	1.9815	1.90905	2.1257	0.28327	1.21695	0.412156	Elevated	non-specific serine/threonine protein kinase [EC:2.7.11.1]
K06911	1.98833	1.96858	2.02008	0.0526787	1.03719	0.146072	Unaffected	uncharacterized protein
K06960	1.99478	2.12848	1.69914	-0.414185	1.33255	-0.675251	Ambient	uncharacterized protein
K00341	1.99726	2.00972	1.98148	-0.0839088	1.05989	-0.184938	Unaffected	NADH-quinone oxidoreductase subunit L [EC:7.1.1.2]
K03640	1.99896	1.89222	2.07316	0.147934	1.10798	0.280306	Elevated	peptidoglycan-associated lipoprotein
K02030	2.00116	1.93625	2.10384	0.134951	1.09806	0.248878	Elevated	polar amino acid transport system substrate-binding protein
K11533	2.01053	2.61259	1.39545	-1.15875	2.23265	-0.573358	Ambient	fatty acid synthase, bacteria type [EC:2.3.1.-]
K07494	2.02255	2.10372	1.87246	-0.235026	1.17693	-0.35119	Ambient	putative transposase
K00281	2.02426	2.16473	1.74719	-0.260935	1.19826	-0.353517	Ambient	glycine dehydrogenase [EC:1.4.4.2]
K02835	2.02469	2.18504	1.83499	-0.362154	1.28534	-0.747047	Ambient	peptide chain release factor 1
K06015	2.02903	1.97148	2.08891	0.074551	1.05303	0.130033	Unaffected	N-acyl-D-amino-acid deacylase [EC:3.5.1.81]
K01872	2.04742	2.02066	2.07518	0.0592284	1.04191	0.163889	Unaffected	alanyl-tRNA synthetase [EC:6.1.1.7]
K04488	2.04837	1.96969	2.12249	0.123911	1.08969	0.216597	Elevated	nitrogen fixation protein NifU and related proteins
K07182	2.05199	2.10628	1.91393	-0.188007	1.13919	-0.281972	Ambient	CBS domain-containing protein
K03531	2.05224	2.08707	2.02608	-0.0423915	1.02982	-0.114457	Unaffected	cell division protein FtsZ
K03799	2.05262	2.08636	2.01349	-0.094856	1.06796	-0.170982	Unaffected	heat shock protein HtpX [EC:3.4.24.-]
K13527	2.05616	2.07444	2.03083	-0.0979016	1.07022	-0.274694	Ambient	proteasome-associated ATPase
K00294	2.05662	2.19923	1.81553	-0.257043	1.19503	-0.472189	Ambient	1-pyrroline-5-carboxylate dehydrogenase [EC:1.2.1.88]
K03087	2.06081	2.18415	1.6863	-0.400862	1.3203	-0.50067	Ambient	RNA polymerase nonessential primary-like sigma factor
K02902	2.0639	2.39986	1.991	-0.374113	1.29604	-0.512932	Ambient	large subunit ribosomal protein L28
K03446	2.06688	2.32461	1.86104	-0.438061	1.35478	-0.973896	Ambient	MFS transporter, DHA2 family, multidrug resistance protein
K02110	2.06746	2.18688	2.04494	-0.109388	1.07877	-0.163448	Unaffected	F-type H+-transporting ATPase subunit c
K00457	2.0713	2.24492	1.90861	-0.263441	1.20034	-0.393792	Ambient	4-hydroxyphenylpyruvate dioxygenase [EC:1.13.11.27]
K02275	2.07142	2.1192	2.02207	-0.0607508	1.04301	-0.105889	Unaffected	cytochrome c oxidase subunit II [EC:1.9.3.1]
K00790	2.07584	2.10403	2.03984	-0.0713255	1.05068	-0.145972	Unaffected	UDP-N-acetylglucosamine 1-carboxyvinyltransferase [EC:2.5.1.7]
K08372	2.07901	2.15957	2.03366	-0.115809	1.08358	-0.197458	Unaffected	putative serine protease PepD [EC:3.4.21.-]
K03522	2.08212	2.01328	2.1449	0.0978747	1.0702	0.240459	Elevated	electron transfer flavoprotein alpha subunit
K00175	2.09306	1.95736	2.2252	0.26207	1.1992	0.554864	Elevated	2-oxoglutarate/2-oxoacid ferredoxin oxidoreductase subunit beta [EC:1.2.7.3 1.2.7.11]
K02483	2.09846	1.98558	2.20002	0.240479	1.18138	0.605198	Elevated	two-component system, OmpR family, response regulator
K01733	2.10177	2.02572	2.13923	0.127172	1.09215	0.248346	Elevated	threonine synthase [EC:4.2.3.1]
K03074	2.11412	2.207	1.99012	-0.149172	1.10893	-0.354159	Ambient	preprotein translocase subunit SecF
K00826	2.12669	2.07323	2.20249	0.172392	1.12693	0.441913	Elevated	branched-chain amino acid aminotransferase [EC:2.6.1.42]
K04079	2.13496	2.03151	2.24517	0.22906	1.17207	0.381193	Elevated	molecular chaperone HtpG
K01937	2.14878	2.05525	2.24628	0.166229	1.12212	0.438024	Elevated	CTP synthase [EC:6.3.4.2]
K12257	2.15662	1.97713	2.32999	0.325272	1.2529	0.719839	Elevated	SecD/SecF fusion protein
K01953	2.16275	2.21612	2.1071	-0.111002	1.07998	-0.274908	Ambient	asparagine synthase (glutamine-hydrolysing) [EC:6.3.5.4]
K00140	2.17155	2.18059	2.15293	-0.0432477	1.03043	-0.105246	Unaffected	malonate-semialdehyde dehydrogenase (acetylating) / methylmalonate-semialdehyde dehydrogenase [EC:1.2.1.18 1.2.1.27]
K03657	2.17417	2.12888	2.21483	0.0683804	1.04854	0.204014	Elevated	DNA helicase II / ATP-dependent DNA helicase PcrA [EC:3.6.4.12]
K01265	2.18121	2.33908	1.95737	-0.339936	1.2657	-0.741503	Ambient	methionyl aminopeptidase [EC:3.4.11.18]
K01903	2.18241	2.28914	2.07187	-0.175167	1.1291	-0.345597	Ambient	succinyl-CoA synthetase beta subunit [EC:6.2.1.5]
K00058	2.18519	2.27792	2.1411	-0.124224	1.08992	-0.345965	Ambient	D-3-phosphoglycerate dehydrogenase / 2-oxoglutarate reductase [EC:1.1.1.95 1.1.1.399]
K06884	2.18624	2.06563	2.30957	0.276014	1.21084	0.491999	Elevated	uncharacterized protein
K00031	2.18913	2.13575	2.26373	0.109843	1.07911	0.246515	Elevated	isocitrate dehydrogenase [EC:1.1.1.42]
K00616	2.19478	2.26222	2.14978	-0.0766204	1.05454	-0.176327	Unaffected	transaldolase [EC:2.2.1.2]
K07180	2.20475	2.10126	2.36088	0.227167	1.17053	0.351515	Elevated	serine protein kinase
K03781	2.20786	2.2935	2.11888	-0.179853	1.13277	-0.375818	Ambient	catalase [EC:1.11.1.6]
K00333	2.21654	2.27291	2.13427	-0.0830622	1.05926	-0.15014	Unaffected	NADH-quinone oxidoreductase subunit D [EC:7.1.1.2]
K03702	2.21873	2.30744	2.08805	-0.21057	1.15715	-0.616128	Ambient	excinuclease ABC subunit B
K01870	2.21976	2.09857	2.25152	0.136537	1.09926	0.293335	Elevated	isoleucyl-tRNA synthetase [EC:6.1.1.5]
K13038	2.23678	2.32338	2.01964	-0.319237	1.24767	-0.604887	Ambient	phosphopantothenoylcysteine decarboxylase / phosphopantothenate---cysteine ligase [EC:4.1.1.36 6.3.2.5]
K07749	2.24034	2.21464	2.29163	0.0435375	1.03064	0.103225	Unaffected	formyl-CoA transferase [EC:2.8.3.16]
K19519	2.24669	2.42689	2.10113	-0.243742	1.18406	-0.448478	Ambient	transforming growth factor-beta-induced protein
K00648	2.25518	2.34187	2.08045	-0.281452	1.21542	-0.523732	Ambient	3-oxoacyl-[acyl-carrier-protein] synthase III [EC:2.3.1.180]
K01854	2.2555	2.32211	2.16314	-0.153077	1.11194	-0.285448	Ambient	UDP-galactopyranose mutase [EC:5.4.99.9]
K04065	2.2632	2.28797	2.2355	-0.080757	1.05757	-0.125045	Unaffected	hyperosmotically inducible periplasmic protein
K06020	2.26377	2.29422	2.21061	-0.0776629	1.05531	-0.191335	Unaffected	energy-dependent translational throttle protein EttA
K03596	2.26814	2.38296	2.196	-0.16335	1.11988	-0.304136	Ambient	GTP-binding protein LepA
K02968	2.26949	2.40294	2.08601	-0.225262	1.16899	-0.335707	Ambient	small subunit ribosomal protein S20
K03569	2.27197	2.33173	2.21351	-0.0799614	1.05699	-0.173445	Unaffected	rod shape-determining protein MreB and related proteins
K01692	2.27789	2.35577	2.16705	-0.24727	1.18696	-0.509246	Ambient	enoyl-CoA hydratase [EC:4.2.1.17]
K01662	2.28276	2.34205	2.24305	-0.0921589	1.06596	-0.189012	Unaffected	1-deoxy-D-xylulose-5-phosphate synthase [EC:2.2.1.7]
K07497	2.30081	2.3712	2.23082	-0.148835	1.10867	-0.245679	Ambient	putative transposase
K02108	2.3029	2.38821	2.22689	-0.196474	1.14589	-0.367534	Ambient	F-type H+-transporting ATPase subunit a
K01952	2.30441	2.28874	2.33843	0.0895129	1.06401	0.195617	Unaffected	phosphoribosylformylglycinamidine synthase [EC:6.3.5.3]
K19691	2.30503	2.22944	2.37614	0.219613	1.16442	0.461799	Elevated	osomolarity two-component system, sensor histidine kinase NIK1 [EC:2.7.13.3]
K00820	2.30727	2.25323	2.36075	0.12364	1.08948	0.340543	Elevated	glucosamine---fructose-6-phosphate aminotransferase (isomerizing) [EC:2.6.1.16]
K03885	2.31249	2.39339	2.23702	-0.121428	1.08781	-0.322416	Ambient	NADH dehydrogenase [EC:1.6.99.3]
K02113	2.31927	2.34217	2.28221	-0.0924697	1.06619	-0.137304	Unaffected	F-type H+-transporting ATPase subunit delta
K07304	2.32795	2.45118	2.14783	-0.320764	1.24899	-0.627935	Ambient	peptide-methionine (S)-S-oxide reductase [EC:1.8.4.11]
K02051	2.3423	2.29065	2.40939	0.174965	1.12894	0.33631	Elevated	NitT/TauT family transport system substrate-binding protein
K07263	2.35573	2.43259	2.30098	-0.161171	1.11819	-0.493495	Ambient	zinc protease [EC:3.4.24.-]
K03694	2.35795	2.38704	2.3107	-0.0766884	1.05459	-0.163005	Unaffected	ATP-dependent Clp protease ATP-binding subunit ClpA
K01989	2.37933	2.36033	2.38962	0.333705	1.26025	0.37447	Elevated	putative ABC transport system substrate-binding protein
K11903	2.38441	2.32754	2.41992	0.0730145	1.05191	0.120541	Unaffected	type VI secretion system secreted protein Hcp
K02040	2.38811	2.58234	2.25953	-0.319519	1.24791	-0.579263	Ambient	phosphate transport system substrate-binding protein
K10439	2.39229	2.30066	2.4856	0.245549	1.18554	0.619215	Elevated	ribose transport system substrate-binding protein
K01596	2.41996	2.55467	2.3027	-0.194721	1.1445	-0.39763	Ambient	phosphoenolpyruvate carboxykinase (GTP) [EC:4.1.1.32]
K03782	2.42395	2.52559	2.33455	-0.151988	1.1111	-0.288948	Ambient	catalase-peroxidase [EC:1.11.1.21]
K03530	2.43451	2.3537	2.66148	0.27979	1.21402	0.573384	Elevated	DNA-binding protein HU-beta
K03821	2.43857	2.37939	2.53971	0.141758	1.10325	0.220054	Elevated	polyhydroxyalkanoate synthase subunit PhaC [EC:2.3.1.-]
K02003	2.44936	2.50359	2.38812	-0.143694	1.10473	-0.29568	Ambient	putative ABC transport system ATP-binding protein
K06215	2.45671	2.49022	2.39767	-0.103542	1.07441	-0.202292	Ambient	pyridoxal 5'-phosphate synthase pdxS subunit [EC:4.3.3.6]
K17329	2.47233	2.38027	2.93524	0.579758	1.4946	0.636203	Elevated	N,N'-diacetylchitobiose transport system substrate-binding protein
K01895	2.50631	2.59969	2.44294	-0.159232	1.11669	-0.447892	Ambient	acetyl-CoA synthetase [EC:6.2.1.1]
K01955	2.51086	2.56216	2.45726	-0.126085	1.09133	-0.363502	Ambient	carbamoyl-phosphate synthase large subunit [EC:6.3.5.5]
K01214	2.51115	2.47555	2.54589	0.0917579	1.06567	0.196116	Unaffected	isoamylase [EC:3.2.1.68]
K02115	2.51229	2.54981	2.45385	-0.118572	1.08566	-0.185428	Unaffected	F-type H+-transporting ATPase subunit gamma
K03072	2.51603	2.58156	2.37408	-0.195828	1.14538	-0.368772	Ambient	preprotein translocase subunit SecD
K03593	2.53058	2.6116	2.43098	-0.187959	1.13915	-0.452896	Ambient	ATP-binding protein involved in chromosome partitioning
K00138	2.54294	2.77528	2.30731	-0.389436	1.30988	-0.55696	Ambient	aldehyde dehydrogenase [EC:1.2.1.-]
K00688	2.55944	2.62109	2.51435	-0.113589	1.08192	-0.392781	Ambient	glycogen phosphorylase [EC:2.4.1.1]
K03106	2.56269	2.47291	2.64088	0.103904	1.07468	0.20213	Elevated	signal recognition particle subunit SRP54 [EC:3.6.5.4]
K08301	2.57413	2.66936	2.39125	-0.258435	1.19618	-0.382972	Ambient	ribonuclease G [EC:3.1.26.-]
K03924	2.58951	2.68928	2.54301	-0.150115	1.10966	-0.364674	Ambient	MoxR-like ATPase [EC:3.6.3.-]
K00939	2.59003	2.62658	2.51313	-0.0667271	1.04734	-0.124388	Unaffected	adenylate kinase [EC:2.7.4.3]
K10543	2.59219	2.53009	2.6645	0.11496	1.08294	0.206372	Elevated	D-xylose transport system substrate-binding protein
K07742	2.59409	2.61554	2.56439	-0.158791	1.11635	-0.212052	Ambient	uncharacterized protein
K00114	2.6559	2.58461	2.70235	0.100809	1.07237	0.191049	Unaffected	alcohol dehydrogenase (cytochrome c) [EC:1.1.2.8]
K03687	2.68647	2.77443	2.58263	-0.218898	1.16384	-0.361838	Ambient	molecular chaperone GrpE
K02033	2.68935	2.54814	2.78502	0.14534	1.10599	0.381753	Elevated	peptide/nickel transport system permease protein
K03624	2.69885	2.7311	2.64531	-0.151445	1.11068	-0.25433	Ambient	transcription elongation factor GreA
K00123	2.69903	2.67496	2.71434	0.0706317	1.05018	0.222502	Elevated	formate dehydrogenase major subunit [EC:1.17.1.9]
K00088	2.7006	2.74822	2.62343	-0.078483	1.05591	-0.226338	Ambient	IMP dehydrogenase [EC:1.1.1.205]
K00666	2.70858	2.62022	2.78663	0.141905	1.10336	0.382934	Elevated	fatty-acyl-CoA synthase [EC:6.2.1.-]
K03073	2.71	2.80754	2.62642	-0.174161	1.12831	-0.309099	Ambient	preprotein translocase subunit SecE
K00344	2.71306	2.65641	2.75006	0.0674891	1.04789	0.130713	Unaffected	NADPH2:quinone reductase [EC:1.6.5.5]
K03520	2.74088	2.62084	2.75012	0.13394	1.09729	0.236915	Elevated	aerobic carbon-monoxide dehydrogenase large subunit [EC:1.2.5.3]
K21147	2.74529	2.80297	2.68341	-0.232442	1.17482	-0.342178	Ambient	sulfur-carrier protein adenylyltransferase/sulfurtransferase [EC:2.7.7.80 2.7.7.- 2.8.1.11 2.8.1.-]
K03386	2.75517	2.70403	2.89898	0.210433	1.15704	0.369344	Elevated	peroxiredoxin (alkyl hydroperoxide reductase subunit C) [EC:1.11.1.15]
K00135	2.76294	2.98318	2.67349	-0.318527	1.24706	-0.754194	Ambient	succinate-semialdehyde dehydrogenase / glutarate-semialdehyde dehydrogenase [EC:1.2.1.16 1.2.1.79 1.2.1.20]
K10946	2.78175	2.98243	2.73906	-0.129832	1.09417	-0.149505	Unaffected	methane/ammonia monooxygenase subunit C
K00128	2.78474	2.84981	2.61317	-0.240204	1.18116	-0.742417	Ambient	aldehyde dehydrogenase (NAD+) [EC:1.2.1.3]
K18955	2.78587	2.73752	2.84469	0.107666	1.07748	0.194226	Unaffected	WhiB family transcriptional regulator, redox-sensing transcriptional regulator
K04564	2.79158	2.83659	2.75006	-0.0865224	1.06181	-0.190616	Unaffected	superoxide dismutase, Fe-Mn family [EC:1.15.1.1]
K01992	2.80116	2.82612	2.76658	-0.0749256	1.05331	-0.183204	Unaffected	ABC-2 type transport system permease protein
K21471	2.81248	2.88474	2.64114	-0.279006	1.21336	-0.566374	Ambient	peptidoglycan DL-endopeptidase CwlO [EC:3.4.-.-]
K07040	2.82781	2.9342	2.61394	-0.214102	1.15998	-0.381148	Ambient	uncharacterized protein
K03870	2.83151	2.9302	2.68474	-0.382038	1.30318	-0.34745	Ambient	cullin 2
K01897	2.8399	2.77955	2.90555	0.118744	1.08579	0.332201	Elevated	long-chain acyl-CoA synthetase [EC:6.2.1.3]
K07114	2.879	2.84579	2.93005	0.138958	1.10111	0.213858	Elevated	Ca-activated chloride channel homolog
K02913	2.88766	2.83574	2.89957	0.0807186	1.05754	0.11228	Unaffected	large subunit ribosomal protein L33
K00615	2.89921	2.84029	2.95349	0.15799	1.11573	0.471584	Elevated	transketolase [EC:2.2.1.1]
K02909	2.92712	2.94385	2.90738	-0.117181	1.08461	-0.257725	Ambient	large subunit ribosomal protein L31
K01784	2.9433	2.99251	2.87426	-0.0982428	1.07047	-0.233785	Ambient	UDP-glucose 4-epimerase [EC:5.1.3.2]
K09458	2.98803	3.04738	2.77638	-0.255411	1.19368	-0.357795	Ambient	3-oxoacyl-[acyl-carrier-protein] synthase II [EC:2.3.1.179]
K11717	2.98857	3.04994	2.88591	-0.149861	1.10946	-0.302437	Ambient	cysteine desulfurase / selenocysteine lyase [EC:2.8.1.7 4.4.1.16]
K13924	2.99914	2.95876	3.02896	0.0581251	1.04111	0.192506	Unaffected	two-component system, chemotaxis family, CheB/CheR fusion protein [EC:2.1.1.80 3.1.1.61]
K02907	3.00109	3.12305	2.68562	-0.441224	1.35776	-0.663262	Ambient	large subunit ribosomal protein L30
K05692	3.03781	2.85869	3.19012	0.265928	1.20241	0.33247	Elevated	actin beta/gamma 1
K00986	3.03944	3.03976	3.03828	-0.0335424	1.02352	-0.118215	Unaffected	RNA-directed DNA polymerase [EC:2.7.7.49]
K03296	3.04236	2.93228	3.18297	0.216584	1.16198	0.575939	Elevated	hydrophobic/amphiphilic exporter-1 (mainly G- bacteria), HAE1 family
K02274	3.06896	2.95726	3.20359	0.168823	1.12414	0.3954	Elevated	cytochrome c oxidase subunit I [EC:1.9.3.1]
K07217	3.07579	3.17585	3.04144	-0.0585784	1.04144	-0.113889	Unaffected	Mn-containing catalase
K02963	3.07799	3.25497	2.98481	-0.190774	1.14138	-0.292408	Ambient	small subunit ribosomal protein S18
K00382	3.08018	3.17694	3.0228	-0.145215	1.1059	-0.400094	Ambient	dihydrolipoamide dehydrogenase [EC:1.8.1.4]
K03701	3.08416	3.09866	3.02947	-0.110152	1.07934	-0.306471	Ambient	excinuclease ABC subunit A
K00508	3.10158	3.28195	2.69076	-0.579158	1.49398	-0.847932	Ambient	linoleoyl-CoA desaturase [EC:1.14.19.3]
K05366	3.10281	3.17305	3.00922	-0.15148	1.11071	-0.555973	Ambient	penicillin-binding protein 1A [EC:2.4.1.129 3.4.16.4]
K02916	3.11609	3.20772	2.92289	-0.274688	1.20973	-0.435767	Ambient	large subunit ribosomal protein L35
K13628	3.13684	3.20905	3.05731	-0.212306	1.15854	-0.329574	Ambient	iron-sulfur cluster assembly protein
K09015	3.26586	3.36297	3.1521	-0.177097	1.13061	-0.355532	Ambient	Fe-S cluster assembly protein SufD
K03060	3.27801	3.40765	3.17878	-0.296655	1.22829	-0.555308	Ambient	DNA-directed RNA polymerase subunit omega [EC:2.7.7.6]
K03545	3.28254	3.33227	3.21276	-0.101031	1.07254	-0.207512	Ambient	trigger factor
K01652	3.28823	3.23426	3.33264	0.048293	1.03404	0.186044	Unaffected	acetolactate synthase I/II/III large subunit [EC:2.2.1.6]
K03168	3.29052	3.2983	3.27914	-0.0738247	1.0525	-0.176474	Unaffected	DNA topoisomerase I [EC:5.99.1.2]
K02897	3.29069	3.32266	3.23501	-0.094335	1.06757	-0.179877	Unaffected	large subunit ribosomal protein L25
K07335	3.29257	3.3383	3.24308	-0.0888865	1.06355	-0.23921	Ambient	basic membrane protein A and related proteins
K02650	3.29306	3.23473	3.36973	0.185103	1.1369	0.312636	Elevated	type IV pilus assembly protein PilA
K02939	3.30847	3.47457	3.20247	-0.209226	1.15607	-0.345762	Ambient	large subunit ribosomal protein L9
K01990	3.34352	3.38411	3.32852	-0.0388118	1.02727	-0.134433	Unaffected	ABC-2 type transport system ATP-binding protein
K00548	3.34546	3.39076	3.30829	-0.0862363	1.0616	-0.242683	Ambient	5-methyltetrahydrofolate--homocysteine methyltransferase [EC:2.1.1.13]
K01358	3.34556	3.3599	3.28287	-0.0870969	1.06223	-0.183324	Unaffected	ATP-dependent Clp protease, protease subunit [EC:3.4.21.92]
K02904	3.36094	3.69084	3.13896	-0.324675	1.25238	-0.511638	Ambient	large subunit ribosomal protein L29
K01130	3.36131	3.22898	3.44113	0.16382	1.12025	0.496695	Elevated	arylsulfatase [EC:3.1.6.1]
K03111	3.37249	3.45349	3.18038	-0.287269	1.22033	-0.402763	Ambient	single-strand DNA-binding protein
K06207	3.3794	3.46642	3.17798	-0.274901	1.20991	-0.503871	Ambient	GTP-binding protein
K02899	3.38154	3.4672	3.20095	-0.307375	1.23745	-0.476696	Ambient	large subunit ribosomal protein L27
K02919	3.38786	3.46364	3.23245	-0.180075	1.13294	-0.285915	Ambient	large subunit ribosomal protein L36
K02004	3.39827	3.32622	3.50426	0.179418	1.13243	0.470123	Elevated	putative ABC transport system permease protein
K02884	3.39871	3.52917	3.26825	-0.181625	1.13416	-0.405044	Ambient	large subunit ribosomal protein L19
K01681	3.4075	3.43163	3.3753	-0.0586773	1.04151	-0.132583	Unaffected	aconitate hydratase [EC:4.2.1.3]
K02956	3.42795	3.53061	3.36838	-0.189114	1.14006	-0.271059	Ambient	small subunit ribosomal protein S15
K15987	3.4322	3.33075	3.53606	0.12854	1.09319	0.342272	Elevated	K(+)-stimulated pyrophosphate-energized sodium pump
K01915	3.43677	3.41835	3.45454	0.0414243	1.02913	0.15892	Unaffected	glutamine synthetase [EC:6.3.1.2]
K02954	3.43802	3.5849	3.36502	-0.152333	1.11137	-0.204119	Ambient	small subunit ribosomal protein S14
K02469	3.45029	3.53108	3.37019	-0.203625	1.15159	-0.536051	Ambient	DNA gyrase subunit A [EC:5.99.1.3]
K03089	3.45511	3.53573	3.31972	-0.198494	1.1475	-0.338669	Ambient	RNA polymerase sigma-32 factor
K02357	3.46494	3.5137	3.34858	-0.181905	1.13438	-0.270566	Ambient	elongation factor Ts
K06147	3.47552	3.51335	3.41496	-0.0857823	1.06126	-0.24649	Ambient	ATP-binding cassette, subfamily B, bacterial
K03686	3.47807	3.54231	3.41317	-0.155266	1.11363	-0.341877	Ambient	molecular chaperone DnaJ
K21688	3.49198	3.58548	3.41167	-0.165723	1.12173	-0.219363	Ambient	resuscitation-promoting factor RpfB
K00525	3.4925	3.42938	3.56456	0.104743	1.0753	0.342629	Elevated	ribonucleoside-diphosphate reductase alpha chain [EC:1.17.4.1]
K02887	3.50538	3.57371	3.41248	-0.152496	1.11149	-0.256564	Ambient	large subunit ribosomal protein L20
K02961	3.54634	3.78614	3.3052	-0.324641	1.25235	-0.498819	Ambient	small subunit ribosomal protein S17
K02027	3.55361	3.54292	3.57326	0.0528869	1.03734	0.142177	Unaffected	multiple sugar transport system substrate-binding protein
K03544	3.62058	3.54094	3.684	0.116329	1.08397	0.293968	Elevated	ATP-dependent Clp protease ATP-binding subunit ClpX
K02965	3.62183	3.83498	3.51254	-0.219536	1.16436	-0.343465	Ambient	small subunit ribosomal protein S19
K02881	3.6237	3.87931	3.40574	-0.289487	1.22221	-0.426323	Ambient	large subunit ribosomal protein L18
K02959	3.63144	3.60889	3.6619	-0.0594879	1.0421	-0.13908	Unaffected	small subunit ribosomal protein S16
K02600	3.63196	3.65515	3.59347	-0.0665918	1.04724	-0.144243	Unaffected	N utilization substance protein A
K02470	3.63853	3.69927	3.55946	-0.197615	1.1468	-0.413541	Ambient	DNA gyrase subunit B [EC:5.99.1.3]
K00249	3.64245	3.73513	3.57494	-0.160194	1.11744	-0.564575	Ambient	acyl-CoA dehydrogenase [EC:1.3.8.7]
K02990	3.67856	3.83517	3.61087	-0.138072	1.10043	-0.230287	Ambient	small subunit ribosomal protein S6
K00384	3.69665	3.74592	3.60973	-0.139241	1.10133	-0.348919	Ambient	thioredoxin reductase (NADPH) [EC:1.8.1.9]
K02112	3.724	3.8612	3.66022	-0.154658	1.11316	-0.363372	Ambient	F-type H+/Na+-transporting ATPase subunit beta [EC:7.1.2.2 7.2.2.1]
K02892	3.7398	3.97673	3.56717	-0.332704	1.25937	-0.512727	Ambient	large subunit ribosomal protein L23
K02876	3.75197	3.87853	3.46969	-0.334448	1.26089	-0.508839	Ambient	large subunit ribosomal protein L15
K02878	3.76696	3.91407	3.73621	-0.173215	1.12757	-0.232193	Ambient	large subunit ribosomal protein L16
K08166	3.80112	3.88489	3.65942	-0.253603	1.19218	-0.529583	Ambient	MFS transporter, DHA2 family, methylenomycin A resistance protein
K02895	3.81965	3.93838	3.68203	-0.210665	1.15722	-0.295867	Ambient	large subunit ribosomal protein L24
K01858	3.84814	3.95313	3.75176	-0.190272	1.14098	-0.293793	Ambient	myo-inositol-1-phosphate synthase [EC:5.5.1.4]
K03671	3.8689	3.89341	3.79555	-0.0685323	1.04865	-0.104198	Unaffected	thioredoxin 1
K03076	3.86905	3.98387	3.78944	-0.139156	1.10126	-0.266555	Ambient	preprotein translocase subunit SecY
K02111	3.8753	3.82676	3.96482	0.0943819	1.06761	0.223101	Elevated	F-type H+/Na+-transporting ATPase subunit alpha [EC:7.1.2.2 7.2.2.1]
K02863	3.91604	4.07744	3.80963	-0.151525	1.11074	-0.289308	Ambient	large subunit ribosomal protein L1
K05592	3.91822	3.92489	3.73907	-0.358662	1.28224	-0.436882	Ambient	ATP-dependent RNA helicase DeaD [EC:3.6.4.13]
K02601	3.93599	3.99535	3.79626	-0.17074	1.12564	-0.310817	Ambient	transcriptional antiterminator NusG
K02867	3.94173	3.99071	3.88688	-0.181795	1.13429	-0.272778	Ambient	large subunit ribosomal protein L11
K02874	3.96317	4.11966	3.80665	-0.236881	1.17844	-0.352338	Ambient	large subunit ribosomal protein L14
K02994	3.98143	4.19852	3.82256	-0.25696	1.19496	-0.370945	Ambient	small subunit ribosomal protein S8
K03628	3.99184	4.02549	3.90093	-0.134356	1.0976	-0.217435	Ambient	transcription termination factor Rho
K02879	4.02104	4.06417	3.94991	-0.119806	1.08659	-0.168208	Unaffected	large subunit ribosomal protein L17
K02888	4.03598	4.15236	3.87102	-0.271766	1.20728	-0.447612	Ambient	large subunit ribosomal protein L21
K06994	4.05592	4.14706	3.77895	-0.290316	1.22291	-0.454014	Ambient	putative drug exporter of the RND superfamily
K03286	4.08737	3.97921	4.24254	0.299981	1.23113	0.529171	Elevated	OmpA-OmpF porin, OOP family
K03695	4.11123	4.11603	4.10929	-0.0484068	1.03412	-0.102763	Unaffected	ATP-dependent Clp protease ATP-binding subunit ClpB
K02933	4.14302	4.33075	3.932	-0.320774	1.249	-0.435748	Ambient	large subunit ribosomal protein L6
K02988	4.14645	4.32656	3.83908	-0.396695	1.31649	-0.472963	Ambient	small subunit ribosomal protein S5
K01251	4.1487	4.19312	4.03215	-0.12794	1.09273	-0.217102	Ambient	adenosylhomocysteinase [EC:3.3.1.1]
K02931	4.24604	4.46865	4.08928	-0.220025	1.16475	-0.357985	Ambient	large subunit ribosomal protein L5
K02948	4.24614	4.3136	4.16757	-0.116191	1.08387	-0.181638	Unaffected	small subunit ribosomal protein S11
K03070	4.26441	4.26744	4.23277	-0.0649682	1.04606	-0.178269	Unaffected	preprotein translocase subunit SecA
K02926	4.27779	4.35695	4.09473	-0.214299	1.16014	-0.343019	Ambient	large subunit ribosomal protein L4
K02967	4.29874	4.38534	4.25444	-0.238343	1.17964	-0.372873	Ambient	small subunit ribosomal protein S2
K02890	4.30397	4.25068	4.31564	0.0977275	1.07009	0.124589	Unaffected	large subunit ribosomal protein L22
K02992	4.34599	4.41218	4.28106	-0.148444	1.10837	-0.230455	Ambient	small subunit ribosomal protein S7
K02518	4.36164	4.46146	4.20006	-0.221155	1.16567	-0.364616	Ambient	translation initiation factor IF-1
K12132	4.38482	4.30213	4.45872	0.171297	1.12607	0.503738	Elevated	eukaryotic-like serine/threonine-protein kinase [EC:2.7.11.1]
K02946	4.43334	4.56082	4.31949	-0.252277	1.19109	-0.452188	Ambient	small subunit ribosomal protein S10
K07736	4.46999	4.5253	4.34685	-0.198147	1.14722	-0.413677	Ambient	CarD family transcriptional regulator
K02864	4.54677	4.69676	4.42384	-0.30784	1.23785	-0.385267	Ambient	large subunit ribosomal protein L10
K02986	4.57254	4.59553	4.40154	-0.307303	1.23739	-0.458938	Ambient	small subunit ribosomal protein S4
K02935	4.57308	4.65295	4.46248	-0.211051	1.15753	-0.340347	Ambient	large subunit ribosomal protein L7/L12
K04771	4.5792	4.62295	4.54252	-0.051537	1.03637	-0.128219	Unaffected	serine protease Do [EC:3.4.21.107]
K02952	4.59773	4.65604	4.56418	-0.0615749	1.0436	-0.110253	Unaffected	small subunit ribosomal protein S13
K02886	4.64515	4.87966	4.56388	-0.158732	1.11631	-0.29675	Ambient	large subunit ribosomal protein L2
K02950	4.69909	4.73062	4.67364	-0.0688119	1.04885	-0.102743	Unaffected	small subunit ribosomal protein S12
K02906	4.71137	4.78216	4.49773	-0.285657	1.21897	-0.543661	Ambient	large subunit ribosomal protein L3
K01999	4.75297	4.71071	4.77363	0.106712	1.07677	0.320295	Elevated	branched-chain amino acid transport system substrate-binding protein
K11927	4.77058	4.82155	4.5359	-0.384551	1.30545	-0.651458	Ambient	ATP-dependent RNA helicase RhlE [EC:3.6.4.13]
K02519	4.84848	4.9954	4.64426	-0.340755	1.26642	-0.660857	Ambient	translation initiation factor IF-2
K03798	4.91296	4.93624	4.86668	-0.0681119	1.04834	-0.162033	Unaffected	cell division protease FtsH [EC:3.4.24.-]
K01338	5.17794	5.19152	5.09444	-0.0569193	1.04024	-0.117318	Unaffected	ATP-dependent Lon protease [EC:3.4.21.53]
K04080	5.20277	5.23447	5.10003	-0.113621	1.08194	-0.202075	Ambient	molecular chaperone IbpA
K03040	5.23428	5.4328	5.12551	-0.146685	1.10702	-0.266645	Ambient	DNA-directed RNA polymerase subunit alpha [EC:2.7.7.6]
K03088	5.37091	5.34952	5.45272	0.0601661	1.04259	0.236183	Elevated	RNA polymerase sigma-70 factor, ECF subfamily
K03704	5.39922	5.66081	5.32267	-0.35037	1.27489	-0.487781	Ambient	cold shock protein (beta-ribbon, CspA family)
K03696	5.50304	5.53009	5.41867	-0.090349	1.06463	-0.199206	Unaffected	ATP-dependent Clp protease ATP-binding subunit ClpC
K00962	5.50722	5.61334	5.11996	-0.416132	1.33435	-0.554685	Ambient	polyribonucleotide nucleotidyltransferase [EC:2.7.7.8]
K02945	5.51753	5.64341	5.48642	-0.131259	1.09525	-0.23529	Ambient	small subunit ribosomal protein S1
K02035	5.83245	5.7572	5.88176	0.0941595	1.06744	0.346121	Elevated	peptide/nickel transport system substrate-binding protein
K02355	5.99759	6.06047	5.88767	-0.11503	1.083	-0.200951	Ambient	elongation factor G
K02358	6.24482	6.3668	6.15223	-0.125813	1.09112	-0.196993	Unaffected	elongation factor Tu
K04043	6.37783	6.41248	6.35403	-0.095137	1.06817	-0.2129	Ambient	molecular chaperone DnaK
K03046	6.81052	6.92778	6.7191	-0.125958	1.09123	-0.193287	Unaffected	DNA-directed RNA polymerase subunit beta' [EC:2.7.7.6]
K03043	6.83019	6.91657	6.76243	-0.089938	1.06432	-0.170158	Unaffected	DNA-directed RNA polymerase subunit beta [EC:2.7.7.6]
K04077	8.39622	8.41364	8.3512	-0.0596976	1.04225	-0.114345	Unaffected	chaperonin GroEL

## Sheet: S2.2 COG
Soil metatranscriptome demonstrates a shift in C, N and S metabolisms of a grassland ecosystem in response to elevated atmospheric CO2
David Rosado-Porto, Stefan Ratering, Gerald Moser, Marianna Deppe, Christoph Müller, Sylvia Schnell
Supplement 2
Tab. S2.2. ALDEx2 results of mapped GenBank COG orthology features using centered log ratio (clr) transformation and the geometric mean abundance of all features
Affected features under elevated CO2 conditions.
Affected features under ambient CO2 conditions.
Features with absolute efffect size greater than 0.8
Features with absolute efffect size greater than 0.5
Features with absolute efffect size greater than 0.2
COG orthology	Median clr value	Median clr value amb. Green	Median clr value ele. Green	Median difference between conditions	Fold Change	Aldex effect size	Stimulated	COG category	Name
ENOG41129YV	-2.24494	-1.38183	-3.3675	-1.51357	2.85516	-0.361919	Ambient	Amino acid transport and metabolism	ethanolamine utilization protein EutN carboxysome structural protein Ccml
ENOG41123MR	-1.92639	-3.73261	-1.03678	2.32849	5.0228	0.609888	Elevated	Amino acid transport and metabolism	(ABC) transporter
ENOG41123JT	-2.47979	-2.12406	-2.8443	-0.579414	1.49424	-0.120249	Unaffected	Amino acid transport and metabolism	ABC transporter substrate-binding protein
ENOG4111XMH	0.800654	0.760074	0.881063	0.196707	1.14608	0.120922	Unaffected	Amino acid transport and metabolism
ENOG4111VJ6	-2.39397	-2.92859	-2.02985	0.966414	1.95398	0.202754	Elevated	Amino acid transport and metabolism	arginase agmatinase formiminoglutamase
ENOG4111TCW	2.07256	1.68947	2.25929	0.655065	1.57469	0.268573	Elevated	Amino acid transport and metabolism	ACT domain
ENOG4111M19	-1.95569	-3.07027	-1.27921	1.73936	3.33887	0.465967	Elevated	Amino acid transport and metabolism	ABC transporter (permease)
ENOG4111IMY	-2.33076	-2.96235	-1.76754	0.864863	1.82117	0.189752	Unaffected	Amino acid transport and metabolism	Ectoine hydroxyectoine ABC transporter solute-binding protein
ENOG4111HQV	-1.80023	-1.32	-2.5365	-0.996523	1.99519	-0.255877	Ambient	Amino acid transport and metabolism	PBPb
ENOG4111HHU	-0.919053	-0.686465	-1.24867	-0.506025	1.42013	-0.129154	Unaffected	Amino acid transport and metabolism	Extracellular solute-binding protein family 3
ENOG4111HHT	-0.999066	-0.797033	-1.26458	-0.743206	1.67389	-0.209757	Ambient	Amino acid transport and metabolism	alanine racemase
ENOG4111FRH	-2.85309	-2.07004	-3.63933	-1.16808	2.24712	-0.26259	Ambient	Amino acid transport and metabolism	(ABC) transporter
ENOG4111FH1	-1.157	-0.932599	-1.36823	-0.487541	1.40205	-0.164055	Unaffected	Amino acid transport and metabolism	lysine exporter protein LysE YggA
ENOG41117X0	-2.4337	-0.932162	-3.77637	-2.43029	5.39001	-0.576972	Ambient	Amino acid transport and metabolism	(ABC) transporter
ENOG4110PRT	-1.03412	-1.45594	-0.688874	0.854903	1.80864	0.183761	Unaffected	Amino acid transport and metabolism	amino acid
ENOG4110NBE	3.20832	2.8756	3.43727	0.55316	1.4673	0.562968	Elevated	Amino acid transport and metabolism	ABC transporter substrate-binding protein
ENOG410ZVVF	-1.66064	-1.21512	-2.43011	-1.1113	2.16041	-0.312226	Ambient	Amino acid transport and metabolism	Amino acid ABC transporter substrate-binding protein
ENOG410ZR3A	-0.671676	-1.46123	-0.465317	0.942751	1.92219	0.23731	Elevated	Amino acid transport and metabolism	glycine cleavage T protein (aminomethyl transferase)
ENOG410ZKRZ	-1.42224	-2.00914	-0.648594	1.12274	2.1776	0.25845	Elevated	Amino acid transport and metabolism	Inner-membrane translocator
ENOG410ZHQE	-0.855431	-0.799823	-0.932765	-0.185926	1.13755	-0.0576164	Unaffected	Amino acid transport and metabolism	amino acid-binding act
ENOG410Z4H2	-0.915718	-1.00471	-0.862331	0.0198834	1.01388	0.0145458	Unaffected	Amino acid transport and metabolism	Extracellular solute-binding protein family 3
ENOG410YW8B	-2.9859	-3.57565	-2.28452	0.926916	1.90121	0.201672	Elevated	Amino acid transport and metabolism	Branched-chain amino acid transport
ENOG410YMIP	1.77429	2.00322	1.66398	-0.313346	1.24259	-0.250579	Ambient	Amino acid transport and metabolism	dehydrogenase
ENOG410YI6Q	0.854059	0.574951	1.15136	0.51353	1.42754	0.153782	Unaffected	Amino acid transport and metabolism	extracellular ligand-binding receptor
ENOG410YHUR	-2.14835	-1.85051	-2.49599	-0.615099	1.53166	-0.113443	Unaffected	Amino acid transport and metabolism	Extracellular solute-binding protein family 3
ENOG410YFQE	1.37628	1.28673	1.46295	0.192217	1.14252	0.224669	Elevated	Amino acid transport and metabolism	peptidase S51 dipeptidase E
ENOG410YF6X	-3.20371	-4.17783	-2.23519	1.55378	2.93586	0.390369	Elevated	Amino acid transport and metabolism	saccharopine dehydrogenase
ENOG410YCMU	-0.505763	-0.430223	-0.587117	-0.225857	1.16947	-0.0883009	Unaffected	Amino acid transport and metabolism	amino acid transporter
ENOG410YAJ8	-2.59398	-3.00234	-2.26273	0.304742	1.2352	0.057664	Unaffected	Amino acid transport and metabolism	Methylenetetrahydrofolate reductase
ENOG410Y38I	0.427599	0.211329	0.693963	0.48134	1.39604	0.150533	Unaffected	Amino acid transport and metabolism	amino acid AbC transporter
ENOG410Y2A5	-2.63589	-3.25367	-2.18325	0.694792	1.61865	0.152884	Unaffected	Amino acid transport and metabolism	Methylenetetrahydrofolate reductase
ENOG410XZDR	-2.27787	-2.00679	-2.46746	-0.313594	1.2428	-0.0606978	Unaffected	Amino acid transport and metabolism	amine oxidase
ENOG410XX9W	-2.25384	-1.74745	-2.68995	-0.73732	1.66708	-0.16451	Unaffected	Amino acid transport and metabolism	Dehydratase
ENOG410XTBH	-0.738532	-1.20042	-0.320124	0.712083	1.63817	0.211198	Elevated	Amino acid transport and metabolism	Branched-chain amino acid ABC transporter periplasmic
ENOG410XS84	-2.46138	-2.73611	-2.25757	0.390649	1.31098	0.0803845	Unaffected	Amino acid transport and metabolism	amine oxidase
ENOG410XS4E	-1.70315	-1.77631	-1.59856	0.117229	1.08465	0.0276399	Unaffected	Amino acid transport and metabolism	Microcompartments protein
ENOG410XRYX	-0.119571	0.105947	-0.414307	-0.42255	1.34029	-0.255184	Ambient	Amino acid transport and metabolism	dihydrodipicolinate
ENOG410XR35	-1.88247	-2.06309	-1.70247	-0.089774	1.0642	-0.0148251	Unaffected	Amino acid transport and metabolism	Amino acid abc transporter
ENOG410XQMM	2.2006	2.40961	2.09145	-0.251895	1.19077	-0.288145	Ambient	Amino acid transport and metabolism	Sarcosine oxidase (Beta subunit)
ENOG410XQIW	-2.62537	-3.29124	-2.056	0.97552	1.96635	0.225651	Elevated	Amino acid transport and metabolism	(ABC) transporter
ENOG410XQH4	3.06324	2.9584	3.19406	0.129075	1.09359	0.201702	Elevated	Amino acid transport and metabolism	extracellular ligand-binding receptor
ENOG410XQDN	0.223117	-1.02924	1.06575	1.83095	3.55771	0.539468	Elevated	Amino acid transport and metabolism	Zinc carboxypeptidase
ENOG410XPYH	-2.93938	-2.36745	-3.59485	-1.08455	2.12072	-0.237578	Ambient	Amino acid transport and metabolism	Xaa-pro aminopeptidase family enzyme
ENOG410XPUZ	-1.08864	-1.48583	-0.7517	0.60161	1.51741	0.124285	Unaffected	Amino acid transport and metabolism	Removes N-terminal dipeptides sequentially from polypeptides having unsubstituted N-termini provided that the penultimate residue is proline (By similarity)
ENOG410XPTE	2.51003	2.41306	2.62463	0.17412	1.12828	0.254586	Elevated	Amino acid transport and metabolism	Catalyzes the covalent attachment of the prokaryotic ubiquitin-like protein modifier Pup to the proteasomal substrate proteins, thereby targeting them for proteasomal degradation, This tagging system is termed pupylation, The ligation reaction involves the side-chain carboxylate of the C-terminal glutamate of Pup and the side-chain amino group of a substrate lysine (By similarity)
ENOG410XPKQ	-0.421705	-1.74996	0.192043	1.78683	3.45055	0.519324	Elevated	Amino acid transport and metabolism	proline iminopeptidase
ENOG410XPCZ	0.351132	0.391781	0.306959	-0.00938893	1.00653	-0.00424424	Unaffected	Amino acid transport and metabolism	amino acid ABC transporter
ENOG410XPCX	0.254071	0.193913	0.28488	0.061043	1.04322	0.016369	Unaffected	Amino acid transport and metabolism	ABC transporter substrate-binding protein
ENOG410XP9R	1.1712	1.2724	1.10902	-0.127498	1.0924	-0.088412	Unaffected	Amino acid transport and metabolism	amidohydrolase
ENOG410XP25	-2.65639	-1.67766	-3.39878	-1.6735	3.18987	-0.314177	Ambient	Amino acid transport and metabolism	extracellular solute-binding protein
ENOG410XP0X	-0.0482479	-0.190502	0.0389863	0.267262	1.20352	0.108095	Unaffected	Amino acid transport and metabolism	extracellular ligand-binding receptor
ENOG410XNWR	2.70011	2.32758	2.97093	0.632294	1.55003	0.740891	Elevated	Amino acid transport and metabolism	ABC transporter substrate-binding protein
COG5425	-1.57892	-0.879205	-2.43917	-1.36546	2.57658	-0.279785	Ambient	Amino acid transport and metabolism	Usg protein, probable subunit of phosphoribosylanthranilate isomerase
COG4992	4.48951	4.57266	4.35492	-0.233189	1.17543	-0.574558	Ambient	Amino acid transport and metabolism	Ornithine/acetylornithine aminotransferase
COG4819	-1.00971	-1.23622	-0.726912	0.376982	1.29862	0.0857821	Unaffected	Amino acid transport and metabolism	Ethanolamine utilization protein, possible chaperonin protecting lyase from inhibition
COG4690	-2.51291	-2.91014	-2.07545	0.601503	1.5173	0.128801	Unaffected	Amino acid transport and metabolism	Dipeptidase
COG4608	4.24416	4.25229	4.22727	-0.0205465	1.01434	-0.0502307	Unaffected	Amino acid transport and metabolism	ABC-type oligopeptide transport system, ATPase component
COG4598	-1.07241	-0.266585	-2.1155	-1.5101	2.8483	-0.265465	Ambient	Amino acid transport and metabolism	ABC-type histidine transport system, ATPase component
COG4597	-0.938479	-0.952954	-0.908952	0.0527175	1.03722	0.0117079	Unaffected	Amino acid transport and metabolism	ABC-type amino acid transport system, permease component
COG4583	0.390422	0.57078	0.123491	-0.343446	1.26878	-0.117266	Unaffected	Amino acid transport and metabolism	Sarcosine oxidase gamma subunit
COG4448	1.5251	1.6406	1.40752	-0.138807	1.10099	-0.120386	Unaffected	Amino acid transport and metabolism	L-asparaginase II
COG4413	-1.70064	-0.742354	-2.77074	-2.10062	4.28894	-0.576364	Ambient	Amino acid transport and metabolism	Urea transporter
COG4401	-0.484021	-0.093846	-1.10702	-0.825129	1.77169	-0.232959	Ambient	Amino acid transport and metabolism	Chorismate mutase
COG4359	-1.92119	-1.17607	-3.19325	-1.73205	3.322	-0.356911	Ambient	Amino acid transport and metabolism	Uncharacterized conserved protein, possibly involved in methylthioadenosine recycling
COG4311	0.0390689	-0.16989	0.277297	0.480208	1.39495	0.254771	Elevated	Amino acid transport and metabolism	Sarcosine oxidase delta subunit
COG4303	0.182049	-0.218872	0.403661	0.584623	1.49965	0.345412	Elevated	Amino acid transport and metabolism	Ethanolamine ammonia-lyase, large subunit
COG4302	-2.12774	-2.50831	-1.91237	0.416231	1.33444	0.114442	Unaffected	Amino acid transport and metabolism	Ethanolamine ammonia-lyase, small subunit
COG4215	-2.15794	-2.76662	-1.81835	0.866119	1.82275	0.187556	Unaffected	Amino acid transport and metabolism	ABC-type arginine transport system, permease component
COG4177	3.73279	3.71039	3.7689	0.0995353	1.07143	0.178025	Unaffected	Amino acid transport and metabolism	ABC-type branched-chain amino acid transport system, permease component
COG4176	1.78968	1.93731	1.53087	-0.357678	1.28136	-0.296433	Ambient	Amino acid transport and metabolism	ABC-type proline/glycine betaine transport system, permease component
COG4175	0.947137	0.475494	1.1689	0.616856	1.53353	0.452805	Elevated	Amino acid transport and metabolism	ABC-type proline/glycine betaine transport system, ATPase component
COG4166	6.22164	6.21381	6.26151	0.0578694	1.04093	0.129428	Unaffected	Amino acid transport and metabolism	ABC-type oligopeptide transport system, periplasmic component
COG4126	-0.760804	-0.520094	-0.890443	-0.257798	1.19565	-0.0554144	Unaffected	Amino acid transport and metabolism	Hydantoin racemase
COG4091	2.35565	2.16181	2.55876	0.357585	1.28128	0.263063	Elevated	Amino acid transport and metabolism	Predicted homoserine dehydrogenase
COG3977	-2.21183	-2.25186	-2.19288	-0.056623	1.04003	-0.010658	Unaffected	Amino acid transport and metabolism	Alanine-alpha-ketoisovalerate (or valine-pyruvate) aminotransferase
COG3962	1.93476	1.85674	2.07676	0.232332	1.17473	0.216857	Elevated	Amino acid transport and metabolism	Acetolactate synthase
COG3938	0.62741	0.637901	0.613366	-0.135975	1.09883	-0.0497407	Unaffected	Amino acid transport and metabolism	Proline racemase
COG3931	-2.41863	-1.92486	-3.01538	-0.429939	1.34718	-0.0812923	Unaffected	Amino acid transport and metabolism	Predicted N-formylglutamate amidohydrolase
COG3869	1.57501	1.4059	1.79362	0.409514	1.32824	0.384581	Elevated	Amino acid transport and metabolism	Arginine kinase
COG3844	1.17342	1.32545	1.02213	-0.171265	1.12605	-0.142788	Unaffected	Amino acid transport and metabolism	Kynureninase
COG3842	4.24523	4.26268	4.21254	-0.051562	1.03639	-0.092237	Unaffected	Amino acid transport and metabolism	ABC-type spermidine/putrescine transport systems, ATPase components
COG3741	0.151047	-0.0388072	0.297927	0.447593	1.36376	0.242175	Elevated	Amino acid transport and metabolism	N-formylglutamate amidohydrolase
COG3724	-2.64669	-3.16376	-2.10376	0.821506	1.76725	0.164668	Unaffected	Amino acid transport and metabolism	Succinylarginine dihydrolase
COG3705	0.314998	0.423166	0.212711	-0.282123	1.21598	-0.244063	Ambient	Amino acid transport and metabolism	ATP phosphoribosyltransferase involved in histidine biosynthesis
COG3643	-0.745075	-0.323434	-1.65535	-1.30853	2.47688	-0.420418	Ambient	Amino acid transport and metabolism	Glutamate formiminotransferase
COG3616	2.10692	2.18602	2.03493	-0.171136	1.12594	-0.220386	Ambient	Amino acid transport and metabolism	Predicted amino acid aldolase or racemase
COG3591	-1.32897	-1.85301	-1.06483	0.990723	1.98718	0.251152	Elevated	Amino acid transport and metabolism	V8-like Glu-specific endopeptidase
COG3579	0.0150004	-0.285023	0.398589	0.318889	1.24737	0.0986079	Unaffected	Amino acid transport and metabolism	Aminopeptidase C
COG3483	0.949556	0.906366	0.998286	0.00870637	1.00605	0.00742587	Unaffected	Amino acid transport and metabolism	Tryptophan 2,3-dioxygenase (vermilion)
COG3457	-0.648322	-0.193692	-1.10524	-0.863802	1.81983	-0.397571	Ambient	Amino acid transport and metabolism	Predicted amino acid racemase
COG3404	-0.836703	-0.485559	-1.24967	-0.879101	1.83923	-0.310171	Ambient	Amino acid transport and metabolism	Methenyl tetrahydrofolate cyclohydrolase
COG3340	0.428118	0.551008	0.33454	-0.0920568	1.06589	-0.0336389	Unaffected	Amino acid transport and metabolism	Peptidase E
COG3227	3.02304	2.91912	3.15831	0.226008	1.16959	0.331993	Elevated	Amino acid transport and metabolism	Zinc metalloprotease (elastase)
COG3200	3.48496	3.58362	3.37391	-0.196598	1.14599	-0.291111	Ambient	Amino acid transport and metabolism	3-deoxy-D-arabino-heptulosonate 7-phosphate (DAHP) synthase
COG3186	2.72277	2.85213	2.53354	-0.281062	1.21509	-0.337817	Ambient	Amino acid transport and metabolism	Phenylalanine-4-hydroxylase
COG3104	2.19048	2.06151	2.36015	0.264533	1.20125	0.317805	Elevated	Amino acid transport and metabolism	Dipeptide/tripeptide permease
COG3033	-0.593527	-0.592053	-0.708474	0.0926841	1.06635	0.0167817	Unaffected	Amino acid transport and metabolism	Tryptophanase
COG2987	3.17593	3.3687	2.77643	-0.610424	1.52671	-0.864561	Ambient	Amino acid transport and metabolism	Urocanate hydratase
COG2986	3.23872	3.43807	2.91329	-0.503434	1.41758	-0.649939	Ambient	Amino acid transport and metabolism	Histidine ammonia-lyase
COG2957	0.257748	0.0483879	0.453412	0.11729	1.0847	0.0324255	Unaffected	Amino acid transport and metabolism	Peptidylarginine deiminase and related enzymes
COG2939	0.677138	0.710282	0.602477	-0.131382	1.09534	-0.0879502	Unaffected	Amino acid transport and metabolism	Carboxypeptidase C (cathepsin A)
COG2902	3.56507	3.53464	3.59252	0.0802728	1.05722	0.158837	Unaffected	Amino acid transport and metabolism	NAD-specific glutamate dehydrogenase
COG2876	2.6027	2.62466	2.56016	0.0427207	1.03005	0.0590626	Unaffected	Amino acid transport and metabolism	3-deoxy-D-arabino-heptulosonate 7-phosphate (DAHP) synthase
COG2873	2.49984	2.34953	2.58437	0.270305	1.20606	0.425874	Elevated	Amino acid transport and metabolism	O-acetylhomoserine sulfhydrylase
COG2866	3.01135	3.03954	2.96097	-0.0369717	1.02596	-0.0770812	Unaffected	Amino acid transport and metabolism	Predicted carboxypeptidase
COG2856	-1.12072	-1.39268	-0.961831	0.406766	1.32571	0.152477	Unaffected	Amino acid transport and metabolism	Predicted Zn peptidase
COG2755	2.5821	2.38066	2.72516	0.309671	1.23942	0.49125	Elevated	Amino acid transport and metabolism	Lysophospholipase L1 and related esterases
COG2716	-1.56924	-1.07944	-1.9841	-0.83463	1.7834	-0.196596	Unaffected	Amino acid transport and metabolism	Glycine cleavage system regulatory protein
COG2515	0.619494	0.901296	0.129881	-0.694356	1.61816	-0.41035	Ambient	Amino acid transport and metabolism	1-aminocyclopropane-1-carboxylate deaminase
COG2423	2.46906	2.28259	2.59118	0.32112	1.2493	0.446706	Elevated	Amino acid transport and metabolism	Predicted ornithine cyclodeaminase, mu-crystallin homolog
COG2362	-0.177223	-1.10421	0.177001	1.39889	2.63699	0.514247	Elevated	Amino acid transport and metabolism	D-aminopeptidase
COG2355	1.20877	1.52154	0.582238	-0.71585	1.64245	-0.521686	Ambient	Amino acid transport and metabolism	Zn-dependent dipeptidase, microsomal dipeptidase homolog
COG2317	1.35738	1.1808	1.49901	0.260869	1.1982	0.20403	Elevated	Amino acid transport and metabolism	Zn-dependent carboxypeptidase
COG2309	2.78294	2.65982	2.91695	0.307295	1.23739	0.395256	Elevated	Amino acid transport and metabolism	Leucyl aminopeptidase (aminopeptidase T)
COG2303	4.88859	4.82618	4.97235	0.13084	1.09493	0.505004	Elevated	Amino acid transport and metabolism	Choline dehydrogenase and related flavoproteins
COG2235	1.48065	1.25778	1.67286	0.512534	1.42655	0.391537	Elevated	Amino acid transport and metabolism	Arginine deiminase
COG2195	1.77826	1.40806	2.0144	0.535652	1.4496	0.629181	Elevated	Amino acid transport and metabolism	Di- and tripeptidases
COG2171	2.04285	1.96309	2.09914	0.0772129	1.05498	0.0794443	Unaffected	Amino acid transport and metabolism	Tetrahydrodipicolinate N-succinyltransferase
COG2113	2.99418	2.87501	3.07969	0.163875	1.12029	0.134196	Unaffected	Amino acid transport and metabolism	ABC-type proline/glycine betaine transport systems, periplasmic components
COG2066	1.36923	1.42058	1.255	-0.145958	1.10647	-0.120188	Unaffected	Amino acid transport and metabolism	Glutaminase
COG2049	1.91003	1.7706	2.00525	0.230687	1.17339	0.273469	Elevated	Amino acid transport and metabolism	Allophanate hydrolase subunit 1
COG2040	1.27776	1.38111	1.15566	-0.069485	1.04934	-0.0706217	Unaffected	Amino acid transport and metabolism	Homocysteine/selenocysteine methylase (S-methylmethionine-dependent)
COG2021	2.07757	2.07407	2.08362	0.0381453	1.02679	0.020815	Unaffected	Amino acid transport and metabolism	Homoserine acetyltransferase
COG2008	2.2871	2.1335	2.44533	0.240538	1.18143	0.351372	Elevated	Amino acid transport and metabolism	Threonine aldolase
COG1984	0.801959	0.69659	0.847333	-0.113692	1.08199	-0.0672211	Unaffected	Amino acid transport and metabolism	Allophanate hydrolase subunit 2
COG1982	2.68582	2.62155	2.76635	0.172084	1.12669	0.240623	Elevated	Amino acid transport and metabolism	Arginine/lysine/ornithine decarboxylases
COG1921	1.26612	1.38085	1.12725	-0.166867	1.12262	-0.10839	Unaffected	Amino acid transport and metabolism	Selenocysteine synthase [seryl-tRNASer selenium transferase]
COG1897	-1.29803	-1.00663	-1.603	-0.544969	1.45899	-0.16833	Unaffected	Amino acid transport and metabolism	Homoserine trans-succinylase
COG1834	1.88262	1.95483	1.80189	-0.140046	1.10194	-0.133245	Unaffected	Amino acid transport and metabolism	N-Dimethylarginine dimethylaminohydrolase
COG1812	-2.52694	-3.34123	-1.88298	1.10983	2.15821	0.194937	Unaffected	Amino acid transport and metabolism	Archaeal S-adenosylmethionine synthetase
COG1775	-1.45553	-1.66394	-0.864024	0.869973	1.82763	0.16172	Unaffected	Amino acid transport and metabolism	Benzoyl-CoA reductase/2-hydroxyglutaryl-CoA dehydratase subunit, BcrC/BadD/HgdB
COG1770	2.31274	2.47369	2.1024	-0.203552	1.15153	-0.162662	Unaffected	Amino acid transport and metabolism	Protease II
COG1760	2.73366	2.96448	2.56797	-0.314011	1.24316	-0.351779	Ambient	Amino acid transport and metabolism	L-serine deaminase
COG1748	2.29537	2.47379	2.00689	-0.44687	1.36308	-0.528945	Ambient	Amino acid transport and metabolism	Saccharopine dehydrogenase and related proteins
COG1703	2.47676	2.47546	2.47952	-0.0297951	1.02087	-0.0542997	Unaffected	Amino acid transport and metabolism	Putative periplasmic protein kinase ArgK and related GTPases of G3E family
COG1605	1.39092	1.44757	1.29826	-0.0881369	1.063	-0.0430486	Unaffected	Amino acid transport and metabolism	Chorismate mutase
COG1586	2.0233	2.01086	2.04905	0.10604	1.07627	0.104577	Unaffected	Amino acid transport and metabolism	S-adenosylmethionine decarboxylase
COG1509	3.45984	3.51538	3.38181	-0.0979878	1.07028	-0.167598	Unaffected	Amino acid transport and metabolism	Lysine 2,3-aminomutase
COG1506	4.25316	4.20687	4.28369	0.0311843	1.02185	0.0649419	Unaffected	Amino acid transport and metabolism	Dipeptidyl aminopeptidases/acylaminoacyl-peptidases
COG1505	2.11247	1.77117	2.42164	0.622982	1.54006	0.707318	Elevated	Amino acid transport and metabolism	Serine proteases of the peptidase family S9A
COG1448	0.0442025	0.434912	-0.709908	-1.13286	2.19293	-0.415199	Ambient	Amino acid transport and metabolism	Aspartate/tyrosine/aromatic aminotransferase
COG1446	0.416682	0.170488	0.621834	0.36487	1.28777	0.150866	Unaffected	Amino acid transport and metabolism	Asparaginase
COG1410	4.69055	4.70609	4.66265	-0.0865495	1.06183	-0.208421	Ambient	Amino acid transport and metabolism	Methionine synthase I, cobalamin-binding domain
COG1364	2.71105	2.71231	2.71042	-0.0393861	1.02768	-0.0644199	Unaffected	Amino acid transport and metabolism	N-acetylglutamate synthase (N-acetylornithine aminotransferase)
COG1362	-2.65894	-1.0625	-3.88544	-1.99037	3.97339	-0.371185	Ambient	Amino acid transport and metabolism	Aspartyl aminopeptidase
COG1305	4.41176	4.47082	4.36149	-0.116766	1.0843	-0.230228	Ambient	Amino acid transport and metabolism	Transglutaminase-like enzymes, putative cysteine proteases
COG1296	0.164032	0.612688	-0.246217	-0.990514	1.98689	-0.449533	Ambient	Amino acid transport and metabolism	Predicted branched-chain amino acid permease (azaleucine resistance)
COG1280	1.61043	1.50027	1.71777	0.201402	1.14982	0.14883	Unaffected	Amino acid transport and metabolism	Putative threonine efflux protein
COG1246	0.0788883	0.213252	-0.0945343	-0.292822	1.22503	-0.131353	Unaffected	Amino acid transport and metabolism	N-acetylglutamate synthase and related acetyltransferases
COG1231	1.3511	1.09254	1.56494	0.530175	1.4441	0.499965	Elevated	Amino acid transport and metabolism	Monoamine oxidase
COG1177	2.37418	2.16526	2.64483	0.424924	1.3425	0.505472	Elevated	Amino acid transport and metabolism	ABC-type spermidine/putrescine transport system, permease component II
COG1176	3.05409	3.00578	3.09562	0.0752898	1.05357	0.0892217	Unaffected	Amino acid transport and metabolism	ABC-type spermidine/putrescine transport system, permease component I
COG1174	1.32555	1.16342	1.57437	0.533965	1.4479	0.276579	Elevated	Amino acid transport and metabolism	ABC-type proline/glycine betaine transport systems, permease component
COG1171	3.29612	3.20277	3.3924	0.180136	1.13299	0.338528	Elevated	Amino acid transport and metabolism	Threonine dehydratase
COG1168	-0.395926	0.0997919	-1.66976	-1.3345	2.52187	-0.37072	Ambient	Amino acid transport and metabolism	Bifunctional PLP-dependent enzyme with beta-cystathionase and maltose regulon repressor activities
COG1166	2.31248	2.31829	2.30891	0.161964	1.11881	0.080791	Unaffected	Amino acid transport and metabolism	Arginine decarboxylase (spermidine biosynthesis)
COG1164	2.82547	2.82547	2.82582	-0.0206109	1.01439	-0.0215103	Unaffected	Amino acid transport and metabolism	Oligoendopeptidase F
COG1126	2.61073	2.7001	2.56067	-0.114344	1.08248	-0.133629	Unaffected	Amino acid transport and metabolism	ABC-type polar amino acid transport system, ATPase component
COG1125	1.45357	1.14528	1.65777	0.483579	1.39821	0.413192	Elevated	Amino acid transport and metabolism	ABC-type proline/glycine betaine transport systems, ATPase components
COG1113	2.19344	2.34189	2.08132	-0.163391	1.11992	-0.177637	Unaffected	Amino acid transport and metabolism	Gamma-aminobutyrate permease and related permeases
COG1104	4.30407	4.28318	4.32479	0.0629747	1.04462	0.145326	Unaffected	Amino acid transport and metabolism	Cysteine sulfinate desulfinase/cysteine desulfurase and related enzymes
COG1045	2.50349	2.61968	2.35006	-0.293316	1.22545	-0.375823	Ambient	Amino acid transport and metabolism	Serine acetyltransferase
COG1027	3.38773	3.43754	3.29988	0.0346687	1.02432	0.0261885	Unaffected	Amino acid transport and metabolism	Aspartate ammonia-lyase
COG1003	3.9558	4.00072	3.79791	-0.108349	1.07799	-0.143486	Unaffected	Amino acid transport and metabolism	Glycine cleavage system protein P (pyridoxal-binding), C-terminal domain
COG0833	-0.808554	-0.649977	-0.997659	-0.375299	1.29711	-0.138783	Unaffected	Amino acid transport and metabolism	Amino acid transporters
COG0832	0.403784	0.282223	0.542066	0.434863	1.35178	0.245031	Elevated	Amino acid transport and metabolism	Urea amidohydrolase (urease) beta subunit
COG0831	1.42605	1.51487	1.1656	-0.335519	1.26183	-0.256582	Ambient	Amino acid transport and metabolism	Urea amidohydrolase (urease) gamma subunit
COG0814	2.31244	2.1432	2.4962	0.165067	1.12122	0.12325	Unaffected	Amino acid transport and metabolism	Amino acid permeases
COG0804	2.90898	2.83166	2.99852	0.222655	1.16688	0.232909	Elevated	Amino acid transport and metabolism	Urea amidohydrolase (urease) alpha subunit
COG0765	2.67441	2.69922	2.6483	-0.0395485	1.02779	-0.0502798	Unaffected	Amino acid transport and metabolism	ABC-type amino acid transport system, permease component
COG0757	1.60981	1.96615	1.10906	-0.832009	1.78016	-0.838886	Ambient	Amino acid transport and metabolism	3-dehydroquinate dehydratase II
COG0747	7.39239	7.3325	7.43681	0.055639	1.03932	0.144966	Unaffected	Amino acid transport and metabolism	ABC-type dipeptide transport system, periplasmic component
COG0722	1.59852	1.58537	1.61888	-0.000888326	1.00062	-0.000999105	Unaffected	Amino acid transport and metabolism	3-deoxy-D-arabino-heptulosonate 7-phosphate (DAHP) synthase
COG0710	-1.4702	-1.28277	-1.60931	-0.468881	1.38404	-0.154704	Unaffected	Amino acid transport and metabolism	3-dehydroquinate dehydratase
COG0709	2.07098	2.13692	2.02135	-0.226548	1.17003	-0.298895	Ambient	Amino acid transport and metabolism	Selenophosphate synthase
COG0703	1.20518	1.15568	1.26522	0.0756838	1.05386	0.0528585	Unaffected	Amino acid transport and metabolism	Shikimate kinase
COG0687	3.722	3.68214	3.74471	0.052143	1.0368	0.0813166	Unaffected	Amino acid transport and metabolism	Spermidine/putrescine-binding periplasmic protein
COG0686	5.04185	5.00608	5.09823	0.0226138	1.0158	0.0309417	Unaffected	Amino acid transport and metabolism	Alanine dehydrogenase
COG0685	3.21788	3.33934	3.10399	-0.234033	1.17612	-0.389068	Ambient	Amino acid transport and metabolism	5,10-methylenetetrahydrofolate reductase
COG0683	6.72591	6.73324	6.71821	0.0331436	1.02324	0.089385	Unaffected	Amino acid transport and metabolism	ABC-type branched-chain amino acid transport systems, periplasmic component
COG0665	4.1732	4.18861	4.16636	-0.0239366	1.01673	-0.0552017	Unaffected	Amino acid transport and metabolism	Glycine/D-amino acid oxidases (deaminating)
COG0646	4.54435	4.611	4.48084	-0.174073	1.12824	-0.411057	Ambient	Amino acid transport and metabolism	Methionine synthase I (cobalamin-dependent), methyltransferase domain
COG0626	3.63469	3.66842	3.59038	-0.0793207	1.05652	-0.170449	Unaffected	Amino acid transport and metabolism	Cystathionine beta-lyases/cystathionine gamma-synthases
COG0624	4.78766	4.80944	4.76206	-0.0624212	1.04422	-0.135067	Unaffected	Amino acid transport and metabolism	Acetylornithine deacetylase/Succinyl-diaminopimelate desuccinylase and related deacylases
COG0620	4.00228	3.87211	4.14869	0.265304	1.20189	0.777277	Elevated	Amino acid transport and metabolism	Methionine synthase II (cobalamin-independent)
COG0560	2.51462	2.51155	2.5154	0.0884625	1.06324	0.111634	Unaffected	Amino acid transport and metabolism	Phosphoserine phosphatase
COG0559	4.14596	4.12828	4.16957	0.00702539	1.00488	0.00726196	Unaffected	Amino acid transport and metabolism	Branched-chain amino acid ABC-type transport system, permease components
COG0549	2.52001	2.53397	2.50626	-0.0273935	1.01917	-0.0218532	Unaffected	Amino acid transport and metabolism	Carbamate kinase
COG0548	2.71502	2.91533	2.48895	-0.444605	1.36094	-0.864952	Ambient	Amino acid transport and metabolism	Acetylglutamate kinase
COG0547	2.41483	2.3234	2.52896	0.206817	1.15414	0.332133	Elevated	Amino acid transport and metabolism	Anthranilate phosphoribosyltransferase
COG0531	5.1311	5.1429	5.12476	-0.031014	1.02173	-0.107852	Unaffected	Amino acid transport and metabolism	Amino acid transporters
COG0527	3.90588	3.92261	3.8863	-0.0275505	1.01928	-0.0681945	Unaffected	Amino acid transport and metabolism	Aspartokinases
COG0520	5.55456	5.60796	5.44774	-0.138075	1.10044	-0.318089	Ambient	Amino acid transport and metabolism	Selenocysteine lyase
COG0509	2.72288	2.69716	2.74905	-0.0327786	1.02298	-0.0345493	Unaffected	Amino acid transport and metabolism	Glycine cleavage system H protein (lipoate-binding)
COG0506	3.08196	3.20427	2.94327	-0.251836	1.19072	-0.330079	Ambient	Amino acid transport and metabolism	Proline dehydrogenase
COG0498	4.35011	4.28968	4.39673	0.124759	1.09033	0.280152	Elevated	Amino acid transport and metabolism	Threonine synthase
COG0460	2.62607	2.74464	2.50996	-0.239549	1.18062	-0.420588	Ambient	Amino acid transport and metabolism	Homoserine dehydrogenase
COG0440	2.96179	3.06943	2.82302	-0.175562	1.1294	-0.246028	Ambient	Amino acid transport and metabolism	Acetolactate synthase, small (regulatory) subunit
COG0436	5.14131	5.09767	5.18397	0.0976837	1.07005	0.257126	Elevated	Amino acid transport and metabolism	Aspartate/tyrosine/aromatic aminotransferase
COG0421	1.0062	1.22845	0.649599	-0.659038	1.57903	-0.457993	Ambient	Amino acid transport and metabolism	Spermidine synthase
COG0411	3.75279	3.66872	3.85706	0.258652	1.19636	0.31006	Elevated	Amino acid transport and metabolism	ABC-type branched-chain amino acid transport systems, ATPase component
COG0410	3.9685	3.99068	3.93319	-0.0171944	1.01199	-0.0231281	Unaffected	Amino acid transport and metabolism	ABC-type branched-chain amino acid transport systems, ATPase component
COG0405	3.54271	3.47966	3.63297	0.102079	1.07332	0.187369	Unaffected	Amino acid transport and metabolism	Gamma-glutamyltransferase
COG0404	4.5664	4.67002	4.41905	-0.252579	1.19134	-0.563678	Ambient	Amino acid transport and metabolism	Glycine cleavage system T protein (aminomethyltransferase)
COG0403	3.9003	4.00343	3.65109	-0.231166	1.17378	-0.383099	Ambient	Amino acid transport and metabolism	Glycine cleavage system protein P (pyridoxal-binding), N-terminal domain
COG0367	4.41289	4.47157	4.33848	-0.111809	1.08058	-0.234698	Ambient	Amino acid transport and metabolism	Asparagine synthase (glutamine-hydrolyzing)
COG0347	3.35429	3.30782	3.39694	0.0719255	1.05112	0.113334	Unaffected	Amino acid transport and metabolism	Nitrogen regulatory protein PII
COG0346	5.30185	5.25791	5.36161	0.135558	1.09852	0.414989	Elevated	Amino acid transport and metabolism	Lactoylglutathione lyase and related lyases
COG0345	2.11122	2.15786	2.07746	-0.119171	1.08611	-0.151665	Unaffected	Amino acid transport and metabolism	Pyrroline-5-carboxylate reductase
COG0339	2.53565	2.77972	2.47251	-0.245549	1.18554	-0.167418	Unaffected	Amino acid transport and metabolism	Zn-dependent oligopeptidases
COG0337	1.96374	1.51944	2.12737	0.466398	1.38166	0.43617	Elevated	Amino acid transport and metabolism	3-dehydroquinate synthetase
COG0334	4.58571	4.64375	4.50055	-0.106289	1.07646	-0.241024	Ambient	Amino acid transport and metabolism	Glutamate dehydrogenase/leucine dehydrogenase
COG0308	4.30164	4.27512	4.31696	0.0199368	1.01392	0.0499375	Unaffected	Amino acid transport and metabolism	Aminopeptidase N
COG0289	2.47984	2.64554	2.28831	-0.382101	1.30324	-0.438134	Ambient	Amino acid transport and metabolism	Dihydrodipicolinate reductase
COG0287	1.69631	1.46216	1.90599	0.492773	1.40715	0.388123	Elevated	Amino acid transport and metabolism	Prephenate dehydrogenase
COG0263	2.22418	2.45019	2.02821	-0.357466	1.28117	-0.474989	Ambient	Amino acid transport and metabolism	Glutamate 5-kinase
COG0260	2.85379	2.8511	2.85494	-0.0619974	1.04391	-0.0841749	Unaffected	Amino acid transport and metabolism	Leucyl aminopeptidase
COG0253	2.21092	2.0657	2.30249	0.231399	1.17397	0.32037	Elevated	Amino acid transport and metabolism	Diaminopimelate epimerase
COG0241	1.0641	0.96942	1.21536	0.260639	1.19801	0.246162	Elevated	Amino acid transport and metabolism	Histidinol phosphatase and related phosphatases
COG0174	5.41909	5.43593	5.40797	-0.00761905	1.0053	-0.0301178	Unaffected	Amino acid transport and metabolism	Glutamine synthetase
COG0169	2.43296	2.34473	2.53962	0.348174	1.27295	0.346564	Elevated	Amino acid transport and metabolism	Shikimate 5-dehydrogenase
COG0165	2.74082	2.82873	2.59965	-0.215246	1.1609	-0.338484	Ambient	Amino acid transport and metabolism	Argininosuccinate lyase
COG0160	5.15792	5.07234	5.22594	0.0894546	1.06397	0.122138	Unaffected	Amino acid transport and metabolism	4-aminobutyrate aminotransferase and related aminotransferases
COG0159	2.22405	2.25587	2.19339	-0.020077	1.01401	-0.0179717	Unaffected	Amino acid transport and metabolism	Tryptophan synthase alpha chain
COG0141	2.67398	2.86143	2.44554	-0.365853	1.28864	-0.58577	Ambient	Amino acid transport and metabolism	Histidinol dehydrogenase
COG0140	0.99699	0.867408	1.12075	0.258748	1.19644	0.203544	Elevated	Amino acid transport and metabolism	Phosphoribosyl-ATP pyrophosphohydrolase
COG0139	1.6846	1.82179	1.52381	0.111561	1.0804	0.0823603	Unaffected	Amino acid transport and metabolism	Phosphoribosyl-AMP cyclohydrolase
COG0137	3.4506	3.42256	3.56084	0.116098	1.0838	0.191024	Unaffected	Amino acid transport and metabolism	Argininosuccinate synthase
COG0136	4.13238	4.14864	4.09354	-0.0666832	1.04731	-0.135705	Unaffected	Amino acid transport and metabolism	Aspartate-semialdehyde dehydrogenase
COG0135	1.13877	1.64915	0.791383	-0.680326	1.6025	-0.458424	Ambient	Amino acid transport and metabolism	Phosphoribosylanthranilate isomerase
COG0134	2.67417	2.86092	2.4584	-0.362421	1.28558	-0.496591	Ambient	Amino acid transport and metabolism	Indole-3-glycerol phosphate synthase
COG0133	3.22649	3.22606	3.22889	0.0211173	1.01475	0.038533	Unaffected	Amino acid transport and metabolism	Tryptophan synthase beta chain
COG0131	2.37447	2.31704	2.44728	0.107262	1.07718	0.16204	Unaffected	Amino acid transport and metabolism	Imidazoleglycerol-phosphate dehydratase
COG0128	2.46691	2.32327	2.58702	0.302251	1.23307	0.393527	Elevated	Amino acid transport and metabolism	5-enolpyruvylshikimate-3-phosphate synthase
COG0119	5.22934	5.23199	5.22284	0.0352752	1.02475	0.079245	Unaffected	Amino acid transport and metabolism	Isopropylmalate/homocitrate/citramalate synthases
COG0118	1.4869	1.77153	1.36792	-0.411236	1.32982	-0.400562	Ambient	Amino acid transport and metabolism	Glutamine amidotransferase
COG0112	4.05998	4.08679	4.03387	-0.0960877	1.06887	-0.208459	Ambient	Amino acid transport and metabolism	Glycine/serine hydroxymethyltransferase
COG0107	1.70111	1.72368	1.68003	-0.0218712	1.01528	-0.0180688	Unaffected	Amino acid transport and metabolism	Imidazoleglycerol-phosphate synthase
COG0106	1.84223	1.73654	2.00872	0.29562	1.22741	0.318624	Elevated	Amino acid transport and metabolism	Phosphoribosylformimino-5-aminoimidazole carboxamide ribonucleotide (ProFAR) isomerase
COG0083	1.20821	1.36548	0.97106	-0.355746	1.27965	-0.177368	Unaffected	Amino acid transport and metabolism	Homoserine kinase
COG0082	3.13872	2.98915	3.20873	0.214725	1.16048	0.310558	Elevated	Amino acid transport and metabolism	Chorismate synthase
COG0079	3.35004	3.245	3.45004	0.277974	1.21249	0.448825	Elevated	Amino acid transport and metabolism	Histidinol-phosphate/aromatic aminotransferase and cobyric acid decarboxylase
COG0078	2.97307	2.82058	3.177	0.394134	1.31415	0.631918	Elevated	Amino acid transport and metabolism	Ornithine carbamoyltransferase
COG0077	1.47282	1.39124	1.57958	0.0267649	1.01873	0.0176704	Unaffected	Amino acid transport and metabolism	Prephenate dehydratase
COG0076	3.60063	3.42334	3.71936	0.312973	1.24227	0.52646	Elevated	Amino acid transport and metabolism	Glutamate decarboxylase and related PLP-dependent proteins
COG0075	3.43824	3.32264	3.53598	0.241837	1.1825	0.456093	Elevated	Amino acid transport and metabolism	Serine-pyruvate aminotransferase/archaeal aspartate aminotransferase
COG0070	4.13926	4.03609	4.26727	0.212085	1.15836	0.423707	Elevated	Amino acid transport and metabolism	Glutamate synthase domain 3
COG0069	4.42965	4.38656	4.5005	0.103086	1.07407	0.309721	Elevated	Amino acid transport and metabolism	Glutamate synthase domain 2
COG0067	4.27378	4.1816	4.35825	0.144679	1.10548	0.312547	Elevated	Amino acid transport and metabolism	Glutamate synthase domain 1
COG0066	2.8847	2.94117	2.84355	-0.0902658	1.06457	-0.119567	Unaffected	Amino acid transport and metabolism	3-isopropylmalate dehydratase small subunit
COG0065	4.18586	4.16742	4.20808	0.0399847	1.0281	0.0748077	Unaffected	Amino acid transport and metabolism	3-isopropylmalate dehydratase large subunit
COG0040	2.30771	2.35206	2.24087	-0.0390806	1.02746	-0.0607523	Unaffected	Amino acid transport and metabolism	ATP phosphoribosyltransferase
COG0031	5.02936	5.04826	5.00072	-0.0604687	1.0428	-0.141195	Unaffected	Amino acid transport and metabolism	Cysteine synthase
COG0019	4.8344	4.8141	4.84404	0.0294573	1.02063	0.0593852	Unaffected	Amino acid transport and metabolism	Diaminopimelate decarboxylase
COG0014	2.34937	2.34356	2.35935	0.0174026	1.01214	0.032708	Unaffected	Amino acid transport and metabolism	Gamma-glutamyl phosphate reductase
COG0010	2.66578	2.64871	2.6711	0.0593684	1.04201	0.0605406	Unaffected	Amino acid transport and metabolism	Arginase/agmatinase/formimionoglutamate hydrolase, arginase family
COG0006	4.07102	4.1068	3.99914	-0.0952714	1.06827	-0.193932	Unaffected	Amino acid transport and metabolism	Xaa-Pro aminopeptidase
COG0002	2.92604	2.86526	2.98313	0.142749	1.10401	0.275484	Elevated	Amino acid transport and metabolism	Acetylglutamate semialdehyde dehydrogenase
COG2610	0.986685	1.45724	0.660388	-0.791162	1.73047	-0.42641	Ambient	Amino acid transport and metabolism|Carbohydrate transport and metabolism	H+/gluconate symporter and related permeases
COG1932	2.57013	2.50927	2.6882	0.188609	1.13966	0.274426	Elevated	Amino acid transport and metabolism|Coenzyme metabolism	Phosphoserine aminotransferase
COG0111	4.58211	4.65325	4.53146	-0.103795	1.0746	-0.329323	Ambient	Amino acid transport and metabolism|Coenzyme metabolism	Phosphoglycerate dehydrogenase and related dehydrogenases
COG0473	4.26558	4.2756	4.25451	0.0082331	1.00572	0.0204484	Unaffected	Amino acid transport and metabolism|Energy production and conversion	Isocitrate/isopropylmalate dehydrogenase
COG0462	3.82539	3.80293	3.85385	0.0409369	1.02878	0.0918918	Unaffected	Amino acid transport and metabolism|Nucleotide transport and metabolism	Phosphoribosylpyrophosphate synthetase
COG1167	4.55994	4.53973	4.58967	-0.0596085	1.04218	-0.136426	Unaffected	Amino acid transport and metabolism|Transcription	Transcriptional regulators containing a DNA-binding HTH domain and an aminotransferase domain (MocR family) and their eukaryotic orthologs
ENOG41121W9	-0.48416	-0.665472	-0.281012	0.472051	1.38708	0.153756	Unaffected	Carbohydrate transport and metabolism	phosphocarrier protein Hpr
ENOG411216Q	-2.82167	-2.13389	-3.51274	-1.37516	2.59397	-0.318468	Ambient	Carbohydrate transport and metabolism	Major facilitator superfamily MFS_1
ENOG41120QG	-2.69989	-3.55911	-1.92735	1.52375	2.87537	0.366622	Elevated	Carbohydrate transport and metabolism	extracellular solute-binding protein
ENOG41120BB	-0.94597	-1.12138	-0.860005	0.255611	1.19384	0.060355	Unaffected	Carbohydrate transport and metabolism	ABC transporter substrate-binding protein
ENOG4111Y4H	-2.2735	-3.58101	-1.3097	1.93779	3.83118	0.378653	Elevated	Carbohydrate transport and metabolism
ENOG4111VH6	2.49186	2.41954	2.61442	0.171842	1.1265	0.161154	Unaffected	Carbohydrate transport and metabolism	Extracellular solute-binding protein family 1
ENOG4111UWS	-2.58037	-1.45546	-3.80125	-1.94274	3.84436	-0.425081	Ambient	Carbohydrate transport and metabolism	hydrolase, family 16
ENOG4111RZF	-1.30406	-1.79333	-1.06902	0.640584	1.55896	0.139057	Unaffected	Carbohydrate transport and metabolism	Major facilitator superfamily, (MFS_1)
ENOG4111RE4	-1.68728	-2.56442	-1.15624	1.33229	2.51803	0.324252	Elevated	Carbohydrate transport and metabolism	Xylose isomerase-like TIM barrel
ENOG4111QBM	-2.38736	-2.2282	-2.64807	-0.0481308	1.03392	-0.00911437	Unaffected	Carbohydrate transport and metabolism	major facilitator superfamily MFS_1
ENOG4111PXN	-3.00465	-1.80865	-3.8156	-1.81272	3.51305	-0.395335	Ambient	Carbohydrate transport and metabolism	Hydrolase
ENOG4111MSR	-2.71299	-2.64901	-2.76546	0.513654	1.42766	0.108897	Unaffected	Carbohydrate transport and metabolism	Major facilitator superfamily MFS_1
ENOG4111MMR	-1.76734	-2.1589	-1.39176	0.735043	1.66445	0.187974	Unaffected	Carbohydrate transport and metabolism
ENOG4111KWE	-0.882691	-1.50031	0.0106553	1.32212	2.50033	0.34841	Elevated	Carbohydrate transport and metabolism	solute-binding protein
ENOG4111JY8	-0.56684	-0.566549	-0.56684	0.132384	1.0961	0.0380551	Unaffected	Carbohydrate transport and metabolism	glycosyl hydrolase family 32
ENOG4111IWJ	-0.579462	-0.542109	-0.612349	-0.0685161	1.04864	-0.0422973	Unaffected	Carbohydrate transport and metabolism	Major Facilitator superfamily
ENOG4111IGZ	-3.10442	-3.60011	-2.53671	1.37331	2.59064	0.271626	Elevated	Carbohydrate transport and metabolism	ROK family
ENOG4111IBE	-2.72606	-2.24837	-3.18917	-1.04999	2.07052	-0.190917	Unaffected	Carbohydrate transport and metabolism	HpcH HpaI aldolase
ENOG4111I7C	-1.53644	-2.6992	-0.977276	1.53716	2.90223	0.398421	Elevated	Carbohydrate transport and metabolism	Major Facilitator Superfamily
ENOG4111I64	-0.875602	-0.799569	-0.933847	-0.152375	1.1114	-0.0536816	Unaffected	Carbohydrate transport and metabolism	sugar-binding protein
ENOG4111I09	-1.55337	-1.0589	-1.87634	-0.658146	1.57805	-0.182547	Unaffected	Carbohydrate transport and metabolism	hydrolase, family 16
ENOG4111HZQ	-2.34959	-2.04339	-2.6407	-0.342402	1.26787	-0.0713833	Unaffected	Carbohydrate transport and metabolism	major facilitator superfamily
ENOG4111HVT	-0.265197	-0.357089	-0.0988702	0.33319	1.2598	0.131539	Unaffected	Carbohydrate transport and metabolism	Major facilitator superfamily MFS_1
ENOG4111GPX	-2.297	-1.89735	-2.6467	-0.690189	1.61349	-0.138375	Unaffected	Carbohydrate transport and metabolism	Xylose isomerase domain protein TIM barrel
ENOG4111GBS	-1.62688	-0.991628	-2.54893	-1.37948	2.60174	-0.354711	Ambient	Carbohydrate transport and metabolism	major facilitator Superfamily
ENOG4111FYD	-2.74397	-3.6593	-1.99232	1.62792	3.09066	0.343799	Elevated	Carbohydrate transport and metabolism	Major Facilitator superfamily
ENOG4111FYC	-3.24508	-2.38859	-4.20169	-1.94257	3.84389	-0.403486	Ambient	Carbohydrate transport and metabolism	ADP-specific Phosphofructokinase/Glucokinase conserved region
ENOG4111FQJ	-1.77664	-1.40797	-2.1449	-0.563823	1.47818	-0.128666	Unaffected	Carbohydrate transport and metabolism	Xylose isomerase domain protein TIM barrel
ENOG4111FNZ	-0.0846647	-0.728239	0.565768	1.15062	2.22009	0.67559	Elevated	Carbohydrate transport and metabolism	Sugar isomerase family protein
ENOG4111FNG	-0.862155	-0.975173	-0.739143	-0.0593691	1.04201	-0.0131934	Unaffected	Carbohydrate transport and metabolism	(ABC) transporter
ENOG4111FEP	1.00889	1.19818	0.759873	-0.452832	1.36872	-0.259159	Ambient	Carbohydrate transport and metabolism	Bacterial extracellular solute-binding protein
ENOG4111EYC	1.0344	1.04397	1.03014	-0.180823	1.13353	-0.113521	Unaffected	Carbohydrate transport and metabolism	(ABC) transporter
ENOG4111CZ4	0.735778	0.475238	0.885035	0.440304	1.35689	0.314211	Elevated	Carbohydrate transport and metabolism
ENOG4111CFA	-0.380456	-0.602528	-0.218555	0.209919	1.15662	0.0508071	Unaffected	Carbohydrate transport and metabolism	Major Facilitator Superfamily protein
ENOG4111C7Z	-2.67457	-2.70158	-2.63747	-0.0240671	1.01682	-0.00636957	Unaffected	Carbohydrate transport and metabolism	ABC transporter (permease)
ENOG41117U2	-1.75753	-0.88215	-3.62033	-2.50603	5.68054	-0.630732	Ambient	Carbohydrate transport and metabolism	transport
ENOG41115BV	-0.131755	-0.222495	-0.0842013	-0.0931214	1.06668	-0.0293068	Unaffected	Carbohydrate transport and metabolism	Binding-protein-dependent transport systems inner membrane component
ENOG4110SXS	0.825471	0.616418	1.05225	0.339821	1.2656	0.291594	Elevated	Carbohydrate transport and metabolism	Xylose isomerase-like TIM barrel
ENOG4110S1W	-2.78311	-2.04633	-3.82063	-1.45115	2.73427	-0.329045	Ambient	Carbohydrate transport and metabolism	beta-amylase
ENOG4110QAQ	-1.56634	-1.63929	-1.50509	0.561319	1.47562	0.120018	Unaffected	Carbohydrate transport and metabolism	ABC transporter (permease)
ENOG4110DP8	0.545251	0.359812	0.738573	0.530721	1.44465	0.38915	Elevated	Carbohydrate transport and metabolism	binding-protein-dependent transport systems inner membrane Component
ENOG4110DHN	-1.01167	-1.04672	-0.969179	0.078234	1.05572	0.0176421	Unaffected	Carbohydrate transport and metabolism	Xylose isomerase-like TIM barrel
ENOG41105XQ	-1.1935	-0.863911	-1.78926	-0.976816	1.96812	-0.245498	Ambient	Carbohydrate transport and metabolism	Major Facilitator
ENOG41102S5	-1.75049	-0.743727	-2.63785	-1.75353	3.37182	-0.409662	Ambient	Carbohydrate transport and metabolism	Glucosamine galactosamine-6-phosphate isomerase
ENOG411020E	-2.00344	-2.24427	-1.51013	0.523132	1.43707	0.116039	Unaffected	Carbohydrate transport and metabolism	Xylose isomerase domain protein TIM barrel
ENOG411017J	-1.48933	-1.20753	-1.7369	-0.541431	1.45542	-0.119197	Unaffected	Carbohydrate transport and metabolism	Major Facilitator superfamily
ENOG411015A	-3.05013	-3.56136	-2.55217	0.573522	1.48815	0.136644	Unaffected	Carbohydrate transport and metabolism	Glycoside hydrolase Family 5
ENOG411011P	-2.47331	-2.18892	-2.79399	-0.454411	1.37022	-0.113172	Unaffected	Carbohydrate transport and metabolism	Bacterial extracellular solute-binding protein, family 7
ENOG410ZZUN	-2.44988	-2.10318	-3.01909	-0.47844	1.39324	-0.0893717	Unaffected	Carbohydrate transport and metabolism	Pectate lyase
ENOG410ZYKV	-1.64466	-1.15346	-2.16425	-1.02828	2.03959	-0.266354	Ambient	Carbohydrate transport and metabolism	Sugar (and other) transporter
ENOG410ZXEF	-0.107751	0.359239	-0.641743	-1.04873	2.06871	-0.539532	Ambient	Carbohydrate transport and metabolism	Major facilitator superfamily MFS_1
ENOG410ZX9B	-2.40748	-2.19563	-2.57891	-0.357977	1.28163	-0.0929517	Unaffected	Carbohydrate transport and metabolism	major facilitator Superfamily
ENOG410ZX7W	-2.82274	-2.04032	-3.62527	-1.29326	2.45081	-0.296674	Ambient	Carbohydrate transport and metabolism	Major Facilitator Superfamily
ENOG410ZWMF	-3.4421	-4.30238	-2.39821	1.91866	3.78073	0.386536	Elevated	Carbohydrate transport and metabolism	Bacterial extracellular solute-binding protein
ENOG410ZW6U	-1.92967	-2.74653	-1.26873	1.35351	2.55532	0.305311	Elevated	Carbohydrate transport and metabolism
ENOG410ZW46	-0.495377	-0.273816	-0.847047	-0.431482	1.34862	-0.116114	Unaffected	Carbohydrate transport and metabolism	Major Facilitator Superfamily
ENOG410ZW3V	-2.80795	-2.0135	-3.35883	-1.00641	2.00891	-0.22298	Ambient	Carbohydrate transport and metabolism	Major facilitator superfamily MFS_1
ENOG410ZVZD	-1.13254	-1.93243	-0.588963	0.760488	1.69406	0.171823	Unaffected	Carbohydrate transport and metabolism	Major Facilitator superfamily
ENOG410ZVVI	-1.11216	-1.26609	-0.973061	0.0826911	1.05899	0.0198017	Unaffected	Carbohydrate transport and metabolism	major facilitator Superfamily
ENOG410ZVV5	1.1539	1.19944	1.11094	-0.0407449	1.02864	-0.0442785	Unaffected	Carbohydrate transport and metabolism	Major Facilitator Superfamily protein
ENOG410ZVQ8	-2.70331	-3.76912	-1.83856	1.45016	2.73238	0.326561	Elevated	Carbohydrate transport and metabolism	major facilitator superfamily
ENOG410ZVNY	0.321111	0.277568	0.482019	0.104988	1.07549	0.0461978	Unaffected	Carbohydrate transport and metabolism	extracellular solute-binding protein, family 1
ENOG410ZVN7	-2.47299	-1.61415	-3.82226	-1.7464	3.35521	-0.380829	Ambient	Carbohydrate transport and metabolism	phosphate transporter
ENOG410ZVMM	-2.5509	-2.13142	-3.02543	-0.780462	1.71768	-0.16504	Unaffected	Carbohydrate transport and metabolism	Glucose transport protein
ENOG410ZVMH	-2.44766	-2.89019	-1.99652	0.928388	1.90315	0.177308	Unaffected	Carbohydrate transport and metabolism	Major facilitator superfamily, (MFS_1)
ENOG410ZVKZ	-2.398	-1.65774	-2.93667	-1.10184	2.14628	-0.227128	Ambient	Carbohydrate transport and metabolism	Endoglycosylceramidase
ENOG410ZVK7	-2.55436	-2.78901	-2.37635	0.380086	1.30142	0.0743081	Unaffected	Carbohydrate transport and metabolism	major facilitator Superfamily
ENOG410ZVK3	0.198233	0.298241	-0.00914305	-0.332358	1.25907	-0.157974	Unaffected	Carbohydrate transport and metabolism	Major Facilitator superfamily
ENOG410ZVJZ	-2.46658	-2.12977	-2.86211	-0.656278	1.57601	-0.154794	Unaffected	Carbohydrate transport and metabolism	Major facilitator superfamily MFS_1
ENOG410ZVIY	-1.33715	-2.24668	-0.761645	1.45377	2.73923	0.391221	Elevated	Carbohydrate transport and metabolism	major facilitator superfamily
ENOG410ZVIE	-0.34191	-0.0358912	-0.629533	-0.605658	1.52167	-0.265913	Ambient	Carbohydrate transport and metabolism	extracellular solute-binding protein
ENOG410ZVI6	-0.830839	-2.22702	-0.107263	2.02914	4.08161	0.541757	Elevated	Carbohydrate transport and metabolism	Major Facilitator superfamily
ENOG410ZVHM	-1.08786	-1.44047	-0.909216	0.329119	1.25625	0.0570021	Unaffected	Carbohydrate transport and metabolism	Major Facilitator Superfamily
ENOG410ZVGU	-2.57242	-2.04845	-3.09691	-0.593852	1.50927	-0.113671	Unaffected	Carbohydrate transport and metabolism	Major Facilitator superfamily
ENOG410ZVGS	-1.2372	-1.04079	-1.38549	-0.228605	1.1717	-0.0645839	Unaffected	Carbohydrate transport and metabolism	Major Facilitator Superfamily
ENOG410ZVGC	-1.74929	-0.997704	-2.86322	-1.70413	3.25834	-0.440078	Ambient	Carbohydrate transport and metabolism	major facilitator superfamily
ENOG410ZVFZ	-1.23363	-3.09572	-0.121295	2.86523	7.28649	0.753774	Elevated	Carbohydrate transport and metabolism	Major Facilitator Superfamily
ENOG410ZVFU	-1.60454	-1.46354	-1.83024	-0.151657	1.11084	-0.0406605	Unaffected	Carbohydrate transport and metabolism	nucleoside
ENOG410ZVFN	1.22317	1.50986	0.942389	-0.466182	1.38145	-0.382746	Ambient	Carbohydrate transport and metabolism	Major Facilitator Superfamily
ENOG410ZVFJ	-0.850378	-0.807906	-0.910069	-0.0694079	1.04929	-0.0200012	Unaffected	Carbohydrate transport and metabolism	Major facilitator superfamily MFS_1
ENOG410ZVF4	-2.61787	-2.48048	-2.88555	-0.42425	1.34188	-0.0781302	Unaffected	Carbohydrate transport and metabolism	cellulose-binding family II protein
ENOG410ZVF3	-1.10583	-1.04508	-1.14925	0.00922495	1.00641	0.003348	Unaffected	Carbohydrate transport and metabolism	Major Facilitator superfamily
ENOG410ZVDQ	-3.40477	-4.35836	-2.33363	1.80166	3.4862	0.409232	Elevated	Carbohydrate transport and metabolism	SV2 related protein homolog
ENOG410ZVDG	-2.77928	-2.1813	-3.53228	-1.20534	2.30591	-0.253664	Ambient	Carbohydrate transport and metabolism	Xylose isomerase domain protein TIM barrel
ENOG410ZVDE	-1.90878	-1.53551	-2.34266	-0.532539	1.44647	-0.155285	Unaffected	Carbohydrate transport and metabolism	Major Facilitator Superfamily
ENOG410ZVD2	-3.50178	-2.59194	-4.43741	-1.49473	2.81811	-0.300111	Ambient	Carbohydrate transport and metabolism	Glycoside hydrolase family 20
ENOG410ZVCH	-2.57561	-1.82773	-3.62188	-1.31539	2.48869	-0.316297	Ambient	Carbohydrate transport and metabolism	Major Facilitator
ENOG410ZU8V	-1.92261	-1.58384	-2.23754	-0.621475	1.53845	-0.149317	Unaffected	Carbohydrate transport and metabolism	Bacterial extracellular solute-binding protein
ENOG410ZTBD	-2.00084	-1.58088	-2.54422	-0.91981	1.89187	-0.186716	Unaffected	Carbohydrate transport and metabolism	Major facilitator superfamily MFS_1
ENOG410ZSB5	-1.27249	-1.48053	-1.00804	0.54011	1.45408	0.122833	Unaffected	Carbohydrate transport and metabolism	extracellular solute-binding protein, family 1
ENOG410ZRY0	-2.88395	-3.48233	-2.44362	0.990102	1.98633	0.236115	Elevated	Carbohydrate transport and metabolism	Major Facilitator
ENOG410ZNSM	-0.898384	-0.903801	-0.89172	0.241766	1.18244	0.0634526	Unaffected	Carbohydrate transport and metabolism	Major facilitator superfamily MFS_1
ENOG410ZMNF	-1.88539	-1.29837	-2.94717	-1.61112	3.05489	-0.341736	Ambient	Carbohydrate transport and metabolism	ABC-type sugar transporter periplasmic component-like protein
ENOG410ZJSE	0.0583349	-0.192285	0.271257	0.335345	1.26168	0.0875902	Unaffected	Carbohydrate transport and metabolism	solute-binding protein
ENOG410ZJKU	-1.42958	-1.46849	-1.38502	0.301937	1.2328	0.0648355	Unaffected	Carbohydrate transport and metabolism	extracellular solute-binding protein
ENOG410ZJH3	-0.937911	-1.00278	-0.869521	0.324472	1.25221	0.0642438	Unaffected	Carbohydrate transport and metabolism	Xylose isomerase
ENOG410ZJG6	0.563107	0.354643	0.799538	0.368492	1.291	0.295115	Elevated	Carbohydrate transport and metabolism	Major Facilitator Superfamily
ENOG410ZJBD	1.13727	1.61507	0.749272	-0.818669	1.76378	-0.650902	Ambient	Carbohydrate transport and metabolism	efflux protein
ENOG410ZF7P	-0.628936	-0.585636	-0.665408	0.0746478	1.0531	0.0273853	Unaffected	Carbohydrate transport and metabolism	Gluconate 2-dehydrogenase
ENOG410ZDMZ	0.0842003	0.283135	-0.110275	-0.304188	1.23472	-0.162561	Unaffected	Carbohydrate transport and metabolism	solute-binding protein
ENOG410ZAHE	-2.38255	-2.54052	-2.19485	0.366423	1.28915	0.0930603	Unaffected	Carbohydrate transport and metabolism	sugar abc transporter
ENOG410Z5PC	-2.18766	-2.39659	-1.87114	0.505455	1.41957	0.102846	Unaffected	Carbohydrate transport and metabolism	Major Facilitator Superfamily
ENOG410Z5CX	-1.1978	-2.88304	-0.236517	2.54779	5.84739	0.745169	Elevated	Carbohydrate transport and metabolism
ENOG410YZPH	0.0577618	0.339666	-0.179709	-0.715456	1.642	-0.392316	Ambient	Carbohydrate transport and metabolism	extracellular solute-binding protein family 1
ENOG410YSYS	-1.28329	-1.22344	-1.30523	-0.0847967	1.06054	-0.0225328	Unaffected	Carbohydrate transport and metabolism	Major Facilitator
ENOG410YS4Z	-2.61559	-2.92002	-2.4088	0.652997	1.57243	0.128099	Unaffected	Carbohydrate transport and metabolism
ENOG410YRPM	0.285678	-0.549455	1.23185	1.7069	3.26457	0.696418	Elevated	Carbohydrate transport and metabolism	Periplasmic binding protein LacI transcriptional regulator
ENOG410YQ0H	-3.17963	-4.20628	-2.09964	2.17322	4.5103	0.479442	Elevated	Carbohydrate transport and metabolism	TRAP dicarboxylate
ENOG410YKXC	-2.49409	-2.90764	-2.30741	0.89219	1.85599	0.165661	Unaffected	Carbohydrate transport and metabolism	Major Facilitator superfamily
ENOG410YJA4	-2.52313	-3.09312	-1.97533	0.969217	1.95778	0.236262	Elevated	Carbohydrate transport and metabolism	Major facilitator superfamily MFS_1
ENOG410YH1B	-1.15718	-0.81691	-1.69005	-1.01044	2.01452	-0.252937	Ambient	Carbohydrate transport and metabolism	integral membrane protein
ENOG410YEY9	-2.29463	-1.97684	-2.6336	-0.5772	1.49195	-0.110332	Unaffected	Carbohydrate transport and metabolism	Binding-protein-dependent transport system inner membrane component
ENOG410YBWX	-3.19051	-1.97457	-4.2322	-2.09777	4.28048	-0.482986	Ambient	Carbohydrate transport and metabolism	extracellular solute-binding
ENOG410Y3ZC	-1.68888	-2.02261	-1.4719	0.511312	1.42535	0.122072	Unaffected	Carbohydrate transport and metabolism	Major facilitator superfamily MFS_1
ENOG410Y3SX	0.355122	0.889517	-0.425044	-1.20494	2.30528	-0.646012	Ambient	Carbohydrate transport and metabolism	Major Facilitator superfamily
ENOG410Y3MI	-1.97695	-2.14438	-1.72539	0.438442	1.35514	0.0941508	Unaffected	Carbohydrate transport and metabolism	hydrolase family 38
ENOG410Y1JM	-2.49538	-2.7822	-2.24668	0.112808	1.08133	0.0163122	Unaffected	Carbohydrate transport and metabolism	hydrolase, family 8
ENOG410Y0M7	-1.09132	-0.910052	-1.42499	-0.621831	1.53883	-0.20362	Ambient	Carbohydrate transport and metabolism	Major Facilitator
ENOG410Y0GE	-2.66955	-2.65742	-2.67692	-0.0723581	1.05143	-0.0132533	Unaffected	Carbohydrate transport and metabolism	Major Facilitator
ENOG410XWV9	-2.4938	-1.64638	-3.16621	-1.44552	2.7236	-0.307796	Ambient	Carbohydrate transport and metabolism	N-terminal ig-like domain of cellulase
ENOG410XUAZ	1.84602	1.8827	1.81957	-0.120312	1.08697	-0.113878	Unaffected	Carbohydrate transport and metabolism	extracellular solute-binding protein family 1
ENOG410XTAU	-1.52547	-1.14195	-2.24834	-0.785044	1.72314	-0.171871	Unaffected	Carbohydrate transport and metabolism	extracellular solute-binding protein, family 1
ENOG410XT9M	-3.00231	-3.49728	-2.30995	0.964895	1.95192	0.212326	Elevated	Carbohydrate transport and metabolism	Major Facilitator superfamily
ENOG410XT88	-1.81334	-1.40064	-2.22088	-0.81521	1.75955	-0.193434	Unaffected	Carbohydrate transport and metabolism	Xylose isomerase domain protein TIM barrel
ENOG410XSSD	-0.26012	-0.425497	-0.165629	0.299832	1.231	0.113741	Unaffected	Carbohydrate transport and metabolism	Transporter
ENOG410XSR6	0.100783	0.228819	-0.0932642	-0.424071	1.34171	-0.141498	Unaffected	Carbohydrate transport and metabolism	extracellular solute-binding protein, family 1
ENOG410XSPY	-1.82627	-3.04147	-1.10992	1.97234	3.92404	0.644424	Elevated	Carbohydrate transport and metabolism	Alpha-N-arabinofuranosidase involved in the degradation of arabinoxylan, a major component of plant hemicellulose, Able to hydrolyze 1,5-, 1,3- and 1,2-alpha-linkages not only in L- arabinofuranosyl oligosaccharides, but also in polysaccharides containing terminal non-reducing L-arabinofuranoses in side chains, like L-arabinan, arabinogalactan and arabinoxylan
ENOG410XSN3	0.00771287	0.219329	-0.2047	-0.499817	1.41403	-0.358352	Ambient	Carbohydrate transport and metabolism	major facilitator superfamily
ENOG410XSGD	-2.5865	-4.29391	-1.34675	3.07206	8.40973	0.810122	Elevated	Carbohydrate transport and metabolism	Xylose isomerase domain protein TIM barrel
ENOG410XS1X	-0.380555	0.150975	-1.80666	-1.98122	3.94828	-0.618434	Ambient	Carbohydrate transport and metabolism	L-fucose isomerase
ENOG410XS1A	-1.30982	-0.636602	-1.89204	-1.10362	2.14893	-0.310925	Ambient	Carbohydrate transport and metabolism	(ABC) transporter
ENOG410XRYF	0.326961	0.866302	-0.490654	-1.34363	2.53789	-0.488667	Ambient	Carbohydrate transport and metabolism	Major facilitator superfamily MFS_1
ENOG410XRV6	-2.37887	-1.33553	-3.6404	-2.24321	4.7345	-0.631258	Ambient	Carbohydrate transport and metabolism	Coagulation factor 5 8 type domain protein
ENOG410XRTR	-0.611697	-1.09456	0.0391713	1.11074	2.15956	0.320435	Elevated	Carbohydrate transport and metabolism	Major Facilitator superfamily
ENOG410XRPZ	-2.69295	-2.14692	-3.34531	-0.87746	1.83714	-0.191215	Unaffected	Carbohydrate transport and metabolism	Major facilitator superfamily MFS_1
ENOG410XRM2	-0.595265	-0.338425	-0.966061	-0.699543	1.62399	-0.193696	Unaffected	Carbohydrate transport and metabolism	major facilitator superfamily
ENOG410XRK5	-0.0296466	-0.596231	0.302867	0.972561	1.96232	0.457051	Elevated	Carbohydrate transport and metabolism	(ABC) transporter
ENOG410XRK1	1.09215	1.24152	0.850431	-0.188779	1.1398	-0.135604	Unaffected	Carbohydrate transport and metabolism	Major Facilitator superfamily
ENOG410XRJ8	-2.41426	-2.71513	-2.12342	0.440351	1.35693	0.0952616	Unaffected	Carbohydrate transport and metabolism	Bacterial extracellular solute-binding protein
ENOG410XRIB	0.100058	-0.0502691	0.237305	0.368028	1.29059	0.245079	Elevated	Carbohydrate transport and metabolism	Major Facilitator superfamily
ENOG410XRHV	-2.21361	-1.50567	-3.07391	-1.27191	2.41482	-0.31449	Ambient	Carbohydrate transport and metabolism	extracellular solute-binding protein
ENOG410XRH3	-3.34644	-2.49458	-4.19688	-1.73658	3.33244	-0.342682	Ambient	Carbohydrate transport and metabolism	major facilitator Superfamily
ENOG410XRGU	-1.56802	-1.41926	-1.71935	-0.503188	1.41734	-0.0994073	Unaffected	Carbohydrate transport and metabolism	Binding-protein-dependent transport systems inner membrane component
ENOG410XRC9	-3.29167	-4.17558	-2.2857	1.61658	3.06648	0.364068	Elevated	Carbohydrate transport and metabolism	major facilitator superfamily
ENOG410XR9H	-0.175619	-0.913459	0.283208	1.06011	2.08509	0.328389	Elevated	Carbohydrate transport and metabolism	Major Facilitator superfamily
ENOG410XR78	1.34772	1.23044	1.52815	0.262531	1.19958	0.261868	Elevated	Carbohydrate transport and metabolism	solute-binding protein
ENOG410XR3C	0.16183	0.788524	-0.385494	-1.13622	2.19805	-0.683986	Ambient	Carbohydrate transport and metabolism	Major Facilitator
ENOG410XR1U	-2.16595	-1.82045	-2.47327	-0.695103	1.619	-0.18824	Unaffected	Carbohydrate transport and metabolism	ABC transporter (permease)
ENOG410XQW5	-1.63331	-1.74395	-1.48485	0.145229	1.10591	0.0315517	Unaffected	Carbohydrate transport and metabolism	Lysophospholipid transporter LplT
ENOG410XQVS	-1.90778	-2.0233	-1.78675	0.355806	1.2797	0.0654402	Unaffected	Carbohydrate transport and metabolism	Major Facilitator superfamily
ENOG410XQUK	0.726527	0.989227	0.516308	-0.489846	1.4043	-0.341837	Ambient	Carbohydrate transport and metabolism	Major Facilitator
ENOG410XQSR	0.508638	0.694246	0.161776	-0.577352	1.49211	-0.404673	Ambient	Carbohydrate transport and metabolism	extracellular solute-binding protein family 1
ENOG410XQPT	0.0133082	0.240792	-0.231724	-0.490778	1.4052	-0.238769	Ambient	Carbohydrate transport and metabolism	Major Facilitator superfamily
ENOG410XQNY	-0.761771	-1.62959	-0.17963	1.31416	2.48657	0.392733	Elevated	Carbohydrate transport and metabolism	extracellular solute-binding protein family 1
ENOG410XQMK	1.79396	1.70321	1.90219	0.14233	1.10369	0.0973092	Unaffected	Carbohydrate transport and metabolism	ABC transporter substrate-binding protein
ENOG410XQKV	-2.09388	-0.571629	-3.69468	-3.03533	8.19833	-0.83047	Ambient	Carbohydrate transport and metabolism	Major Facilitator superfamily
ENOG410XQKQ	-2.82576	-2.06263	-3.54848	-1.24531	2.37069	-0.280924	Ambient	Carbohydrate transport and metabolism	Major facilitator superfamily MFS_1
ENOG410XQKC	2.05814	2.1371	1.93677	-0.209981	1.15667	-0.252422	Ambient	Carbohydrate transport and metabolism	major facilitator superfamily
ENOG410XQE0	-1.66961	-2.30177	-1.17143	0.745083	1.67607	0.174089	Unaffected	Carbohydrate transport and metabolism	Major Facilitator superfamily
ENOG410XQDT	-0.254699	0.179226	-0.754158	-0.791533	1.73091	-0.266538	Ambient	Carbohydrate transport and metabolism	Major Facilitator superfamily
ENOG410XQDS	-2.05139	-1.49987	-2.74389	-1.14122	2.20567	-0.239508	Ambient	Carbohydrate transport and metabolism	Xylose isomerase domain protein TIM barrel
ENOG410XQD7	-0.675937	-0.954695	-0.424981	0.518395	1.43236	0.169243	Unaffected	Carbohydrate transport and metabolism	Xylose isomerase domain protein TIM barrel
ENOG410XQD0	0.797076	0.12407	1.45321	1.3155	2.48889	0.877178	Elevated	Carbohydrate transport and metabolism	Major Facilitator Superfamily
ENOG410XQ7U	-0.0416791	0.348145	-0.517372	-0.849373	1.80172	-0.289467	Ambient	Carbohydrate transport and metabolism	Major Facilitator superfamily
ENOG410XQ1X	1.69245	1.48877	1.93031	0.479902	1.39465	0.605434	Elevated	Carbohydrate transport and metabolism	extracellular solute-binding protein, family 1
ENOG410XQ0Q	1.93703	1.83931	2.12283	0.332716	1.25938	0.291792	Elevated	Carbohydrate transport and metabolism	extracellular solute-binding protein, family 1
ENOG410XPZP	1.49108	1.59797	1.26412	-0.394061	1.31409	-0.271417	Ambient	Carbohydrate transport and metabolism	major facilitator Superfamily
ENOG410XPZH	-3.15652	-4.02181	-2.02229	1.78044	3.43531	0.384229	Elevated	Carbohydrate transport and metabolism	(ABC) transporter
ENOG410XPXA	-1.89753	-1.20956	-2.96273	-1.2116	2.31595	-0.248754	Ambient	Carbohydrate transport and metabolism	extracellular solute-binding protein, family 1
ENOG410XPWC	0.869339	0.612303	1.07475	0.442142	1.35862	0.278432	Elevated	Carbohydrate transport and metabolism	solute carrier family 17
ENOG410XPV5	2.61948	3.0097	2.34951	-0.69006	1.61335	-0.806245	Ambient	Carbohydrate transport and metabolism	extracellular solute-binding protein, family 1
ENOG410XPU2	2.56682	2.28229	2.98179	0.552388	1.46651	0.458346	Elevated	Carbohydrate transport and metabolism	extracellular solute-binding protein
ENOG410XPTG	-2.19873	-3.02194	-1.52756	1.33469	2.5222	0.294992	Elevated	Carbohydrate transport and metabolism	Major Facilitator superfamily
ENOG410XPTC	0.422334	0.562775	0.252732	-0.129906	1.09422	-0.0774558	Unaffected	Carbohydrate transport and metabolism	Major Facilitator superfamily
ENOG410XPPG	-0.516861	-0.68431	-0.406257	0.404054	1.32322	0.106128	Unaffected	Carbohydrate transport and metabolism	extracellular solute-binding protein, family 1
ENOG410XPHU	-2.64765	-2.86606	-2.51883	-0.0777331	1.05536	-0.0127567	Unaffected	Carbohydrate transport and metabolism	Major Facilitator
ENOG410XPHQ	2.27978	2.46664	1.94705	-0.428521	1.34585	-0.403092	Ambient	Carbohydrate transport and metabolism
ENOG410XPHE	-1.81365	-2.8921	-1.30237	0.82447	1.77088	0.156473	Unaffected	Carbohydrate transport and metabolism	Major Facilitator superfamily
ENOG410XPHB	-2.19342	-1.62002	-2.9985	-1.14593	2.21288	-0.30049	Ambient	Carbohydrate transport and metabolism	hydrolase family 43
ENOG410XPF1	-0.221006	-0.375769	-0.0983278	0.434478	1.35142	0.12647	Unaffected	Carbohydrate transport and metabolism	alpha-galactosidase
ENOG410XPEM	1.42533	1.64326	1.28586	-0.201421	1.14983	-0.137396	Unaffected	Carbohydrate transport and metabolism	Major Facilitator superfamily
ENOG410XPD5	3.27385	3.35545	3.20203	-0.228462	1.17159	-0.256419	Ambient	Carbohydrate transport and metabolism	Periplasmic binding proteins and sugar binding domain of LacI family
ENOG410XPC9	-0.849069	-0.38557	-1.52524	-1.11682	2.16868	-0.303235	Ambient	Carbohydrate transport and metabolism	hydrolase family
ENOG410XPC7	1.17128	0.820084	1.49123	0.60859	1.52477	0.546855	Elevated	Carbohydrate transport and metabolism	Periplasmic binding protein LacI transcriptional regulator
ENOG410XP8J	-2.30095	-1.32553	-3.44945	-2.04079	4.1147	-0.456372	Ambient	Carbohydrate transport and metabolism	Major Facilitator Superfamily
ENOG410XP83	-2.52333	-2.81242	-2.40502	0.120784	1.08733	0.0232325	Unaffected	Carbohydrate transport and metabolism	Putrescine ABC transporter, periplasmic putrescine-binding protein
ENOG410XP7I	4.46757	4.63693	4.38831	-0.21477	1.16052	-0.342374	Ambient	Carbohydrate transport and metabolism	Transporter
ENOG410XP7G	-2.16621	-2.1929	-2.13587	0.253097	1.19176	0.0651417	Unaffected	Carbohydrate transport and metabolism	Major facilitator superfamily, (MFS_1)
ENOG410XP3M	-2.40976	-2.00661	-2.71037	-0.283408	1.21707	-0.0757247	Unaffected	Carbohydrate transport and metabolism	Major Facilitator superfamily
ENOG410XNZN	-2.63707	-1.69392	-3.34191	-1.32837	2.51118	-0.275877	Ambient	Carbohydrate transport and metabolism	Extracellular solute-binding protein family 1
ENOG410XNZD	-0.578738	-0.51019	-0.670585	-0.180642	1.13339	-0.0762756	Unaffected	Carbohydrate transport and metabolism	alphaglucosidase
ENOG410XNX3	-0.47368	-0.0474602	-1.09801	-0.916119	1.88703	-0.262371	Ambient	Carbohydrate transport and metabolism	Major Facilitator superfamily
ENOG410XNWA	-2.90776	-3.5293	-2.14708	0.86754	1.82455	0.193806	Unaffected	Carbohydrate transport and metabolism	hydrolase family 62 protein
ENOG410XNVE	0.218709	-0.25065	0.503664	0.432109	1.3492	0.10898	Unaffected	Carbohydrate transport and metabolism	Major Facilitator superfamily
ENOG410XNVC	-2.07469	-1.49003	-2.95071	-1.02954	2.04137	-0.207148	Ambient	Carbohydrate transport and metabolism	Major Facilitator
ENOG410XNTA	-0.026389	-0.0494205	-0.00805649	-0.096173	1.06893	-0.0382817	Unaffected	Carbohydrate transport and metabolism	Glycoside hydrolase, family 9
ENOG410XNSI	-0.520669	-0.521373	-0.520669	0.101305	1.07274	0.0413774	Unaffected	Carbohydrate transport and metabolism	extracellular solute-binding protein, family 1
ENOG410XNQK	2.51439	2.5888	2.25091	-0.306964	1.2371	-0.303468	Ambient	Carbohydrate transport and metabolism	Transporter
ENOG410XNQ6	1.40319	1.16601	1.54943	0.313956	1.24311	0.208606	Elevated	Carbohydrate transport and metabolism	Major Facilitator superfamily
ENOG410XNP9	-2.83597	-1.83393	-3.83036	-1.45323	2.7382	-0.327475	Ambient	Carbohydrate transport and metabolism	Binding-protein-dependent transport systems inner membrane component
COG5309	1.35917	1.38246	1.34344	-0.0614858	1.04354	-0.0643563	Unaffected	Carbohydrate transport and metabolism	Exo-beta-1,3-glucanase
COG5297	0.498086	0.513369	0.474474	0.0181284	1.01264	0.0192828	Unaffected	Carbohydrate transport and metabolism	Cellobiohydrolase A (1,4-beta-cellobiosidase A)
COG5026	-1.70646	-1.60965	-1.88331	0.19233	1.14261	0.0474373	Unaffected	Carbohydrate transport and metabolism	Hexokinase
COG4993	5.80285	5.72883	5.84937	0.0798748	1.05693	0.223816	Elevated	Carbohydrate transport and metabolism	Glucose dehydrogenase
COG4945	-1.0034	-1.13632	-0.89101	0.199636	1.14841	0.0977836	Unaffected	Carbohydrate transport and metabolism	Membrane-anchored protein predicted to be involved in regulation of amylopullulanase
COG4833	-1.12701	-1.22842	-0.810079	0.376779	1.29844	0.0958034	Unaffected	Carbohydrate transport and metabolism	Predicted glycosyl hydrolase
COG4813	-0.105486	-0.608452	0.23052	0.923576	1.89681	0.454383	Elevated	Carbohydrate transport and metabolism	Trehalose utilization protein
COG4806	-1.61765	-1.79238	-1.50573	0.364037	1.28702	0.089772	Unaffected	Carbohydrate transport and metabolism	L-rhamnose isomerase
COG4692	-2.11233	-1.46198	-2.81331	-1.2125	2.3174	-0.314537	Ambient	Carbohydrate transport and metabolism	Predicted neuraminidase (sialidase)
COG4677	-2.28242	-1.90797	-2.77943	-0.912401	1.88217	-0.190928	Unaffected	Carbohydrate transport and metabolism	Pectin methylesterase
COG4668	0.362258	0.625729	0.143143	-0.402575	1.32187	-0.275582	Ambient	Carbohydrate transport and metabolism	Mannitol/fructose-specific phosphotransferase system, IIA domain
COG4632	-0.566706	-0.721245	-0.455048	0.346669	1.27162	0.129033	Unaffected	Carbohydrate transport and metabolism	Exopolysaccharide biosynthesis protein related to N-acetylglucosamine-1-phosphodiester alpha-N-acetylglucosaminidase
COG4580	0.13787	-0.208529	0.436636	0.742663	1.67326	0.364723	Elevated	Carbohydrate transport and metabolism	Maltoporin (phage lambda and maltose receptor)
COG4354	-1.50014	-2.06585	-0.872099	1.12799	2.18555	0.279155	Elevated	Carbohydrate transport and metabolism	Predicted bile acid beta-glucosidase
COG4284	1.86959	2.15014	1.68103	-0.518287	1.43225	-0.437065	Ambient	Carbohydrate transport and metabolism	UDP-glucose pyrophosphorylase
COG4214	2.56976	2.91646	2.12268	-0.73072	1.65947	-0.71662	Ambient	Carbohydrate transport and metabolism	ABC-type xylose transport system, permease component
COG4213	5.09196	4.95131	5.19284	0.142772	1.10402	0.263896	Elevated	Carbohydrate transport and metabolism	ABC-type xylose transport system, periplasmic component
COG4209	-1.59591	-2.7111	-0.487668	2.28455	4.87211	0.603135	Elevated	Carbohydrate transport and metabolism	ABC-type polysaccharide transport system, permease component
COG4124	1.0204	1.07635	0.97614	-0.269402	1.20531	-0.106012	Unaffected	Carbohydrate transport and metabolism	Beta-mannanase
COG4101	0.633624	0.0316196	0.895598	0.793969	1.73384	0.488341	Elevated	Carbohydrate transport and metabolism	Predicted mannose-6-phosphate isomerase
COG3959	2.18543	1.76598	2.39761	0.610349	1.52663	0.549223	Elevated	Carbohydrate transport and metabolism	Transketolase, N-terminal subunit
COG3958	1.9117	2.07654	1.77633	-0.284808	1.21825	-0.232772	Ambient	Carbohydrate transport and metabolism	Transketolase, C-terminal subunit
COG3957	4.00112	3.84625	4.25207	0.390771	1.31109	0.440768	Elevated	Carbohydrate transport and metabolism	Phosphoketolase
COG3934	-1.98791	-2.08174	-1.89205	0.244745	1.18488	0.0551949	Unaffected	Carbohydrate transport and metabolism	Endo-beta-mannanase
COG3867	-0.574344	-0.716376	-0.463731	0.334256	1.26073	0.101024	Unaffected	Carbohydrate transport and metabolism	Arabinogalactan endo-1,4-beta-galactosidase
COG3855	-2.2595	-2.15472	-2.29521	-0.457323	1.37299	-0.0988826	Unaffected	Carbohydrate transport and metabolism	Uncharacterized protein conserved in bacteria
COG3839	4.70414	4.75986	4.61686	-0.136847	1.0995	-0.29871	Ambient	Carbohydrate transport and metabolism	ABC-type sugar transport systems, ATPase components
COG3836	2.89189	2.96379	2.74226	-0.246484	1.18631	-0.334966	Ambient	Carbohydrate transport and metabolism	2,4-dihydroxyhept-2-ene-1,7-dioic acid aldolase
COG3833	0.508996	0.73328	0.20502	-0.715668	1.64224	-0.335838	Ambient	Carbohydrate transport and metabolism	ABC-type maltose transport systems, permease component
COG3734	-2.30969	-2.53513	-2.16602	-0.149334	1.10906	-0.0269412	Unaffected	Carbohydrate transport and metabolism	2-keto-3-deoxy-galactonokinase
COG3718	0.738653	0.441192	1.00062	0.54371	1.45772	0.301284	Elevated	Carbohydrate transport and metabolism	Uncharacterized enzyme involved in inositol metabolism
COG3717	-2.25378	-2.79052	-2.03374	0.618729	1.53552	0.132044	Unaffected	Carbohydrate transport and metabolism	5-keto 4-deoxyuronate isomerase
COG3693	0.383188	-0.199925	0.775297	0.953206	1.93617	0.642014	Elevated	Carbohydrate transport and metabolism	Beta-1,4-xylanase
COG3684	0.861293	0.943308	0.763234	0.232036	1.17449	0.100711	Unaffected	Carbohydrate transport and metabolism	Tagatose-1,6-bisphosphate aldolase
COG3669	0.764709	0.959885	0.556032	-0.372095	1.29423	-0.344508	Ambient	Carbohydrate transport and metabolism	Alpha-L-fucosidase
COG3664	2.18087	2.28482	1.90535	-0.272263	1.2077	-0.198754	Unaffected	Carbohydrate transport and metabolism	Beta-xylosidase
COG3661	-2.44389	-1.35389	-3.52536	-1.96088	3.893	-0.456735	Ambient	Carbohydrate transport and metabolism	Alpha-glucuronidase
COG3635	1.06251	1.182	0.972034	-0.175098	1.12904	-0.118773	Unaffected	Carbohydrate transport and metabolism	Predicted phosphoglycerate mutase, AP superfamily
COG3622	1.56144	1.85143	1.24742	-0.479621	1.39438	-0.311818	Ambient	Carbohydrate transport and metabolism	Hydroxypyruvate isomerase
COG3594	-0.514624	-0.602997	-0.451184	0.258217	1.196	0.0603556	Unaffected	Carbohydrate transport and metabolism	Fucose 4-O-acetylase and related acetyltransferases
COG3588	2.97096	3.04383	2.90387	-0.0265004	1.01854	-0.0393805	Unaffected	Carbohydrate transport and metabolism	Fructose-1,6-bisphosphate aldolase
COG3537	1.28537	1.405	1.13273	-0.274164	1.20929	-0.219648	Ambient	Carbohydrate transport and metabolism	Putative alpha-1,2-mannosidase
COG3534	1.04717	0.921428	1.30521	0.272174	1.20763	0.0854292	Unaffected	Carbohydrate transport and metabolism	Alpha-L-arabinofuranosidase
COG3525	0.21348	0.194466	0.22903	0.107334	1.07724	0.0362406	Unaffected	Carbohydrate transport and metabolism	N-acetyl-beta-hexosaminidase
COG3507	0.648407	0.755669	0.552282	-0.336894	1.26303	-0.126552	Unaffected	Carbohydrate transport and metabolism	Beta-xylosidase
COG3469	-1.08146	-0.827168	-1.22413	-0.356758	1.28055	-0.111055	Unaffected	Carbohydrate transport and metabolism	Chitinase
COG3459	4.0356	3.80126	4.2217	0.390117	1.3105	0.911916	Elevated	Carbohydrate transport and metabolism	Cellobiose phosphorylase
COG3429	0.573901	0.483186	0.829317	0.422253	1.34002	0.136861	Unaffected	Carbohydrate transport and metabolism	Glucose-6-P dehydrogenase subunit
COG3408	3.83774	3.89717	3.79544	-0.10209	1.07333	-0.225926	Ambient	Carbohydrate transport and metabolism	Glycogen debranching enzyme
COG3405	-1.56019	-1.7845	-1.35056	0.563968	1.47833	0.119644	Unaffected	Carbohydrate transport and metabolism	Endoglucanase Y
COG3387	4.19222	4.15969	4.25343	0.061154	1.0433	0.145508	Unaffected	Carbohydrate transport and metabolism	Glucoamylase and related glycosyl hydrolases
COG3386	3.41791	3.34723	3.52081	0.209171	1.15602	0.409307	Elevated	Carbohydrate transport and metabolism	Gluconolactonase
COG3345	0.429396	0.527261	0.310936	-0.314031	1.24318	-0.173597	Unaffected	Carbohydrate transport and metabolism	Alpha-galactosidase
COG3325	0.355052	0.180043	0.449577	0.371489	1.29369	0.26696	Elevated	Carbohydrate transport and metabolism	Chitinase
COG3281	2.49778	2.39627	2.66843	0.233766	1.1759	0.29239	Elevated	Carbohydrate transport and metabolism	Uncharacterized protein, probably involved in trehalose biosynthesis
COG3280	2.88612	2.75812	2.994	0.190576	1.14122	0.238744	Elevated	Carbohydrate transport and metabolism	Maltooligosyl trehalose synthase
COG3265	0.135049	0.604911	-0.20988	-0.804937	1.74707	-0.308154	Ambient	Carbohydrate transport and metabolism	Gluconate kinase
COG3250	3.17066	3.29059	3.07606	-0.237574	1.17901	-0.32963	Ambient	Carbohydrate transport and metabolism	Beta-galactosidase/beta-glucuronidase
COG3090	0.547208	0.540519	0.565302	-0.125385	1.0908	-0.0535129	Unaffected	Carbohydrate transport and metabolism	TRAP-type C4-dicarboxylate transport system, small permease component
COG3001	-2.91493	-1.93023	-3.73416	-1.4849	2.79899	-0.281803	Ambient	Carbohydrate transport and metabolism	Fructosamine-3-kinase
COG2971	-0.132542	-0.288933	0.0214238	0.186923	1.13833	0.0626326	Unaffected	Carbohydrate transport and metabolism	Predicted N-acetylglucosamine kinase
COG2956	-2.24916	-2.2053	-2.29579	0.0119051	1.00829	0.00208205	Unaffected	Carbohydrate transport and metabolism	Predicted N-acetylglucosaminyl transferase
COG2942	-0.352579	-0.124045	-0.440166	-0.184803	1.13666	-0.0526895	Unaffected	Carbohydrate transport and metabolism	N-acyl-D-glucosamine 2-epimerase
COG2893	0.737851	0.819365	0.60283	-0.194219	1.1441	-0.138814	Unaffected	Carbohydrate transport and metabolism	Phosphotransferase system, mannose/fructose-specific component IIA
COG2814	2.5346	2.70906	2.33441	-0.380034	1.30137	-0.548133	Ambient	Carbohydrate transport and metabolism	Arabinose efflux permease
COG2730	1.20986	1.38375	1.0101	-0.419881	1.33782	-0.362585	Ambient	Carbohydrate transport and metabolism	Endoglucanase
COG2723	2.46009	2.63522	2.32391	-0.269511	1.2054	-0.398549	Ambient	Carbohydrate transport and metabolism	Beta-glucosidase/6-phospho-beta-glucosidase/beta-galactosidase
COG2721	0.727999	0.50169	0.966129	0.413458	1.33187	0.400876	Elevated	Carbohydrate transport and metabolism	Altronate dehydratase
COG2706	0.662008	0.786228	0.557189	-0.0382774	1.02689	-0.04561	Unaffected	Carbohydrate transport and metabolism	3-carboxymuconate cyclase
COG2513	2.79371	2.95991	2.3347	-0.622877	1.53994	-0.889334	Ambient	Carbohydrate transport and metabolism	PEP phosphonomutase and related enzymes
COG2379	0.112521	0.241263	-0.0232782	-0.178844	1.13198	-0.124225	Unaffected	Carbohydrate transport and metabolism	Putative glycerate kinase
COG2376	2.75151	2.86177	2.66686	-0.18205	1.13449	-0.183071	Unaffected	Carbohydrate transport and metabolism	Dihydroxyacetone kinase
COG2301	2.9787	3.02378	2.9327	-0.0925025	1.06622	-0.0605508	Unaffected	Carbohydrate transport and metabolism	Citrate lyase beta subunit
COG2273	1.98941	2.22321	1.60022	-0.585937	1.50101	-0.53885	Ambient	Carbohydrate transport and metabolism	Beta-glucanase/Beta-glucan synthetase
COG2271	-1.84367	-2.58104	-1.39309	0.52991	1.44384	0.129801	Unaffected	Carbohydrate transport and metabolism	Sugar phosphate permease
COG2213	-0.0388374	0.0668003	-0.15446	-0.378563	1.30005	-0.0934279	Unaffected	Carbohydrate transport and metabolism	Phosphotransferase system, mannitol-specific IIBC component
COG2211	-0.570214	-0.799297	-0.432995	0.377225	1.29884	0.138751	Unaffected	Carbohydrate transport and metabolism	Na+/melibiose symporter and related transporters
COG2190	0.356959	0.174867	0.521634	0.433942	1.35092	0.218449	Elevated	Carbohydrate transport and metabolism	Phosphotransferase system IIA components
COG2182	5.19826	5.08313	5.3931	0.239209	1.18035	0.319448	Elevated	Carbohydrate transport and metabolism	Maltose-binding periplasmic proteins/domains
COG2160	1.07607	1.33803	0.441192	-0.826208	1.77302	-0.325025	Ambient	Carbohydrate transport and metabolism	L-arabinose isomerase
COG2152	2.2586	2.27382	2.2346	-0.033118	1.02322	-0.0395368	Unaffected	Carbohydrate transport and metabolism	Predicted glycosylase
COG2133	4.6302	4.62665	4.63628	-0.00255745	1.00177	-0.00499956	Unaffected	Carbohydrate transport and metabolism	Glucose/sorbosone dehydrogenases
COG2115	1.93716	1.79399	2.12704	0.367688	1.29028	0.412874	Elevated	Carbohydrate transport and metabolism	Xylose isomerase
COG2074	-1.18694	-2.49952	-0.440373	1.81518	3.51904	0.500499	Elevated	Carbohydrate transport and metabolism	2-phosphoglycerate kinase
COG2017	2.15726	2.24263	2.09762	-0.136905	1.09954	-0.147675	Unaffected	Carbohydrate transport and metabolism	Galactose mutarotase and related enzymes
COG1980	0.234134	-0.186282	0.627328	0.429252	1.34653	0.193775	Unaffected	Carbohydrate transport and metabolism	Archaeal fructose 1,6-bisphosphatase
COG1929	0.998784	0.90145	1.06011	0.1842	1.13619	0.0989585	Unaffected	Carbohydrate transport and metabolism	Glycerate kinase
COG1925	1.38074	1.24815	1.47611	0.241008	1.18182	0.271315	Elevated	Carbohydrate transport and metabolism	Phosphotransferase system, HPr-related proteins
COG1904	-0.504054	-0.749875	-0.258497	0.512045	1.42607	0.155472	Unaffected	Carbohydrate transport and metabolism	Glucuronate isomerase
COG1879	4.8847	4.86756	4.90095	0.0853657	1.06096	0.203205	Elevated	Carbohydrate transport and metabolism	ABC-type sugar transport system, periplasmic component
COG1877	2.41805	2.25343	2.5574	0.221226	1.16572	0.293206	Elevated	Carbohydrate transport and metabolism	Trehalose-6-phosphatase
COG1874	1.09753	0.962318	1.1969	0.297042	1.22862	0.140568	Unaffected	Carbohydrate transport and metabolism	Beta-galactosidase
COG1850	1.77218	1.90845	1.66729	-0.229732	1.17262	-0.184072	Unaffected	Carbohydrate transport and metabolism	Ribulose 1,5-bisphosphate carboxylase, large subunit
COG1830	2.28057	2.1049	2.42874	0.367569	1.29018	0.444948	Elevated	Carbohydrate transport and metabolism	DhnA-type fructose-1,6-bisphosphate aldolase and related enzymes
COG1820	1.09984	1.05866	1.17458	0.161124	1.11816	0.141027	Unaffected	Carbohydrate transport and metabolism	N-acetylglucosamine-6-phosphate deacetylase
COG1803	-0.441138	0.273214	-1.17446	-1.74134	3.34346	-0.621665	Ambient	Carbohydrate transport and metabolism	Methylglyoxal synthase
COG1653	6.4876	6.35425	6.5864	0.189765	1.14058	0.385988	Elevated	Carbohydrate transport and metabolism	ABC-type sugar transport system, periplasmic component
COG1640	2.21694	2.22782	2.19709	-0.0588034	1.0416	-0.0620914	Unaffected	Carbohydrate transport and metabolism	4-alpha-glucanotransferase
COG1638	3.2292	3.02431	3.41246	0.324331	1.25208	0.502333	Elevated	Carbohydrate transport and metabolism	TRAP-type C4-dicarboxylate transport system, periplasmic component
COG1626	-0.756024	-0.895152	-0.468052	0.298552	1.22991	0.0784157	Unaffected	Carbohydrate transport and metabolism	Neutral trehalase
COG1621	3.68762	3.98221	3.59608	-0.318257	1.24682	-0.302054	Ambient	Carbohydrate transport and metabolism	Beta-fructosidases (levanase/invertase)
COG1593	2.72437	2.71743	2.73854	-0.0272958	1.0191	-0.0362971	Unaffected	Carbohydrate transport and metabolism	TRAP-type C4-dicarboxylate transport system, large permease component
COG1554	2.62831	2.43505	2.7721	0.309623	1.23938	0.555271	Elevated	Carbohydrate transport and metabolism	Trehalose and maltose hydrolases (possible phosphorylases)
COG1523	4.85542	4.85514	4.85836	0.0900865	1.06443	0.192008	Unaffected	Carbohydrate transport and metabolism	Type II secretory pathway, pullulanase PulA and related glycosidases
COG1501	1.83071	2.00308	1.70324	-0.35034	1.27486	-0.345555	Ambient	Carbohydrate transport and metabolism	Alpha-glucosidases, family 31 of glycosyl hydrolases
COG1494	2.92807	2.87673	2.98114	0.0332772	1.02333	0.0602829	Unaffected	Carbohydrate transport and metabolism	Fructose-1,6-bisphosphatase/sedoheptulose 1,7-bisphosphatase and related proteins
COG1486	1.31054	1.58308	1.04334	-0.553296	1.46743	-0.579051	Ambient	Carbohydrate transport and metabolism	Alpha-galactosidases/6-phospho-beta-glucosidases, family 4 of glycosyl hydrolases
COG1482	1.18046	1.30362	1.0396	-0.0699291	1.04967	-0.0458193	Unaffected	Carbohydrate transport and metabolism	Phosphomannose isomerase
COG1472	4.10138	4.06197	4.11966	0.00596714	1.00414	0.00817653	Unaffected	Carbohydrate transport and metabolism	Beta-glucosidase-related glycosidases
COG1449	0.558705	0.488557	0.663565	0.112566	1.08115	0.0510461	Unaffected	Carbohydrate transport and metabolism	Alpha-amylase/alpha-mannosidase
COG1445	1.34203	1.57791	1.03182	-0.572316	1.48691	-0.528938	Ambient	Carbohydrate transport and metabolism	Phosphotransferase system fructose-specific component IIB
COG1363	0.634219	0.760518	0.47451	-0.269347	1.20526	-0.111143	Unaffected	Carbohydrate transport and metabolism	Cellulase M and related proteins
COG1312	-0.341016	-1.14417	0.388336	1.56009	2.94873	0.817572	Elevated	Carbohydrate transport and metabolism	D-mannonate dehydratase
COG1299	1.37198	1.60774	0.977818	-0.574575	1.48924	-0.569884	Ambient	Carbohydrate transport and metabolism	Phosphotransferase system, fructose-specific IIC component
COG1264	-0.0879284	0.0485232	-0.165459	-0.17777	1.13113	-0.0931035	Unaffected	Carbohydrate transport and metabolism	Phosphotransferase system IIB components
COG1263	-0.0418352	-0.0251331	-0.0695929	-0.00951772	1.00662	-0.00811896	Unaffected	Carbohydrate transport and metabolism	Phosphotransferase system IIC components, glucose/maltose/N-acetylglucosamine-specific
COG1175	4.88309	4.85589	4.90317	0.011929	1.0083	0.0333233	Unaffected	Carbohydrate transport and metabolism	ABC-type sugar transport systems, permease components
COG1172	4.1004	4.00931	4.14434	0.0938573	1.06722	0.160572	Unaffected	Carbohydrate transport and metabolism	Ribose/xylose/arabinose/galactoside ABC-type transport systems, permease components
COG1129	5.23205	5.1303	5.31031	0.152245	1.1113	0.384447	Elevated	Carbohydrate transport and metabolism	ABC-type sugar transport system, ATPase component
COG1109	4.81269	4.94593	4.65362	-0.265439	1.202	-0.503381	Ambient	Carbohydrate transport and metabolism	Phosphomannomutase
COG1105	2.21601	2.39741	2.05792	-0.265374	1.20195	-0.332753	Ambient	Carbohydrate transport and metabolism	Fructose-1-phosphate kinase and related fructose-6-phosphate kinase (PfkB)
COG1082	4.21377	4.22789	4.13037	-0.0102039	1.0071	-0.0135222	Unaffected	Carbohydrate transport and metabolism	Sugar phosphate isomerases/epimerases
COG1080	2.87101	2.78522	2.95905	0.168957	1.12425	0.283123	Elevated	Carbohydrate transport and metabolism	Phosphoenolpyruvate-protein kinase (PTS system EI component in bacteria)
COG1070	2.65549	2.83594	2.49752	-0.33051	1.25746	-0.526608	Ambient	Carbohydrate transport and metabolism	Sugar (pentulose and hexulose) kinases
COG1023	2.92848	2.8646	3.05756	0.180056	1.13293	0.265406	Elevated	Carbohydrate transport and metabolism	Predicted 6-phosphogluconate dehydrogenase
COG1015	1.12564	1.39537	0.843259	-0.584977	1.50002	-0.596476	Ambient	Carbohydrate transport and metabolism	Phosphopentomutase
COG0837	-0.259904	-0.26475	-0.252576	0.038094	1.02676	0.0252045	Unaffected	Carbohydrate transport and metabolism	Glucokinase
COG0800	1.14916	1.2863	1.00614	-0.250827	1.18989	-0.196696	Unaffected	Carbohydrate transport and metabolism	2-keto-3-deoxy-6-phosphogluconate aldolase
COG0738	0.760798	0.898511	0.611415	-0.343169	1.26854	-0.144678	Unaffected	Carbohydrate transport and metabolism	Fucose permease
COG0726	4.24019	4.13964	4.36433	0.211481	1.15788	0.612948	Elevated	Carbohydrate transport and metabolism	Predicted xylanase/chitin deacetylase
COG0698	2.62891	2.37326	2.77913	0.384418	1.30533	0.449991	Elevated	Carbohydrate transport and metabolism	Ribose 5-phosphate isomerase RpiB
COG0696	2.0901	2.18774	1.92567	-0.278611	1.21303	-0.324995	Ambient	Carbohydrate transport and metabolism	Phosphoglyceromutase
COG0662	2.46183	2.48348	2.44939	0.0286164	1.02003	0.0394389	Unaffected	Carbohydrate transport and metabolism	Mannose-6-phosphate isomerase
COG0647	2.13944	2.17792	2.11062	-0.0802152	1.05718	-0.124132	Unaffected	Carbohydrate transport and metabolism	Predicted sugar phosphatases of the HAD superfamily
COG0588	1.63861	1.89454	1.39079	-0.62285	1.53991	-0.437429	Ambient	Carbohydrate transport and metabolism	Phosphoglycerate mutase 1
COG0580	3.24319	3.07205	3.40041	0.284179	1.21772	0.391927	Elevated	Carbohydrate transport and metabolism	Glycerol uptake facilitator and related permeases (Major Intrinsic Protein Family)
COG0574	5.26141	5.18348	5.33881	0.166611	1.12242	0.474557	Elevated	Carbohydrate transport and metabolism	Phosphoenolpyruvate synthase/pyruvate phosphate dikinase
COG0524	4.53328	4.47881	4.63897	0.165558	1.1216	0.389717	Elevated	Carbohydrate transport and metabolism	Sugar kinases, ribokinase family
COG0483	2.63665	2.64868	2.62651	-0.0620884	1.04398	-0.0633637	Unaffected	Carbohydrate transport and metabolism	Archaeal fructose-1,6-bisphosphatase and related enzymes of inositol monophosphatase family
COG0469	3.79121	3.71191	3.86146	0.113719	1.08201	0.234057	Elevated	Carbohydrate transport and metabolism	Pyruvate kinase
COG0448	2.68225	2.59957	2.786	0.23519	1.17706	0.284656	Elevated	Carbohydrate transport and metabolism	ADP-glucose pyrophosphorylase
COG0406	3.71831	3.71724	3.72175	-0.0503941	1.03555	-0.0853525	Unaffected	Carbohydrate transport and metabolism	Fructose-2,6-bisphosphatase
COG0395	4.35262	4.30264	4.41224	0.0994628	1.07137	0.282942	Elevated	Carbohydrate transport and metabolism	ABC-type sugar transport system, permease component
COG0383	1.87735	2.22432	1.69049	-0.591673	1.50699	-0.420885	Ambient	Carbohydrate transport and metabolism	Alpha-mannosidase
COG0380	4.08761	4.08784	4.08022	-0.01931	1.01347	-0.0382536	Unaffected	Carbohydrate transport and metabolism	Trehalose-6-phosphate synthase
COG0366	5.22592	5.25584	5.1573	-0.0535224	1.0378	-0.143022	Unaffected	Carbohydrate transport and metabolism	Glycosidases
COG0364	4.52883	4.54342	4.51182	-0.045484	1.03203	-0.13225	Unaffected	Carbohydrate transport and metabolism	Glucose-6-phosphate 1-dehydrogenase
COG0363	1.92243	1.90661	1.93367	0.0292247	1.02046	0.0400696	Unaffected	Carbohydrate transport and metabolism	6-phosphogluconolactonase/Glucosamine-6-phosphate isomerase/deaminase
COG0362	2.59806	2.7204	2.42892	-0.235158	1.17704	-0.227162	Ambient	Carbohydrate transport and metabolism	6-phosphogluconate dehydrogenase
COG0297	1.89442	1.70017	2.05199	0.315429	1.24438	0.309374	Elevated	Carbohydrate transport and metabolism	Glycogen synthase
COG0296	4.54713	4.4579	4.63802	0.18564	1.13732	0.48511	Elevated	Carbohydrate transport and metabolism	1,4-alpha-glucan branching enzyme
COG0279	1.16641	0.839054	1.34917	0.442105	1.35859	0.359899	Elevated	Carbohydrate transport and metabolism	Phosphoheptose isomerase
COG0246	1.46281	1.52326	1.40122	-0.15077	1.11016	-0.125387	Unaffected	Carbohydrate transport and metabolism	Mannitol-1-phosphate/altronate dehydrogenases
COG0235	2.78893	2.9654	2.66995	-0.254805	1.19317	-0.222915	Ambient	Carbohydrate transport and metabolism	Ribulose-5-phosphate 4-epimerase and related epimerases and aldolases
COG0205	3.50177	3.45978	3.63543	0.198666	1.14764	0.349509	Elevated	Carbohydrate transport and metabolism	6-phosphofructokinase
COG0191	3.42875	3.33728	3.52163	0.140589	1.10236	0.255757	Elevated	Carbohydrate transport and metabolism	Fructose/tagatose bisphosphate aldolase
COG0176	4.61913	4.63596	4.59828	-0.0483016	1.03405	-0.126719	Unaffected	Carbohydrate transport and metabolism	Transaldolase
COG0166	3.63631	3.73838	3.55055	-0.0782195	1.05571	-0.140478	Unaffected	Carbohydrate transport and metabolism	Glucose-6-phosphate isomerase
COG0158	1.13254	1.22291	1.01757	-0.199547	1.14834	-0.131398	Unaffected	Carbohydrate transport and metabolism	Fructose-1,6-bisphosphatase
COG0153	0.337653	0.606917	0.0882307	-0.471139	1.3862	-0.164708	Unaffected	Carbohydrate transport and metabolism	Galactokinase
COG0149	2.94973	3.0253	2.83879	-0.15429	1.11287	-0.209112	Ambient	Carbohydrate transport and metabolism	Triosephosphate isomerase
COG0148	3.8709	3.82126	3.92607	0.0651715	1.04621	0.133146	Unaffected	Carbohydrate transport and metabolism	Enolase
COG0126	3.88899	3.91907	3.86055	-0.037555	1.02637	-0.0748457	Unaffected	Carbohydrate transport and metabolism	3-phosphoglycerate kinase
COG0120	-0.14552	0.228823	-0.620297	-0.843953	1.79496	-0.363637	Ambient	Carbohydrate transport and metabolism	Ribose 5-phosphate isomerase
COG0063	1.08618	0.998121	1.16285	0.0732667	1.0521	0.071694	Unaffected	Carbohydrate transport and metabolism	Predicted sugar kinase
COG0061	2.16688	2.25385	2.07217	-0.246919	1.18667	-0.220281	Ambient	Carbohydrate transport and metabolism	Predicted sugar kinase
COG0058	4.86905	4.96837	4.81521	-0.140817	1.10253	-0.441683	Ambient	Carbohydrate transport and metabolism	Glucan phosphorylase
COG0057	5.38549	5.37438	5.41094	0.0786782	1.05605	0.105505	Unaffected	Carbohydrate transport and metabolism	Glyceraldehyde-3-phosphate dehydrogenase/erythrose-4-phosphate dehydrogenase
COG0036	2.79842	2.83907	2.71853	-0.00635863	1.00442	-0.00454467	Unaffected	Carbohydrate transport and metabolism	Pentose-5-phosphate-3-epimerase
COG0033	2.19979	2.27307	2.11755	0.0550629	1.0389	0.0524426	Unaffected	Carbohydrate transport and metabolism	Phosphoglucomutase
COG0021	4.72833	4.64806	4.9027	0.214825	1.16056	0.491372	Elevated	Carbohydrate transport and metabolism	Transketolase
COG0129	4.55914	4.45749	4.65383	0.192508	1.14275	0.389927	Elevated	Carbohydrate transport and metabolism|Amino acid transport and metabolism	Dihydroxyacid dehydratase/phosphogluconate dehydratase
COG1086	2.8903	2.80296	2.97532	0.136494	1.09923	0.204547	Elevated	Carbohydrate transport and metabolism|Cell envelope biogenesis, outer membrane	Predicted nucleoside-diphosphate sugar epimerases
COG0702	3.58974	3.58974	3.58973	0.0130551	1.00909	0.0255201	Unaffected	Carbohydrate transport and metabolism|Cell envelope biogenesis, outer membrane	Predicted nucleoside-diphosphate-sugar epimerases
COG0451	6.35272	6.33115	6.36948	0.00363543	1.00252	0.0160483	Unaffected	Carbohydrate transport and metabolism|Cell envelope biogenesis, outer membrane	Nucleoside-diphosphate-sugar epimerases
COG1940	4.63448	4.67188	4.61166	-0.0470441	1.03315	-0.128189	Unaffected	Carbohydrate transport and metabolism|Transcription	Transcriptional regulator/sugar kinase
COG1349	3.09653	3.14718	3.07473	-0.0344636	1.02418	-0.0399365	Unaffected	Carbohydrate transport and metabolism|Transcription	Transcriptional regulators of sugar metabolism
ENOG41121NJ	-2.51688	-3.28336	-1.71876	1.41057	2.65843	0.298334	Elevated	Cell cycle control, cell division, chromosome partitioning	septation inhibitor protein
ENOG41120FM	1.66036	1.64736	1.71616	0.123202	1.08915	0.098785	Unaffected	Cell cycle control, cell division, chromosome partitioning	sporulation and cell division protein, SsgA
ENOG4111IPY	1.53296	1.57304	1.50256	-0.0165014	1.0115	-0.0131713	Unaffected	Cell cycle control, cell division, chromosome partitioning	sporulation and cell division protein
ENOG410ZIA6	-2.87255	-4.29948	-1.5107	2.59426	6.0388	0.551919	Elevated	Cell cycle control, cell division, chromosome partitioning	Pfam:PhdYeFM
ENOG410ZEE9	-2.93803	-3.69871	-2.08064	1.39597	2.63166	0.294664	Elevated	Cell cycle control, cell division, chromosome partitioning	Pfam:PhdYeFM
ENOG410Z6PA	-2.36188	-1.32309	-3.15717	-1.51528	2.85854	-0.307642	Ambient	Cell cycle control, cell division, chromosome partitioning	prevent-host-death family
COG5657	-2.50397	-2.97195	-1.97657	0.420199	1.33811	0.0759402	Unaffected	Cell division and chromosome partitioning	CAS/CSE protein involved in chromosome segregation
COG5184	2.05728	2.08076	2.04202	-0.111349	1.08024	-0.128488	Unaffected	Cell division and chromosome partitioning	Alpha-tubulin suppressor and related RCC1 domain-containing proteins
COG5019	-1.00875	-0.718594	-1.27023	-0.589576	1.5048	-0.173658	Unaffected	Cell division and chromosome partitioning	Septin family protein
COG4942	1.20175	1.04463	1.37586	0.311	1.24057	0.2325	Elevated	Cell division and chromosome partitioning	Membrane-bound metallopeptidase
COG4118	0.165157	0.613139	-0.318455	-0.852732	1.80592	-0.377705	Ambient	Cell division and chromosome partitioning	Antitoxin of toxin-antitoxin stability system
COG3599	3.92331	3.9837	3.8597	-0.184407	1.13635	-0.246974	Ambient	Cell division and chromosome partitioning	Cell division initiation protein
COG2917	-1.0726	-1.03193	-1.1326	0.0901908	1.06451	0.0211378	Unaffected	Cell division and chromosome partitioning	Intracellular septation protein A
COG2894	1.37434	1.50669	1.22165	-0.355867	1.27975	-0.251944	Ambient	Cell division and chromosome partitioning	Septum formation inhibitor-activating ATPase
COG2884	3.42994	3.27698	3.5805	0.274061	1.20921	0.456334	Elevated	Cell division and chromosome partitioning	Predicted ATPase involved in cell division
COG2846	-1.76952	-0.839018	-3.66139	-2.56457	5.91577	-0.598607	Ambient	Cell division and chromosome partitioning	Regulator of cell morphogenesis and NO signaling
COG2385	1.41424	1.5188	1.32726	-0.189926	1.14071	-0.106289	Unaffected	Cell division and chromosome partitioning	Sporulation protein and related proteins
COG2177	2.64269	2.73222	2.54728	-0.124114	1.08984	-0.144483	Unaffected	Cell division and chromosome partitioning	Cell division protein
COG2161	-1.8676	-1.94075	-1.84722	-0.184738	1.13661	-0.0382757	Unaffected	Cell division and chromosome partitioning	Antitoxin of toxin-antitoxin stability system
COG1674	2.91005	2.98132	2.84658	-0.102402	1.07356	-0.150753	Unaffected	Cell division and chromosome partitioning	DNA segregation ATPase FtsK/SpoIIIE and related proteins
COG1196	3.56123	3.51011	3.61584	0.167512	1.12312	0.254546	Elevated	Cell division and chromosome partitioning	Chromosome segregation ATPases
COG1192	4.19638	4.19427	4.19792	-0.0443284	1.0312	-0.0663015	Unaffected	Cell division and chromosome partitioning	ATPases involved in chromosome partitioning
COG1077	4.6102	4.65398	4.53988	-0.0694884	1.04934	-0.130089	Unaffected	Cell division and chromosome partitioning	Actin-like ATPase involved in cell morphogenesis
COG0851	-1.03337	-0.829257	-1.22302	-0.261503	1.19873	-0.0587569	Unaffected	Cell division and chromosome partitioning	Septum formation topological specificity factor
COG0850	-1.56675	-1.37313	-1.76113	-0.289995	1.22264	-0.0600395	Unaffected	Cell division and chromosome partitioning	Septum formation inhibitor
COG0849	1.51687	1.45301	1.60308	0.224909	1.1687	0.2255	Elevated	Cell division and chromosome partitioning	Actin-like ATPase involved in cell division
COG0772	3.70683	3.71605	3.69737	-0.0211621	1.01478	-0.0278605	Unaffected	Cell division and chromosome partitioning	Bacterial cell division membrane protein
COG0489	5.39519	5.42091	5.34902	-0.0584749	1.04136	-0.142938	Unaffected	Cell division and chromosome partitioning	ATPases involved in chromosome partitioning
COG0455	1.58711	1.8018	1.33068	-0.501209	1.4154	-0.378724	Ambient	Cell division and chromosome partitioning	ATPases involved in chromosome partitioning
COG0445	1.95004	2.07371	1.75672	-0.35731	1.28103	-0.281345	Ambient	Cell division and chromosome partitioning	NAD/FAD-utilizing enzyme apparently involved in cell division
COG0424	1.75041	1.59548	1.87916	0.308449	1.23838	0.395927	Elevated	Cell division and chromosome partitioning	Nucleotide-binding protein implicated in inhibition of septum formation
COG0239	-0.790116	-1.16496	-0.39693	0.921102	1.89356	0.267798	Elevated	Cell division and chromosome partitioning	Integral membrane protein possibly involved in chromosome condensation
COG0206	4.37506	4.41596	4.32137	-0.0753759	1.05364	-0.205427	Ambient	Cell division and chromosome partitioning	Cell division GTPase
COG0037	2.61498	2.43634	2.80351	0.327854	1.25514	0.283065	Elevated	Cell division and chromosome partitioning	Predicted ATPase of the PP-loop superfamily implicated in cell cycle control
COG5049	-1.99165	-2.99868	-1.20684	1.52564	2.87915	0.352173	Elevated	Cell division and chromosome partitioning|DNA replication, recombination and repair	5'-3' exonuclease
COG1718	-0.327382	0.373349	-0.846653	-1.23536	2.3544	-0.466906	Ambient	Cell division and chromosome partitioning|Signal transduction mechanisms	Serine/threonine protein kinase involved in cell cycle control
COG5147	-2.86523	-3.54512	-2.00416	1.48978	2.80846	0.306393	Elevated	Cell division and chromosome partitioning|Transcription	Myb superfamily proteins, including transcription factors and mRNA splicing factors
COG2026	-0.05751	-0.457993	0.474151	1.00785	2.01092	0.452832	Elevated	Cell division and chromosome partitioning|Translation, ribosomal structure and biogenesis	Cytotoxic translational repressor of toxin-antitoxin stability system
COG5653	-2.77643	-1.59432	-3.82489	-1.72786	3.31237	-0.315066	Ambient	Cell envelope biogenesis, outer membrane	Protein involved in cellulose biosynthesis (CelD)
COG5632	-1.42286	-1.35151	-1.54885	-0.185678	1.13735	-0.0368304	Unaffected	Cell envelope biogenesis, outer membrane	N-acetylmuramoyl-L-alanine amidase
COG5520	0.904336	1.17789	0.70278	-0.221772	1.16616	-0.16693	Unaffected	Cell envelope biogenesis, outer membrane	O-Glycosyl hydrolase
COG5498	3.01211	3.15449	2.82751	-0.298923	1.23023	-0.382373	Ambient	Cell envelope biogenesis, outer membrane	Predicted glycosyl hydrolase
COG5479	1.24158	1.55628	0.877334	-0.688453	1.61155	-0.520102	Ambient	Cell envelope biogenesis, outer membrane	Uncharacterized protein potentially involved in peptidoglycan biosynthesis
COG5434	-0.0924414	-0.404976	0.131713	0.55288	1.46701	0.230272	Elevated	Cell envelope biogenesis, outer membrane	Endopolygalacturonase
COG5337	-0.0902143	0.209991	-0.290962	-0.412399	1.3309	-0.125204	Unaffected	Cell envelope biogenesis, outer membrane	Spore coat assembly protein
COG5009	3.61117	3.72259	3.45542	-0.246439	1.18628	-0.388396	Ambient	Cell envelope biogenesis, outer membrane	Membrane carboxypeptidase/penicillin-binding protein
COG4953	2.02265	2.07133	1.97185	-0.188086	1.13925	-0.217457	Ambient	Cell envelope biogenesis, outer membrane	Membrane carboxypeptidase/penicillin-binding protein PbpC
COG4952	1.19782	1.3688	1.00615	-0.481551	1.39624	-0.22129	Ambient	Cell envelope biogenesis, outer membrane	Predicted sugar isomerase
COG4775	3.64302	3.74013	3.56693	-0.191838	1.14222	-0.433526	Ambient	Cell envelope biogenesis, outer membrane	Outer membrane protein/protective antigen OMA87
COG4750	-3.31668	-2.8876	-3.74637	-0.635369	1.55334	-0.150387	Unaffected	Cell envelope biogenesis, outer membrane	CTP:phosphocholine cytidylyltransferase involved in choline phosphorylation for cell surface LPS epitopes
COG4623	-0.160581	-0.557272	0.302367	0.903218	1.87023	0.27979	Elevated	Cell envelope biogenesis, outer membrane	Predicted soluble lytic transglycosylase fused to an ABC-type amino acid-binding protein
COG4591	2.28736	2.22232	2.36899	0.161967	1.11881	0.190329	Unaffected	Cell envelope biogenesis, outer membrane	ABC-type transport system, involved in lipoprotein release, permease component
COG4520	-1.34864	-1.0554	-1.68072	-0.638675	1.5569	-0.223683	Ambient	Cell envelope biogenesis, outer membrane	Surface antigen
COG3944	0.863833	1.17511	0.495898	-0.643975	1.56263	-0.435015	Ambient	Cell envelope biogenesis, outer membrane	Capsular polysaccharide biosynthesis protein
COG3774	-0.434931	-0.296338	-0.640081	-0.603357	1.51925	-0.148409	Unaffected	Cell envelope biogenesis, outer membrane	Mannosyltransferase OCH1 and related enzymes
COG3773	0.41321	-0.111688	0.704991	0.725531	1.65351	0.287846	Elevated	Cell envelope biogenesis, outer membrane	Cell wall hydrolyses involved in spore germination
COG3770	0.0503347	-0.185498	0.309445	0.465771	1.38106	0.251936	Elevated	Cell envelope biogenesis, outer membrane	Murein endopeptidase
COG3764	0.945275	0.767174	1.02399	0.101901	1.07319	0.0691981	Unaffected	Cell envelope biogenesis, outer membrane	Sortase (surface protein transpeptidase)
COG3757	0.814555	0.931716	0.643644	-0.274645	1.2097	-0.203317	Ambient	Cell envelope biogenesis, outer membrane	Lyzozyme M1 (1,4-beta-N-acetylmuramidase)
COG3754	0.552358	0.158257	0.819698	0.637963	1.55613	0.432702	Elevated	Cell envelope biogenesis, outer membrane	Lipopolysaccharide biosynthesis protein
COG3660	2.23906	2.36181	2.09565	-0.258881	1.19655	-0.136349	Unaffected	Cell envelope biogenesis, outer membrane	Predicted nucleoside-diphosphate-sugar epimerase
COG3659	-0.780157	-1.64416	-0.387414	1.29339	2.45103	0.368538	Elevated	Cell envelope biogenesis, outer membrane	Carbohydrate-selective porin
COG3637	2.9989	3.02895	2.97459	-0.0743207	1.05287	-0.115538	Unaffected	Cell envelope biogenesis, outer membrane	Opacity protein and related surface antigens
COG3562	-2.8075	-1.91693	-3.64799	-1.45498	2.74153	-0.293905	Ambient	Cell envelope biogenesis, outer membrane	Capsule polysaccharide export protein
COG3559	-0.722916	-0.687354	-0.751533	-0.454905	1.37069	-0.0943219	Unaffected	Cell envelope biogenesis, outer membrane	Putative exporter of polyketide antibiotics
COG3524	-0.710865	-0.363079	-0.993938	-0.265788	1.20229	-0.0566419	Unaffected	Cell envelope biogenesis, outer membrane	Capsule polysaccharide export protein
COG3511	2.39733	2.03085	2.6707	0.452819	1.36871	0.393903	Elevated	Cell envelope biogenesis, outer membrane	Phospholipase C
COG3468	0.824163	0.69676	1.02444	0.39177	1.312	0.113227	Unaffected	Cell envelope biogenesis, outer membrane	Type V secretory pathway, adhesin AidA
COG3409	3.01365	3.14613	2.90982	-0.228147	1.17133	-0.405707	Ambient	Cell envelope biogenesis, outer membrane	Putative peptidoglycan-binding domain-containing protein
COG3317	-1.51685	-1.48251	-1.56859	-0.118612	1.08569	-0.0305568	Unaffected	Cell envelope biogenesis, outer membrane	Uncharacterized lipoprotein
COG3307	-0.880762	-1.38475	-0.509382	0.823238	1.76937	0.239434	Elevated	Cell envelope biogenesis, outer membrane	Lipid A core - O-antigen ligase and related enzymes
COG3264	1.42589	1.21606	1.59714	0.283627	1.21725	0.206673	Elevated	Cell envelope biogenesis, outer membrane	Small-conductance mechanosensitive channel
COG3209	1.92382	1.76291	2.08202	0.21926	1.16414	0.182756	Unaffected	Cell envelope biogenesis, outer membrane	Rhs family protein
COG3206	3.73911	3.53612	3.94222	0.428628	1.34595	0.581768	Elevated	Cell envelope biogenesis, outer membrane	Uncharacterized protein involved in exopolysaccharide biosynthesis
COG3203	1.91988	1.79568	2.07406	0.304572	1.23505	0.354923	Elevated	Cell envelope biogenesis, outer membrane	Outer membrane protein (porin)
COG3049	-1.97691	-2.57586	-1.40733	1.2681	2.40844	0.310028	Elevated	Cell envelope biogenesis, outer membrane	Penicillin V acylase and related amidases
COG3047	-1.83512	-1.74246	-1.92621	-0.254409	1.19285	-0.0516378	Unaffected	Cell envelope biogenesis, outer membrane	Outer membrane protein W
COG3040	-1.66761	-1.12841	-2.85186	-1.15051	2.21992	-0.211277	Ambient	Cell envelope biogenesis, outer membrane	Bacterial lipocalin
COG2982	1.30998	1.23546	1.34678	0.0315406	1.0221	0.0136074	Unaffected	Cell envelope biogenesis, outer membrane	Uncharacterized protein involved in outer membrane biogenesis
COG2980	-2.64085	-2.9348	-2.32	0.602199	1.51803	0.143547	Unaffected	Cell envelope biogenesis, outer membrane	Rare lipoprotein B
COG2951	2.75606	2.55551	2.89026	0.371705	1.29388	0.512005	Elevated	Cell envelope biogenesis, outer membrane	Membrane-bound lytic murein transglycosylase B
COG2943	1.54256	1.6257	1.42207	-0.248809	1.18823	-0.192185	Unaffected	Cell envelope biogenesis, outer membrane	Membrane glycosyltransferase
COG2891	-3.21611	-4.09482	-2.24967	1.86904	3.6529	0.422899	Elevated	Cell envelope biogenesis, outer membrane	Cell shape-determining protein
COG2885	7.08579	7.0323	7.18481	0.226354	1.16987	0.414203	Elevated	Cell envelope biogenesis, outer membrane	Outer membrane protein and related peptidoglycan-associated (lipo)proteins
COG2877	1.3589	1.35988	1.35458	-0.0364563	1.02559	-0.0230397	Unaffected	Cell envelope biogenesis, outer membrane	3-deoxy-D-manno-octulosonic acid (KDO) 8-phosphate synthase
COG2870	2.9146	2.69693	3.1831	0.521337	1.43528	0.292582	Elevated	Cell envelope biogenesis, outer membrane	ADP-heptose synthase, bifunctional sugar kinase/adenylyltransferase
COG2853	0.205356	0.227543	0.177182	0.01655	1.01154	0.012279	Unaffected	Cell envelope biogenesis, outer membrane	Surface lipoprotein
COG2843	1.48036	1.40304	1.5677	0.0938476	1.06721	0.109764	Unaffected	Cell envelope biogenesis, outer membrane	Putative enzyme of poly-gamma-glutamate biosynthesis (capsule formation)
COG2834	1.51616	1.03229	2.19873	1.14156	2.20619	1.13533	Elevated	Cell envelope biogenesis, outer membrane	Outer membrane lipoprotein-sorting protein
COG2825	-0.841175	-1.74622	-0.392568	1.57908	2.98779	0.502058	Elevated	Cell envelope biogenesis, outer membrane	Outer membrane protein
COG2821	0.336674	0.513992	0.155508	-0.232384	1.17477	-0.0611074	Unaffected	Cell envelope biogenesis, outer membrane	Membrane-bound lytic murein transglycosylase
COG2335	4.83724	4.92326	4.76736	-0.192706	1.14291	-0.319258	Ambient	Cell envelope biogenesis, outer membrane	Secreted and surface protein containing fasciclin-like repeats
COG2247	0.414429	0.622148	0.230568	-0.251243	1.19023	-0.20233	Ambient	Cell envelope biogenesis, outer membrane	Putative cell wall-binding domain
COG2230	3.76755	3.8254	3.71206	-0.138506	1.10076	-0.264089	Ambient	Cell envelope biogenesis, outer membrane	Cyclopropane fatty acid synthase and related methyltransferases
COG2222	0.879891	0.983361	0.804457	-0.118365	1.0855	-0.0791764	Unaffected	Cell envelope biogenesis, outer membrane	Predicted phosphosugar isomerases
COG2173	-1.12019	-1.07287	-1.20301	0.132177	1.09595	0.0375334	Unaffected	Cell envelope biogenesis, outer membrane	D-alanyl-D-alanine dipeptidase
COG2148	4.84383	4.6664	4.94	0.284367	1.21788	0.661009	Elevated	Cell envelope biogenesis, outer membrane	Sugar transferases involved in lipopolysaccharide synthesis
COG2089	1.35164	1.4372	1.21635	-0.304831	1.23527	-0.240386	Ambient	Cell envelope biogenesis, outer membrane	Sialic acid synthase
COG2088	-2.212	-2.42933	-1.8822	-0.0735317	1.05229	-0.0125887	Unaffected	Cell envelope biogenesis, outer membrane	Uncharacterized protein, involved in the regulation of septum location
COG2027	1.48929	1.54742	1.41866	-0.222846	1.16703	-0.16527	Unaffected	Cell envelope biogenesis, outer membrane	D-alanyl-D-alanine carboxypeptidase (penicillin-binding protein 4)
COG1970	0.819577	1.00229	0.435048	-0.661513	1.58174	-0.469058	Ambient	Cell envelope biogenesis, outer membrane	Large-conductance mechanosensitive channel
COG1922	1.41297	1.30453	1.53487	0.225544	1.16922	0.229313	Elevated	Cell envelope biogenesis, outer membrane	Teichoic acid biosynthesis proteins
COG1898	3.45608	3.45137	3.4692	0.0398908	1.02804	0.0569484	Unaffected	Cell envelope biogenesis, outer membrane	dTDP-4-dehydrorhamnose 3,5-epimerase and related enzymes
COG1887	0.0598726	0.310793	-0.264697	-0.565855	1.48026	-0.336831	Ambient	Cell envelope biogenesis, outer membrane	Putative glycosyl/glycerophosphate transferases involved in teichoic acid biosynthesis TagF/TagB/EpsJ/RodC
COG1876	-2.57163	-2.0395	-3.04465	-0.829972	1.77765	-0.150307	Unaffected	Cell envelope biogenesis, outer membrane	D-alanyl-D-alanine carboxypeptidase
COG1861	-0.970086	-0.792203	-1.14358	-0.378806	1.30026	-0.111803	Unaffected	Cell envelope biogenesis, outer membrane	Spore coat polysaccharide biosynthesis protein F, CMP-KDO synthetase homolog
COG1807	2.11842	2.09742	2.14822	0.0370897	1.02604	0.0281449	Unaffected	Cell envelope biogenesis, outer membrane	4-amino-4-deoxy-L-arabinose transferase and related glycosyltransferases of PMT family
COG1794	0.23211	0.585942	-0.142706	-0.646206	1.56505	-0.269286	Ambient	Cell envelope biogenesis, outer membrane	Aspartate racemase
COG1792	1.94508	1.62809	2.23776	0.644336	1.56302	0.688203	Elevated	Cell envelope biogenesis, outer membrane	Cell shape-determining protein
COG1732	3.1363	2.87418	3.36728	0.430784	1.34797	0.645461	Elevated	Cell envelope biogenesis, outer membrane	Periplasmic glycine betaine/choline-binding (lipo)protein of an ABC-type transport system (osmoprotectant binding protein)
COG1696	1.64506	1.70324	1.53454	-0.222654	1.16688	-0.157431	Unaffected	Cell envelope biogenesis, outer membrane	Predicted membrane protein involved in D-alanine export
COG1686	3.10387	3.08943	3.11125	0.0203004	1.01417	0.0235487	Unaffected	Cell envelope biogenesis, outer membrane	D-alanyl-D-alanine carboxypeptidase
COG1664	2.85849	2.74576	2.92295	0.260225	1.19767	0.295409	Elevated	Cell envelope biogenesis, outer membrane	Integral membrane protein CcmA involved in cell shape determination
COG1663	-0.232871	-0.372006	-0.179603	0.21759	1.16279	0.064489	Unaffected	Cell envelope biogenesis, outer membrane	Tetraacyldisaccharide-1-P 4'-kinase
COG1596	3.00128	2.98735	3.00983	0.176317	1.13	0.238525	Elevated	Cell envelope biogenesis, outer membrane	Periplasmic protein involved in polysaccharide export
COG1589	-2.09461	-3.77964	-1.02246	2.50518	5.67719	0.598362	Elevated	Cell envelope biogenesis, outer membrane	Cell division septal protein
COG1560	1.2232	1.21264	1.23818	0.0165616	1.01155	0.014843	Unaffected	Cell envelope biogenesis, outer membrane	Lauroyl/myristoyl acyltransferase
COG1538	3.74689	3.78408	3.69279	-0.0858031	1.06128	-0.197305	Unaffected	Cell envelope biogenesis, outer membrane	Outer membrane protein
COG1519	-0.0595042	-1.30471	0.890483	1.99239	3.97896	0.880183	Elevated	Cell envelope biogenesis, outer membrane	3-deoxy-D-manno-octulosonic-acid transferase
COG1462	-2.37555	-2.78815	-1.85634	0.794124	1.73402	0.147795	Unaffected	Cell envelope biogenesis, outer membrane	Uncharacterized protein involved in formation of curli polymers
COG1452	0.66995	0.596255	0.792833	0.0860509	1.06146	0.0472791	Unaffected	Cell envelope biogenesis, outer membrane	Organic solvent tolerance protein OstA
COG1388	-0.194685	-0.548307	0.0227178	0.70834	1.63392	0.271758	Elevated	Cell envelope biogenesis, outer membrane	FOG: LysM repeat
COG1368	0.931488	1.02693	0.774758	-0.292758	1.22498	-0.103669	Unaffected	Cell envelope biogenesis, outer membrane	Phosphoglycerol transferase and related proteins, alkaline phosphatase superfamily
COG1292	0.252521	0.564501	-0.0931703	-0.518607	1.43257	-0.174556	Unaffected	Cell envelope biogenesis, outer membrane	Choline-glycine betaine transporter
COG1247	0.950503	0.968828	0.927034	-0.0190501	1.01329	-0.0165474	Unaffected	Cell envelope biogenesis, outer membrane	Sortase and related acyltransferases
COG1215	5.11504	5.07481	5.20533	0.119964	1.08671	0.26331	Elevated	Cell envelope biogenesis, outer membrane	Glycosyltransferases, probably involved in cell wall biogenesis
COG1213	1.84146	1.85032	1.83684	0.0385094	1.02705	0.0310131	Unaffected	Cell envelope biogenesis, outer membrane	Predicted sugar nucleotidyltransferases
COG1212	0.0247112	-0.0551074	0.101403	-0.201624	1.14999	-0.0495863	Unaffected	Cell envelope biogenesis, outer membrane	CMP-2-keto-3-deoxyoctulosonic acid synthetase
COG1210	2.58079	2.67565	2.48506	-0.150871	1.11024	-0.272089	Ambient	Cell envelope biogenesis, outer membrane	UDP-glucose pyrophosphorylase
COG1209	2.94444	2.79977	3.08613	0.300215	1.23133	0.578608	Elevated	Cell envelope biogenesis, outer membrane	dTDP-glucose pyrophosphorylase
COG1207	2.53815	2.34579	2.6772	0.241573	1.18228	0.288151	Elevated	Cell envelope biogenesis, outer membrane	N-acetylglucosamine-1-phosphate uridyltransferase (contains nucleotidyltransferase and I-patch acetyltransferase domains)
COG1181	3.39215	3.3697	3.40954	0.0342709	1.02404	0.0626944	Unaffected	Cell envelope biogenesis, outer membrane	D-alanine-D-alanine ligase and related ATP-grasp enzymes
COG1091	2.36186	2.28176	2.43139	0.107787	1.07757	0.0949175	Unaffected	Cell envelope biogenesis, outer membrane	dTDP-4-dehydrorhamnose reductase
COG1089	3.16852	3.21689	3.13002	-0.094896	1.06799	-0.163752	Unaffected	Cell envelope biogenesis, outer membrane	GDP-D-mannose dehydratase
COG1088	3.63087	3.69682	3.54307	-0.125749	1.09107	-0.209052	Ambient	Cell envelope biogenesis, outer membrane	dTDP-D-glucose 4,6-dehydratase
COG1087	2.60651	2.72555	2.37408	-0.348443	1.27319	-0.364743	Ambient	Cell envelope biogenesis, outer membrane	UDP-glucose 4-epimerase
COG1083	-0.354009	-0.616472	-0.0624516	0.535131	1.44907	0.235742	Elevated	Cell envelope biogenesis, outer membrane	CMP-N-acetylneuraminic acid synthetase
COG1044	1.94305	2.12153	1.76116	-0.324369	1.25212	-0.28807	Ambient	Cell envelope biogenesis, outer membrane	UDP-3-O-[3-hydroxymyristoyl] glucosamine N-acyltransferase
COG1043	0.22665	-0.409365	0.530446	0.884471	1.84609	0.296036	Elevated	Cell envelope biogenesis, outer membrane	Acyl-[acyl carrier protein]--UDP-N-acetylglucosamine O-acyltransferase
COG1004	4.37214	4.38835	4.3557	-0.0119235	1.0083	-0.0361639	Unaffected	Cell envelope biogenesis, outer membrane	Predicted UDP-glucose 6-dehydrogenase
COG0860	2.38598	2.3514	2.44483	-0.0316582	1.02219	-0.0269686	Unaffected	Cell envelope biogenesis, outer membrane	N-acetylmuramoyl-L-alanine amidase
COG0859	2.05585	1.97643	2.15422	0.200699	1.14925	0.196964	Unaffected	Cell envelope biogenesis, outer membrane	ADP-heptose:LPS heptosyltransferase
COG0845	5.13256	5.06083	5.19658	0.10264	1.07374	0.21585	Elevated	Cell envelope biogenesis, outer membrane	Membrane-fusion protein
COG0836	2.3478	2.37733	2.30796	-0.0578608	1.04092	-0.0918836	Unaffected	Cell envelope biogenesis, outer membrane	Mannose-1-phosphate guanylyltransferase
COG0818	-1.96525	-2.18387	-1.67226	0.141619	1.10314	0.0244012	Unaffected	Cell envelope biogenesis, outer membrane	Diacylglycerol kinase
COG0815	2.17478	2.02975	2.40643	0.393348	1.31344	0.405038	Elevated	Cell envelope biogenesis, outer membrane	Apolipoprotein N-acyltransferase
COG0812	1.65233	1.50235	1.82799	0.347364	1.27223	0.341819	Elevated	Cell envelope biogenesis, outer membrane	UDP-N-acetylmuramate dehydrogenase
COG0810	-0.0216373	-0.130143	0.0799398	-0.0646253	1.04581	-0.023657	Unaffected	Cell envelope biogenesis, outer membrane	Periplasmic protein TonB, links inner and outer membranes
COG0797	2.94775	3.0731	2.78499	-0.306471	1.23668	-0.432958	Ambient	Cell envelope biogenesis, outer membrane	Lipoproteins
COG0796	2.44743	2.6761	2.28742	-0.264751	1.20143	-0.220169	Ambient	Cell envelope biogenesis, outer membrane	Glutamate racemase
COG0794	1.21265	1.15622	1.24959	0.027608	1.01932	0.0159307	Unaffected	Cell envelope biogenesis, outer membrane	Predicted sugar phosphate isomerase involved in capsule formation
COG0793	5.65686	5.64698	5.67202	-0.0334582	1.02346	-0.0619177	Unaffected	Cell envelope biogenesis, outer membrane	Periplasmic protease
COG0791	4.59391	4.67469	4.45918	-0.22991	1.17276	-0.412369	Ambient	Cell envelope biogenesis, outer membrane	Cell wall-associated hydrolases (invasion-associated proteins)
COG0787	1.7028	1.47551	2.00049	0.561954	1.47627	0.362993	Elevated	Cell envelope biogenesis, outer membrane	Alanine racemase
COG0774	2.6728	2.55416	2.97101	0.351309	1.27572	0.356558	Elevated	Cell envelope biogenesis, outer membrane	UDP-3-O-acyl-N-acetylglucosamine deacetylase
COG0773	2.62866	2.55085	2.72077	0.14854	1.10845	0.142309	Unaffected	Cell envelope biogenesis, outer membrane	UDP-N-acetylmuramate-alanine ligase
COG0771	1.76241	2.02488	1.4897	-0.564415	1.47879	-0.648599	Ambient	Cell envelope biogenesis, outer membrane	UDP-N-acetylmuramoylalanine-D-glutamate ligase
COG0770	2.0369	2.17911	1.8731	-0.138818	1.101	-0.105866	Unaffected	Cell envelope biogenesis, outer membrane	UDP-N-acetylmuramyl pentapeptide synthase
COG0769	3.03309	2.90039	3.13165	0.258441	1.19619	0.363228	Elevated	Cell envelope biogenesis, outer membrane	UDP-N-acetylmuramyl tripeptide synthase
COG0768	4.64015	4.65388	4.62207	-0.0172936	1.01206	-0.0613643	Unaffected	Cell envelope biogenesis, outer membrane	Cell division protein FtsI/penicillin-binding protein 2
COG0766	4.3949	4.4176	4.36997	-0.0800319	1.05704	-0.148952	Unaffected	Cell envelope biogenesis, outer membrane	UDP-N-acetylglucosamine enolpyruvyl transferase
COG0763	-0.0440017	0.162985	-0.277876	-0.28125	1.21525	-0.0817368	Unaffected	Cell envelope biogenesis, outer membrane	Lipid A disaccharide synthetase
COG0750	4.12797	4.12692	4.13082	0.0115978	1.00807	0.0297526	Unaffected	Cell envelope biogenesis, outer membrane	Predicted membrane-associated Zn-dependent proteases 1
COG0744	5.81304	5.88677	5.75418	-0.151159	1.11046	-0.347765	Ambient	Cell envelope biogenesis, outer membrane	Membrane carboxypeptidase (penicillin-binding protein)
COG0741	3.54133	3.56694	3.51404	-0.0158218	1.01103	-0.0214809	Unaffected	Cell envelope biogenesis, outer membrane	Soluble lytic murein transglycosylase and related regulatory proteins (some contain LysM/invasin domains)
COG0739	4.44403	4.4742	4.39491	-0.0828667	1.05912	-0.214473	Ambient	Cell envelope biogenesis, outer membrane	Membrane proteins related to metalloendopeptidases
COG0729	1.27752	1.45566	1.01921	-0.444234	1.36059	-0.448692	Ambient	Cell envelope biogenesis, outer membrane	Outer membrane protein
COG0707	1.7328	1.54093	1.90171	0.255409	1.19367	0.218023	Elevated	Cell envelope biogenesis, outer membrane	UDP-N-acetylglucosamine:LPS N-acetylglucosamine transferase
COG0682	2.05376	2.02341	2.08382	0.0511671	1.0361	0.0567859	Unaffected	Cell envelope biogenesis, outer membrane	Prolipoprotein diacylglyceryltransferase
COG0677	4.04684	4.21319	3.91073	-0.262705	1.19973	-0.206837	Ambient	Cell envelope biogenesis, outer membrane	UDP-N-acetyl-D-mannosaminuronate dehydrogenase
COG0668	3.24694	3.45203	3.10176	-0.302449	1.23324	-0.504558	Ambient	Cell envelope biogenesis, outer membrane	Small-conductance mechanosensitive channel
COG0597	2.35343	2.29949	2.40496	0.0642475	1.04554	0.0617629	Unaffected	Cell envelope biogenesis, outer membrane	Lipoprotein signal peptidase
COG0562	2.87581	3.07771	2.50456	-0.56245	1.47677	-0.669316	Ambient	Cell envelope biogenesis, outer membrane	UDP-galactopyranose mutase
COG0510	-1.67319	-1.7919	-1.56558	0.18809	1.13925	0.0493497	Unaffected	Cell envelope biogenesis, outer membrane	Predicted choline kinase involved in LPS biosynthesis
COG0481	4.59988	4.69803	4.50593	-0.155542	1.11384	-0.296975	Ambient	Cell envelope biogenesis, outer membrane	Membrane GTPase LepA
COG0472	3.85709	3.96718	3.80779	-0.237256	1.17875	-0.219297	Ambient	Cell envelope biogenesis, outer membrane	UDP-N-acetylmuramyl pentapeptide phosphotransferase/UDP-N-acetylglucosamine-1-phosphate transferase
COG0463	5.8738	5.85996	5.88652	0.0382701	1.02688	0.138614	Unaffected	Cell envelope biogenesis, outer membrane	Glycosyltransferases involved in cell wall biogenesis
COG0449	4.59782	4.54749	4.70185	0.152189	1.11125	0.339012	Elevated	Cell envelope biogenesis, outer membrane	Glucosamine 6-phosphate synthetase, contains amidotransferase and phosphosugar isomerase domains
COG0438	6.06936	6.09713	6.03954	-0.0328785	1.02305	-0.154544	Unaffected	Cell envelope biogenesis, outer membrane	Glycosyltransferase
COG0399	5.00244	5.05786	4.96599	-0.0545904	1.03856	-0.147087	Unaffected	Cell envelope biogenesis, outer membrane	Predicted pyridoxal phosphate-dependent enzyme apparently involved in regulation of cell wall biogenesis
COG0381	3.11656	3.12563	3.10684	0.0125892	1.00876	0.024178	Unaffected	Cell envelope biogenesis, outer membrane	UDP-N-acetylglucosamine 2-epimerase
COG0357	1.20578	1.41984	1.02514	-0.294772	1.22669	-0.156655	Unaffected	Cell envelope biogenesis, outer membrane	Predicted S-adenosylmethionine-dependent methyltransferase involved in bacterial cell division
COG0275	1.8974	1.54875	2.2061	0.658686	1.57864	0.756722	Elevated	Cell envelope biogenesis, outer membrane	Predicted S-adenosylmethionine-dependent methyltransferase involved in cell envelope biogenesis
COG0329	3.82042	3.92381	3.72076	-0.107202	1.07714	-0.195969	Unaffected	Cell envelope biogenesis, outer membrane|Amino acid transport and metabolism	Dihydrodipicolinate synthase/N-acetylneuraminate lyase
COG4464	-0.439852	0.113143	-0.791594	-0.861438	1.81685	-0.348382	Ambient	Cell envelope biogenesis, outer membrane|Carbohydrate transport and metabolism	Capsular polysaccharide biosynthesis protein
COG1682	3.27854	3.27368	3.30916	0.0660944	1.04688	0.125064	Unaffected	Cell envelope biogenesis, outer membrane|Carbohydrate transport and metabolism	ABC-type polysaccharide/polyol phosphate export systems, permease component
COG1134	3.21948	3.2307	3.20571	-0.0207464	1.01448	-0.0337127	Unaffected	Cell envelope biogenesis, outer membrane|Carbohydrate transport and metabolism	ABC-type polysaccharide/polyol phosphate transport system, ATPase component
COG0761	4.3169	4.40516	4.14265	-0.281094	1.21512	-0.437246	Ambient	Cell envelope biogenesis, outer membrane|Lipid metabolism	Penicillin tolerance protein
COG5622	-1.20966	-1.11727	-1.31272	-0.469806	1.38492	-0.100248	Unaffected	Cell motility and secretion	Protein required for attachment to host cells
COG5492	-2.52611	-2.4084	-2.64199	-0.349365	1.274	-0.0586462	Unaffected	Cell motility and secretion	Bacterial surface proteins containing Ig-like domains
COG5491	-0.160619	-0.15988	-0.163139	-0.0612245	1.04335	-0.0238785	Unaffected	Cell motility and secretion	Conserved protein implicated in secretion
COG5008	0.343687	0.0569414	0.719408	0.655225	1.57486	0.365509	Elevated	Cell motility and secretion	Tfp pilus assembly protein, ATPase PilU
COG4972	2.07686	2.12274	2.02471	-0.0357803	1.02511	-0.0458549	Unaffected	Cell motility and secretion	Tfp pilus assembly protein, ATPase PilM
COG4969	2.84966	2.87647	2.79882	-0.0217729	1.01521	-0.0213311	Unaffected	Cell motility and secretion	Tfp pilus assembly protein, major pilin PilA
COG4968	-2.47067	-1.93249	-3.0582	-0.824464	1.77088	-0.199279	Unaffected	Cell motility and secretion	Tfp pilus assembly protein PilE
COG4966	-2.94717	-3.71731	-1.83462	1.80579	3.49621	0.384564	Elevated	Cell motility and secretion	Tfp pilus assembly protein PilW
COG4786	0.744702	0.590176	0.886227	0.435242	1.35214	0.291955	Elevated	Cell motility and secretion	Flagellar basal body rod protein
COG3419	0.529254	0.720177	0.397613	-0.308259	1.23821	-0.104067	Unaffected	Cell motility and secretion	Tfp pilus assembly protein, tip-associated adhesin PilY1
COG3225	2.18904	2.32899	1.94815	-0.400965	1.32039	-0.450825	Ambient	Cell motility and secretion	ABC-type uncharacterized transport system involved in gliding motility, auxiliary component
COG3188	-1.70212	-1.70764	-1.68883	-0.158982	1.1165	-0.0386501	Unaffected	Cell motility and secretion	P pilus assembly protein, porin PapC
COG3170	-0.915472	-0.997985	-0.872682	0.0564124	1.03988	0.0126706	Unaffected	Cell motility and secretion	Tfp pilus assembly protein FimV
COG3168	-1.70938	-1.82916	-1.55269	0.441241	1.35777	0.113365	Unaffected	Cell motility and secretion	Tfp pilus assembly protein PilP
COG3166	-1.40591	-1.17474	-1.69367	-0.583909	1.4989	-0.168288	Unaffected	Cell motility and secretion	Tfp pilus assembly protein PilN
COG3063	-1.22825	-1.03771	-1.46791	-0.0555416	1.03925	-0.0123514	Unaffected	Cell motility and secretion	Tfp pilus assembly protein PilF
COG2805	3.93557	3.87003	3.98641	0.119215	1.08614	0.202505	Elevated	Cell motility and secretion	Tfp pilus assembly protein, pilus retraction ATPase PilT
COG2804	4.15583	4.12874	4.19421	0.0587915	1.04159	0.121368	Unaffected	Cell motility and secretion	Type II secretory pathway, ATPase PulE/Tfp pilus assembly pathway, ATPase PilB
COG2165	1.22106	1.05377	1.4601	0.335776	1.26206	0.239175	Elevated	Cell motility and secretion	Type II secretory pathway, pseudopilin PulG
COG2064	2.58836	2.59863	2.56818	-0.0424859	1.02989	-0.0473808	Unaffected	Cell motility and secretion	Flp pilus assembly protein TadC
COG2063	-1.83404	-2.52311	-1.36812	1.196	2.29103	0.312398	Elevated	Cell motility and secretion	Flagellar basal body L-ring protein
COG1987	-2.48026	-2.86783	-2.18577	0.401345	1.32074	0.0870607	Unaffected	Cell motility and secretion	Flagellar biosynthesis pathway, component FliQ
COG1886	-1.31736	-1.65482	-0.846093	1.10399	2.14949	0.312575	Elevated	Cell motility and secretion	Flagellar motor switch/type III secretory pathway protein
COG1868	-1.33481	-1.46948	-1.12444	0.155328	1.11367	0.0414189	Unaffected	Cell motility and secretion	Flagellar motor switch protein
COG1843	-1.62986	-2.19902	-1.18792	0.616056	1.53268	0.148431	Unaffected	Cell motility and secretion	Flagellar hook capping protein
COG1766	-0.896179	-0.774742	-1.04846	-0.250291	1.18945	-0.0720531	Unaffected	Cell motility and secretion	Flagellar biosynthesis/type III secretory pathway lipoprotein
COG1749	0.508084	0.290939	0.8255	0.695345	1.61927	0.278085	Elevated	Cell motility and secretion	Flagellar hook protein FlgE
COG1706	-1.98373	-1.7678	-2.5248	-0.428287	1.34564	-0.0844408	Unaffected	Cell motility and secretion	Flagellar basal-body P-ring protein
COG1705	-2.45858	-1.9556	-2.87259	-0.662434	1.58275	-0.137946	Unaffected	Cell motility and secretion	Muramidase (flagellum-specific)
COG1558	-0.776739	-0.502622	-1.09166	-0.600308	1.51604	-0.245074	Ambient	Cell motility and secretion	Flagellar basal body rod protein
COG1536	-1.08916	-2.17735	-0.0232544	1.92484	3.79694	0.469927	Elevated	Cell motility and secretion	Flagellar motor switch protein
COG1459	3.38171	3.22945	3.6797	0.458742	1.37434	0.810794	Elevated	Cell motility and secretion	Type II secretory pathway, component PulF
COG1450	2.93549	2.92521	2.9487	0.0998186	1.07164	0.13172	Unaffected	Cell motility and secretion	Type II secretory pathway, component PulD
COG1419	-2.21096	-1.80662	-2.63209	-0.443105	1.35953	-0.0885508	Unaffected	Cell motility and secretion	Flagellar GTP-binding protein
COG1377	-2.21166	-1.50828	-3.59044	-1.90412	3.7428	-0.437273	Ambient	Cell motility and secretion	Flagellar biosynthesis pathway, component FlhB
COG1360	2.45183	2.51559	2.42112	-0.167616	1.1232	-0.175686	Unaffected	Cell motility and secretion	Flagellar motor protein
COG1345	-1.24027	-0.531763	-2.06545	-1.10098	2.145	-0.242369	Ambient	Cell motility and secretion	Flagellar capping protein
COG1344	3.59973	3.58455	3.6044	0.00220423	1.00153	0.00121606	Unaffected	Cell motility and secretion	Flagellin and related hook-associated proteins
COG1338	0.274577	0.371405	0.11617	-0.145483	1.1061	-0.0778705	Unaffected	Cell motility and secretion	Flagellar biosynthesis pathway, component FliP
COG1298	-0.803377	-0.84688	-0.73451	0.114143	1.08233	0.0315339	Unaffected	Cell motility and secretion	Flagellar biosynthesis pathway, component FlhA
COG1291	-1.3245	-2.38538	-0.393286	1.6986	3.24585	0.397144	Elevated	Cell motility and secretion	Flagellar motor component
COG1256	0.303913	0.646661	-0.0850746	-0.760999	1.69466	-0.302714	Ambient	Cell motility and secretion	Flagellar hook-associated protein
COG1157	0.357716	0.32739	0.394746	0.121287	1.0877	0.0386076	Unaffected	Cell motility and secretion	Flagellar biosynthesis/type III secretory pathway ATPase
ENOG4112CPX	-2.25093	-2.80781	-1.79716	0.365294	1.28814	0.0702699	Unaffected	Cell wall/membrane/envelope biogenesis	OmpA family
ENOG4112CH5	-0.714063	-1.20813	-0.23918	0.9058	1.87358	0.292729	Elevated	Cell wall/membrane/envelope biogenesis	POTRA domain, FtsQ-type
ENOG4112BQ1	1.07828	1.18003	0.888613	-0.293646	1.22573	-0.145303	Unaffected	Cell wall/membrane/envelope biogenesis	OmpA MotB family outer membrane protein
ENOG4112BE9	-3.21379	-4.17787	-2.39389	1.53868	2.90528	0.345039	Elevated	Cell wall/membrane/envelope biogenesis	Glycosyl transferase, family 2
ENOG4112B8S	-2.57534	-1.081	-4.14356	-3.08725	8.49877	-0.806475	Ambient	Cell wall/membrane/envelope biogenesis	17 kDa surface antigen
ENOG4112B3R	-1.57202	-1.67659	-1.47914	0.0719133	1.05111	0.0173619	Unaffected	Cell wall/membrane/envelope biogenesis	Capsule polysaccharide biosynthesis protein
ENOG4112ADT	-2.06877	-1.14005	-3.69647	-2.2793	4.85442	-0.55828	Ambient	Cell wall/membrane/envelope biogenesis	lipopolysaccharide biosynthesis protein
ENOG41129M2	-2.26973	-1.27424	-3.44707	-1.83433	3.56607	-0.418875	Ambient	Cell wall/membrane/envelope biogenesis	Glycosyl transferase, family 2
ENOG41129FN	1.17613	1.17924	1.17233	0.0130698	1.0091	0.0130965	Unaffected	Cell wall/membrane/envelope biogenesis	Peptidase S1 and S6 chymotrypsin
ENOG41129CB	-2.79802	-1.12566	-3.62284	-1.94196	3.84228	-0.354507	Ambient	Cell wall/membrane/envelope biogenesis	group 1 glycosyl transferase
ENOG411296F	1.82269	1.9692	1.66592	-0.263656	1.20052	-0.211012	Ambient	Cell wall/membrane/envelope biogenesis	outer membrane chaperone Skp (OmpH)
ENOG411285U	-3.23852	-3.7507	-2.66787	1.07388	2.10509	0.230731	Elevated	Cell wall/membrane/envelope biogenesis	Cell surface protein
ENOG4112821	-0.251416	-1.383	0.295106	1.78607	3.44875	0.620405	Elevated	Cell wall/membrane/envelope biogenesis	outer membrane lipoprotein carrier protein LolA
ENOG41127TQ	-2.30543	-1.16963	-3.24543	-2.70944	6.54067	-0.521907	Ambient	Cell wall/membrane/envelope biogenesis	O-Antigen ligase
ENOG41127DI	-0.911685	-0.612895	-1.25863	-0.712284	1.6384	-0.235653	Ambient	Cell wall/membrane/envelope biogenesis	Polymorphic outer membrane protein
ENOG41127A4	-2.79494	-3.76333	-1.84871	1.58703	3.00431	0.325828	Elevated	Cell wall/membrane/envelope biogenesis	Heavy metal RND efflux outer membrane protein, CzcC family
ENOG41125P5	-2.01433	-2.83332	-1.04022	1.43808	2.70961	0.295477	Elevated	Cell wall/membrane/envelope biogenesis	Rod shape-determining protein
ENOG41125P4	-2.46329	-2.23557	-2.84213	-0.210785	1.15732	-0.0417771	Unaffected	Cell wall/membrane/envelope biogenesis	porin opacity type
ENOG41124VZ	-0.986315	-0.989326	-0.981826	0.0792075	1.05644	0.0203886	Unaffected	Cell wall/membrane/envelope biogenesis	glycosyl transferase, family 9
ENOG41120TY	-2.5407	-2.15179	-2.84775	-0.604637	1.5206	-0.137938	Unaffected	Cell wall/membrane/envelope biogenesis	LPXTG-motif cell wall anchor domain protein
ENOG4111ZUU	-1.24383	-0.774618	-1.74544	-1.08984	2.12851	-0.324372	Ambient	Cell wall/membrane/envelope biogenesis
ENOG4111Y7K	-2.31002	-2.42105	-2.15115	0.46422	1.37957	0.0922102	Unaffected	Cell wall/membrane/envelope biogenesis	NlpC/P60 family
ENOG4111XS9	0.125462	0.140732	0.108834	0.0228084	1.01594	0.00640595	Unaffected	Cell wall/membrane/envelope biogenesis	TonB family
ENOG4111WN9	-1.38928	-1.72532	-1.14461	0.60387	1.51979	0.175414	Unaffected	Cell wall/membrane/envelope biogenesis	Cell surface receptor IPT TIG
ENOG4111WJN	1.78413	2.10877	1.5807	-0.592414	1.50777	-0.370652	Ambient	Cell wall/membrane/envelope biogenesis	K16079 outer membrane immunogenic protein
ENOG4111WJM	-2.63225	-2.8036	-2.47593	0.200094	1.14877	0.0353974	Unaffected	Cell wall/membrane/envelope biogenesis	Glycosyl transferase, family 2
ENOG4111W66	0.0807372	-0.166991	0.38736	0.414698	1.33302	0.189298	Unaffected	Cell wall/membrane/envelope biogenesis	K16079 outer membrane immunogenic protein
ENOG4111VU0	-2.72037	-2.87969	-2.55042	0.295058	1.22693	0.0596505	Unaffected	Cell wall/membrane/envelope biogenesis	glycosyl transferase group 1
ENOG4111STI	-2.44664	-2.84187	-2.17686	0.294088	1.22611	0.0609576	Unaffected	Cell wall/membrane/envelope biogenesis	Glycosyl transferase (Group 1
ENOG4111SP3	-1.51319	-2.74571	-0.900117	1.59459	3.02008	0.425983	Elevated	Cell wall/membrane/envelope biogenesis	pdz dhr glgf domain protein
ENOG4111SHZ	-1.8652	-2.11137	-1.64316	0.316496	1.2453	0.0779538	Unaffected	Cell wall/membrane/envelope biogenesis	ompA MotB domain-containing protein
ENOG4111SDV	-2.21523	-3.59876	-1.21332	2.04059	4.11415	0.519334	Elevated	Cell wall/membrane/envelope biogenesis	outer membrane protein B
ENOG4111R2I	-0.169693	0.0904559	-0.452177	-0.597635	1.51323	-0.293322	Ambient	Cell wall/membrane/envelope biogenesis	Beta-Ig-H3 fasciclin
ENOG4111QWY	-2.01298	-1.97843	-2.10077	0.078952	1.05625	0.00670675	Unaffected	Cell wall/membrane/envelope biogenesis
ENOG4111PNU	-1.65948	-1.55778	-1.71614	-0.196721	1.14609	-0.0731946	Unaffected	Cell wall/membrane/envelope biogenesis	Glycosyl transferase
ENOG4111PDF	-2.47176	-2.81876	-2.20237	0.261545	1.19876	0.0434607	Unaffected	Cell wall/membrane/envelope biogenesis	Glycosyl transferase family protein
ENOG4111PCY	0.756504	0.724959	0.77823	0.0532947	1.03763	0.0216459	Unaffected	Cell wall/membrane/envelope biogenesis	Serine protease
ENOG4111PCV	-2.98246	-2.24237	-3.80764	-1.10618	2.15275	-0.23126	Ambient	Cell wall/membrane/envelope biogenesis	polysaccharide export
ENOG4111PAP	-2.39399	-2.14575	-2.87841	-0.541257	1.45524	-0.111541	Unaffected	Cell wall/membrane/envelope biogenesis	glycosyl transferase group 1
ENOG4111PA3	-0.109298	-0.175083	-0.0125945	0.0815425	1.05815	0.0421639	Unaffected	Cell wall/membrane/envelope biogenesis	rifampin adp-ribosyl transferase
ENOG4111NSS	-2.28514	-1.44708	-3.70871	-2.09066	4.25943	-0.511786	Ambient	Cell wall/membrane/envelope biogenesis	Glycosyl transferase group 2 family
ENOG4111NJJ	2.87717	2.96603	2.72169	-0.277665	1.21223	-0.288836	Ambient	Cell wall/membrane/envelope biogenesis	Outer membrane porin
ENOG4111NEQ	-1.76856	-1.51387	-1.8702	-0.248102	1.18764	-0.0602574	Unaffected	Cell wall/membrane/envelope biogenesis	Glycosyl transferase, family 2
ENOG4111NE3	-1.36868	-2.60533	-0.94177	1.26111	2.39681	0.263994	Elevated	Cell wall/membrane/envelope biogenesis	Glycosyl transferase, family 2
ENOG4111N13	-1.15123	-0.488652	-2.8707	-2.22574	4.67751	-0.623	Ambient	Cell wall/membrane/envelope biogenesis	Outer membrane porin
ENOG4111MYU	-1.63345	-2.14312	-1.25476	0.792121	1.73162	0.165104	Unaffected	Cell wall/membrane/envelope biogenesis
ENOG4111MME	-2.59437	-2.47854	-2.70599	-0.27243	1.20784	-0.0696096	Unaffected	Cell wall/membrane/envelope biogenesis	glycosyl transferase family
ENOG4111KKD	-1.29605	-2.36225	-0.111671	2.11811	4.34125	0.569195	Elevated	Cell wall/membrane/envelope biogenesis	Glycosyl transferase, family 2
ENOG4111K5N	-2.56193	-2.22736	-2.98945	-0.751736	1.68382	-0.180961	Unaffected	Cell wall/membrane/envelope biogenesis	Polysaccharide biosynthesis protein
ENOG4111K0Y	0.862271	0.554116	1.11952	0.506042	1.42015	0.460118	Elevated	Cell wall/membrane/envelope biogenesis	Glycosyl transferases group 1
ENOG4111JX2	-0.26061	-0.286567	-0.193863	0.239171	1.18031	0.0892011	Unaffected	Cell wall/membrane/envelope biogenesis	phosphatidylethanolamine N-methyltransferase
ENOG4111JK4	-2.87175	-2.01077	-3.7782	-1.34597	2.54202	-0.315212	Ambient	Cell wall/membrane/envelope biogenesis	Glycosyl transferase
ENOG4111JGW	0.347754	0.382165	0.208431	-0.380563	1.30185	-0.107121	Unaffected	Cell wall/membrane/envelope biogenesis	group 1 glycosyl transferase
ENOG4111JAA	1.39382	1.50412	1.24607	-0.352146	1.27646	-0.1355	Unaffected	Cell wall/membrane/envelope biogenesis	Membrane
ENOG4111J45	-1.90481	-1.29418	-2.9918	-1.38598	2.61349	-0.324695	Ambient	Cell wall/membrane/envelope biogenesis	Nad-dependent epimerase dehydratase
ENOG4111J2M	-2.28497	-1.94975	-2.57515	-0.418404	1.33645	-0.092065	Unaffected	Cell wall/membrane/envelope biogenesis	peptidase M15B and M15C DD-carboxypeptidase VanY endolysin
ENOG4111IMN	-0.104194	-0.0393768	-0.162383	-0.135323	1.09834	-0.0623756	Unaffected	Cell wall/membrane/envelope biogenesis	transglycosylase
ENOG4111IDM	-1.34522	-2.85312	-0.580961	2.27163	4.8287	0.467564	Elevated	Cell wall/membrane/envelope biogenesis	glycosyl transferase group 1
ENOG4111I52	3.0189	3.0108	3.38026	0.183485	1.13562	0.136262	Unaffected	Cell wall/membrane/envelope biogenesis	porin outer membrane protein
ENOG4111I4V	-3.21534	-3.66117	-2.72351	0.945857	1.92633	0.241372	Elevated	Cell wall/membrane/envelope biogenesis	CDP-alcohol phosphatidyltransferase
ENOG4111HZG	-2.8097	-1.95362	-3.58923	-1.38492	2.61158	-0.256394	Ambient	Cell wall/membrane/envelope biogenesis	Peptidoglycan-binding domain 1 protein
ENOG4111HUD	-0.728181	-1.14948	-0.397516	0.378228	1.29974	0.0843277	Unaffected	Cell wall/membrane/envelope biogenesis	TonB family
ENOG4111HAB	1.99438	2.15629	1.7766	-0.437842	1.35458	-0.441921	Ambient	Cell wall/membrane/envelope biogenesis	Omp2b porin
ENOG4111H4Y	-1.49847	-1.77581	-1.2842	0.47321	1.38819	0.102838	Unaffected	Cell wall/membrane/envelope biogenesis	Pfam:TonB
ENOG4111GYK	-0.139295	0.00148313	-0.308082	-0.0955126	1.06844	-0.0729608	Unaffected	Cell wall/membrane/envelope biogenesis	PbH1
ENOG4111GWY	-2.30505	-3.46724	-1.36538	1.84024	3.58069	0.443867	Elevated	Cell wall/membrane/envelope biogenesis	Glycosyl Transferase
ENOG4111GK6	0.889183	0.652285	1.03173	0.500126	1.41434	0.209378	Elevated	Cell wall/membrane/envelope biogenesis	Glycosyl transferase, family 2
ENOG4111GIM	-0.673808	-1.44751	-0.127112	1.22837	2.34302	0.383508	Elevated	Cell wall/membrane/envelope biogenesis	Glycosyl transferase
ENOG4111GII	-1.02289	-0.493278	-1.87498	-1.22054	2.33034	-0.317886	Ambient	Cell wall/membrane/envelope biogenesis	outer membrane chaperone Skp (OmpH)
ENOG4111G06	-2.56907	-2.23042	-3.1459	-0.600084	1.5158	-0.0990342	Unaffected	Cell wall/membrane/envelope biogenesis	Glycosyl transferase
ENOG4111FZF	-1.51557	-1.2878	-2.18744	-0.837856	1.78739	-0.211718	Ambient	Cell wall/membrane/envelope biogenesis	Polysaccharide biosynthesis protein
ENOG4111FP0	-2.85887	-3.61047	-1.96296	1.51603	2.86003	0.325916	Elevated	Cell wall/membrane/envelope biogenesis	glycosyl transferase group 1
ENOG4111FJT	-1.38314	-1.09293	-2.08549	-0.761902	1.69573	-0.184911	Unaffected	Cell wall/membrane/envelope biogenesis	lipoprotein carrier protein LolA
ENOG4111FDR	-0.841372	-1.60067	0.0597084	1.69257	3.23233	0.611548	Elevated	Cell wall/membrane/envelope biogenesis	Glycosyl transferase, family 2
ENOG4111F41	3.10672	3.22877	3.00235	-0.42008	1.338	-0.326482	Ambient	Cell wall/membrane/envelope biogenesis	porin outer membrane protein
ENOG4111DWA	-1.51655	-1.26022	-1.82128	-0.367368	1.29	-0.0612437	Unaffected	Cell wall/membrane/envelope biogenesis	Glycosyl Transferase
ENOG4110VGA	-3.33872	-4.28151	-2.09472	1.99917	3.9977	0.388368	Elevated	Cell wall/membrane/envelope biogenesis	Glycosyl transferase
ENOG4110ID9	-2.93791	-3.78397	-1.93715	1.4475	2.72735	0.285178	Elevated	Cell wall/membrane/envelope biogenesis	Porin, Gram-negative type
ENOG4110G3K	-1.08693	-1.69995	-0.410276	1.27193	2.41484	0.408453	Elevated	Cell wall/membrane/envelope biogenesis	glycosyl transferase group 1
ENOG4110DZH	-2.3018	-3.63556	-0.88024	2.56912	5.93445	0.552503	Elevated	Cell wall/membrane/envelope biogenesis	glycosyl transferase group 1
ENOG4110B5Z	-2.93876	-2.14054	-3.49337	-1.15383	2.22505	-0.235045	Ambient	Cell wall/membrane/envelope biogenesis	Outer membrane efflux protein
ENOG41109FH	-2.68996	-3.03492	-2.37188	0.70623	1.63154	0.146919	Unaffected	Cell wall/membrane/envelope biogenesis	udp-glucose 4-epimerase
ENOG41102HC	0.61918	0.632323	0.605584	-0.00538584	1.00374	-0.00257264	Unaffected	Cell wall/membrane/envelope biogenesis	OmpA family
ENOG41101XF	-3.32496	-2.04614	-4.28632	-1.87592	3.67035	-0.389847	Ambient	Cell wall/membrane/envelope biogenesis	Bifunctional protein that converts poly(beta-D- mannuronate) to alpha-L-guluronate and that is also part of a periplasmic protein complex that serves as a scaffold that leads the newly formed alginate polymer through the periplasmic space to the outer membrane secretin AlgE
ENOG41100RU	-1.10636	-0.823279	-1.46771	-0.73137	1.66022	-0.283821	Ambient	Cell wall/membrane/envelope biogenesis
ENOG411009U	-0.922477	-1.28643	-0.496987	0.789994	1.72907	0.197179	Unaffected	Cell wall/membrane/envelope biogenesis	Gram-negative type outer membrane porin protein
ENOG410ZZRH	-1.75526	-2.24761	-1.33558	0.552135	1.46625	0.12303	Unaffected	Cell wall/membrane/envelope biogenesis	outer membrane assembly lipoprotein yfio
ENOG410ZY8I	-1.63191	-1.42682	-1.8608	-0.434281	1.35124	-0.103611	Unaffected	Cell wall/membrane/envelope biogenesis	Outer membrane chaperone Skp
ENOG410ZXEK	-1.95599	-2.78196	-1.29215	1.55741	2.94325	0.348818	Elevated	Cell wall/membrane/envelope biogenesis	outer membrane chaperone Skp (OmpH)
ENOG410ZX54	-2.59753	-2.2224	-3.13226	-0.57087	1.48542	-0.12268	Unaffected	Cell wall/membrane/envelope biogenesis	Glycosyl transferase (Group 1
ENOG410ZX3I	-2.85058	-3.85615	-2.17786	1.5615	2.9516	0.302835	Elevated	Cell wall/membrane/envelope biogenesis	Cell surface receptor IPT TIG domain protein
ENOG410ZWY0	-1.65031	-1.9683	-1.28493	0.624866	1.54207	0.142738	Unaffected	Cell wall/membrane/envelope biogenesis	glycosyl transferase group 1
ENOG410ZWV5	-2.40116	-3.53382	-1.6323	1.66647	3.17436	0.424108	Elevated	Cell wall/membrane/envelope biogenesis	Glycosyl transferase, family 2
ENOG410ZWJV	0.822026	0.441733	1.25189	0.680466	1.60266	0.285491	Elevated	Cell wall/membrane/envelope biogenesis	Polysaccharide chain length determinant protein
ENOG410ZWGD	-2.97287	-3.8408	-2.32333	0.966482	1.95407	0.200163	Elevated	Cell wall/membrane/envelope biogenesis	glycosyl transferase group 1
ENOG410ZWAZ	-2.20331	-2.41226	-1.88449	0.431104	1.34826	0.079723	Unaffected	Cell wall/membrane/envelope biogenesis	Glycosyl transferase, family 9
ENOG410ZWAU	-2.28943	-0.987579	-3.66094	-2.36647	5.15676	-0.527329	Ambient	Cell wall/membrane/envelope biogenesis	Efflux transporter rnd family, mfp subunit
ENOG410ZW9X	-1.9122	-2.22055	-1.7813	0.174621	1.12867	0.0471336	Unaffected	Cell wall/membrane/envelope biogenesis	glycosyl transferase group 1
ENOG410ZW9B	-0.914851	-1.47352	-0.407345	1.14727	2.21494	0.408257	Elevated	Cell wall/membrane/envelope biogenesis
ENOG410ZW3G	-1.54577	-1.48428	-1.6138	-0.31264	1.24198	-0.0585478	Unaffected	Cell wall/membrane/envelope biogenesis	glycosyl transferase group 1
ENOG410ZW2P	-1.34132	-1.81709	-1.103	0.718744	1.64575	0.174126	Unaffected	Cell wall/membrane/envelope biogenesis	glycosyl transferase group 1
ENOG410ZW1D	1.97172	2.27949	1.62064	-0.751354	1.68337	-0.555837	Ambient	Cell wall/membrane/envelope biogenesis	glycosyl transferase group 1
ENOG410ZW0S	-2.33855	-2.92876	-1.84156	0.993024	1.99035	0.198623	Unaffected	Cell wall/membrane/envelope biogenesis	glycosyl transferase family
ENOG410ZVZ9	-2.40486	-1.34823	-3.64898	-1.94046	3.83827	-0.459548	Ambient	Cell wall/membrane/envelope biogenesis	group 1 glycosyl transferase
ENOG410ZVWI	-3.29301	-2.27135	-4.2584	-1.86088	3.6323	-0.365978	Ambient	Cell wall/membrane/envelope biogenesis	Glycosyl transferase, family 2
ENOG410ZVQR	-1.89773	-2.54762	-1.39925	0.835291	1.78422	0.21607	Elevated	Cell wall/membrane/envelope biogenesis	4-amino-4-deoxy-L-arabinose transferase and related glycosyltransferase of PMT family
ENOG410ZVNJ	-1.0057	-0.00873144	-2.55524	-2.55932	5.89432	-0.850177	Ambient	Cell wall/membrane/envelope biogenesis	Necessary for the succinyl substitution of periplasmic glucans, Could catalyze the transfer of succinyl residues from the cytoplasmic side of the membrane to the nascent glucan backbones on the periplasmic side of the membrane (By similarity)
ENOG410ZVME	-0.756678	0.0444137	-2.18073	-1.86322	3.6382	-0.525561	Ambient	Cell wall/membrane/envelope biogenesis	Glycosyl transferase, family 2
ENOG410ZVMA	-1.79951	-2.01927	-1.44864	0.532939	1.44687	0.114907	Unaffected	Cell wall/membrane/envelope biogenesis	glycosyl transferase group 1
ENOG410ZVKC	-2.04782	-3.56888	-0.956403	2.63389	6.20698	0.787173	Elevated	Cell wall/membrane/envelope biogenesis	glycosyl transferase group 1
ENOG410ZVGH	-0.541497	-0.857007	-0.30207	0.688263	1.61134	0.242918	Elevated	Cell wall/membrane/envelope biogenesis	Outer membrane efflux protein
ENOG410ZVFS	-2.88076	-2.22837	-3.72414	-0.998016	1.99725	-0.196231	Unaffected	Cell wall/membrane/envelope biogenesis	Efflux transporter rnd family, mfp subunit
ENOG410ZVFD	-1.18316	-1.38106	-0.971434	0.458031	1.37367	0.166639	Unaffected	Cell wall/membrane/envelope biogenesis	glycosyl transferase group 1
ENOG410ZVET	-1.77906	-3.0918	-1.01395	1.97515	3.93168	0.532583	Elevated	Cell wall/membrane/envelope biogenesis	Glycosyl transferase, family 2
ENOG410ZVE5	-1.8959	-1.8959	-1.89612	0.206647	1.154	0.0359369	Unaffected	Cell wall/membrane/envelope biogenesis	glycosyl transferase group 1
ENOG410ZTMP	-0.634883	-1.62047	-0.235836	1.45042	2.73287	0.33272	Elevated	Cell wall/membrane/envelope biogenesis	peptidase C60 sortase A and B
ENOG410ZSMM	-2.50909	-2.91109	-2.12928	0.721933	1.64939	0.161812	Unaffected	Cell wall/membrane/envelope biogenesis	Carbohydrate-selective porin OprB
ENOG410ZS9N	-3.3387	-4.20573	-2.04251	2.07001	4.19888	0.442703	Elevated	Cell wall/membrane/envelope biogenesis
ENOG410ZRKB	-3.3266	-4.40148	-2.21436	1.95398	3.87441	0.395569	Elevated	Cell wall/membrane/envelope biogenesis
ENOG410ZQ1V	-1.20693	-1.17627	-1.24127	0.0823058	1.05871	0.024303	Unaffected	Cell wall/membrane/envelope biogenesis	OmpA-like transmembrane domain
ENOG410ZNWI	-2.64799	-3.53685	-1.88404	1.61514	3.0634	0.376764	Elevated	Cell wall/membrane/envelope biogenesis	Outer membrane efflux protein
ENOG410ZMZ5	1.29543	1.02417	1.50312	0.527589	1.44152	0.60018	Elevated	Cell wall/membrane/envelope biogenesis	Glycosyl transferases group 1
ENOG410ZM9U	-2.70849	-2.27867	-3.13096	-0.660274	1.58038	-0.13487	Unaffected	Cell wall/membrane/envelope biogenesis	Glycosyl transferase family 2
ENOG410ZKZU	-2.80945	-3.89626	-2.22706	1.21872	2.3274	0.247441	Elevated	Cell wall/membrane/envelope biogenesis	Cell wall binding repeat 2-containing protein
ENOG410ZK1H	-2.34678	-2.39358	-2.31763	0.0116018	1.00807	0.0029262	Unaffected	Cell wall/membrane/envelope biogenesis
ENOG410ZJPX	-2.49188	-3.662	-1.54901	2.03109	4.08712	0.452859	Elevated	Cell wall/membrane/envelope biogenesis	n-acetylmuramoyl-l-alanine amidase family 2
ENOG410ZE47	-1.65443	-1.96881	-1.39935	0.680951	1.6032	0.140442	Unaffected	Cell wall/membrane/envelope biogenesis	glycosyl transferase group 1
ENOG410Z9IA	-2.08439	-1.43218	-3.03616	-1.02046	2.02857	-0.204237	Ambient	Cell wall/membrane/envelope biogenesis	ec 2,4,1,83
ENOG410Z8I9	-1.11136	-0.470335	-2.49636	-2.05865	4.16597	-0.739672	Ambient	Cell wall/membrane/envelope biogenesis	Cell wall arabinan synthesis protein
ENOG410Z63K	-1.92291	-2.6108	-1.48522	0.84426	1.79534	0.163941	Unaffected	Cell wall/membrane/envelope biogenesis	Polymorphic outer membrane protein
ENOG410Z57H	-3.2259	-4.3405	-2.12044	1.83441	3.56624	0.448659	Elevated	Cell wall/membrane/envelope biogenesis	Involved in the biosynthesis of the arabinogalactan (AG) region of the mycolylarabinogalactan-peptidoglycan (mAGP) complex, an essential component the mycobacterial cell wall, Catalyzes the addition of the first key arabinofuranosyl (Araf) residue from the sugar donor beta-D-arabinofuranosyl-1-monophosphoryldecaprenol (DPA) on the C-5 of a 6-linked galactofuranosyl (Galf) of the galactan domain, …
ENOG410Z4KP	-2.14454	-2.82152	-1.67851	0.530006	1.44393	0.112107	Unaffected	Cell wall/membrane/envelope biogenesis	O-Antigen Polymerase
ENOG410Z2F9	0.0262689	-0.0089834	0.0591644	0.0676017	1.04797	0.0246041	Unaffected	Cell wall/membrane/envelope biogenesis	Glycosyl transferase family protein
ENOG410Z1D5	-2.85383	-1.32708	-4.26031	-2.59757	6.05267	-0.612238	Ambient	Cell wall/membrane/envelope biogenesis	Outer membrane porin
ENOG410Z0T4	1.24818	1.13336	1.33211	0.594103	1.50953	0.33929	Elevated	Cell wall/membrane/envelope biogenesis	Efflux transporter rnd family, mfp subunit
ENOG410YRP4	-0.0968713	-0.218669	0.0440999	0.300677	1.23172	0.0903748	Unaffected	Cell wall/membrane/envelope biogenesis	Outer membrane porin
ENOG410YKZK	-1.98612	-0.996462	-2.80064	-1.60165	3.0349	-0.332151	Ambient	Cell wall/membrane/envelope biogenesis	lipopolysaccharide biosynthesis protein
ENOG410YICJ	-1.75434	-1.85392	-1.69027	0.342453	1.26791	0.0751185	Unaffected	Cell wall/membrane/envelope biogenesis	Outer membrane efflux protein
ENOG410YCNN	0.914715	1.25889	0.738232	-0.590364	1.50563	-0.302731	Ambient	Cell wall/membrane/envelope biogenesis	Glycosyl transferase, family 2
ENOG410YBA7	2.70133	2.82837	2.46081	-0.183682	1.13578	-0.164411	Unaffected	Cell wall/membrane/envelope biogenesis	glycosyl transferase group 1
ENOG410YB08	-0.503708	-0.828579	-0.112977	0.76757	1.7024	0.215492	Elevated	Cell wall/membrane/envelope biogenesis	glycosyl transferase group 1
ENOG410YAUF	-2.46279	-1.61545	-3.71383	-1.7541	3.37316	-0.362789	Ambient	Cell wall/membrane/envelope biogenesis	Glycosyl Transferase
ENOG410Y6T3	-1.27867	-1.5588	-1.05858	0.518112	1.43208	0.147171	Unaffected	Cell wall/membrane/envelope biogenesis	Outer membrane efflux protein
ENOG410Y4NW	2.04404	2.04689	2.03427	-0.00325239	1.00226	-0.00276655	Unaffected	Cell wall/membrane/envelope biogenesis	Porin, Gram-negative type
ENOG410Y37J	-0.517826	-0.736092	-0.244847	0.344903	1.27007	0.142244	Unaffected	Cell wall/membrane/envelope biogenesis	Outer membrane efflux protein
ENOG410Y2T6	-1.92725	-2.04781	-1.70718	0.513684	1.42769	0.105663	Unaffected	Cell wall/membrane/envelope biogenesis
ENOG410Y1YC	-2.89019	-1.56658	-4.39766	-2.37978	5.20456	-0.571444	Ambient	Cell wall/membrane/envelope biogenesis	outer membrane protein, porin family
ENOG410Y03M	-3.26196	-3.87773	-2.74957	1.01089	2.01516	0.260146	Elevated	Cell wall/membrane/envelope biogenesis	glycosyl transferase group 1
ENOG410XZJY	-1.5621	-1.88784	-1.35627	0.549343	1.46342	0.128823	Unaffected	Cell wall/membrane/envelope biogenesis	Carbohydrate-selective porin OprB
ENOG410XZ81	-2.00002	-1.64132	-2.56396	-0.838194	1.78781	-0.204784	Ambient	Cell wall/membrane/envelope biogenesis	Glycosyl transferase, family 2
ENOG410XU33	-1.48002	-0.627613	-2.04138	-1.28491	2.43667	-0.276896	Ambient	Cell wall/membrane/envelope biogenesis	mscs mechanosensitive ion channel
ENOG410XT85	-0.261108	-0.483984	0.0388353	0.452048	1.36798	0.167931	Unaffected	Cell wall/membrane/envelope biogenesis	glycosyl transferase group 1
ENOG410XSR4	-1.13416	-1.53517	-0.65119	0.776342	1.71278	0.235449	Elevated	Cell wall/membrane/envelope biogenesis	Outer membrane porin
ENOG410XSQT	-2.49063	-1.53612	-3.73216	-1.73536	3.32964	-0.385116	Ambient	Cell wall/membrane/envelope biogenesis	Sucrose synthase
ENOG410XSQE	-0.123085	-0.0748302	-0.259566	-0.178766	1.13192	-0.0804056	Unaffected	Cell wall/membrane/envelope biogenesis	Arabinosyltransferase
ENOG410XSPD	-2.51859	-3.88211	-1.59961	2.05994	4.16968	0.446132	Elevated	Cell wall/membrane/envelope biogenesis	glycosyl transferase group 1
ENOG410XSMN	1.79405	1.86498	1.68263	-0.215271	1.16092	-0.141408	Unaffected	Cell wall/membrane/envelope biogenesis	glycosyl transferase group 1
ENOG410XSF8	-2.41147	-1.66901	-3.14545	-1.33869	2.52922	-0.270281	Ambient	Cell wall/membrane/envelope biogenesis	Membrane
ENOG410XSCX	-1.92674	-2.1939	-1.6255	0.530819	1.44475	0.112372	Unaffected	Cell wall/membrane/envelope biogenesis	Glycosyl transferase (Group 1
ENOG410XSAX	-2.43522	-3.06634	-1.94091	0.683509	1.60604	0.132468	Unaffected	Cell wall/membrane/envelope biogenesis	glycosyl transferase group 1
ENOG410XRY0	-2.0568	-3.13967	-1.38063	1.59943	3.03024	0.396186	Elevated	Cell wall/membrane/envelope biogenesis	n-acetylmuramyl-l-alanine amidase, negative regulator of ampc, ampd
ENOG410XRSK	-0.0155959	-0.365969	0.358768	0.728953	1.65744	0.298323	Elevated	Cell wall/membrane/envelope biogenesis	glycosyl transferase group 1
ENOG410XRQ3	-1.16982	-0.628577	-1.78747	-0.774053	1.71007	-0.18553	Unaffected	Cell wall/membrane/envelope biogenesis	glycosyl transferase group 1
ENOG410XRPA	-2.08287	-2.65751	-1.65356	0.631828	1.54953	0.133919	Unaffected	Cell wall/membrane/envelope biogenesis	Porin Gram-negative type
ENOG410XQX3	1.66103	1.78092	1.54277	-0.18835	1.13946	-0.188493	Unaffected	Cell wall/membrane/envelope biogenesis	glycosyl transferase group 1
ENOG410XQV5	-0.415766	-0.715521	-0.27496	0.392206	1.3124	0.112561	Unaffected	Cell wall/membrane/envelope biogenesis	Mechanosensitive ion channel
ENOG410XQUB	2.99569	3.16232	2.7429	-0.412628	1.33111	-0.816356	Ambient	Cell wall/membrane/envelope biogenesis	glycosyl transferase group 1
ENOG410XQRC	1.91552	2.20666	1.75301	-0.434606	1.35154	-0.53706	Ambient	Cell wall/membrane/envelope biogenesis	dolichyl-phosphate beta-D-mannosyltransferase (EC 2,4,1,83)
ENOG410XQJ1	1.61462	1.63138	1.5944	-0.236057	1.17777	-0.146284	Unaffected	Cell wall/membrane/envelope biogenesis	UDP-sulfoquinovose synthase
ENOG410XQBJ	1.17974	0.984703	1.40086	0.383285	1.30431	0.221664	Elevated	Cell wall/membrane/envelope biogenesis	domain protein
ENOG410XQ8P	-1.42304	-1.82629	-1.13694	0.508396	1.42247	0.116273	Unaffected	Cell wall/membrane/envelope biogenesis	Outer membrane assembly protein
ENOG410XQ52	-0.110003	-0.446368	0.150299	0.287867	1.22083	0.0865736	Unaffected	Cell wall/membrane/envelope biogenesis	Glycosyl transferase, family 2
ENOG410XPWZ	1.64526	1.91796	1.3234	-0.556957	1.47116	-0.438014	Ambient	Cell wall/membrane/envelope biogenesis	glycosyl transferase family
ENOG410XPWS	-1.44468	-2.49887	-1.11939	1.00315	2.00438	0.251353	Elevated	Cell wall/membrane/envelope biogenesis	glycosyl transferase group 1
ENOG410XPWD	0.329612	0.750003	0.0927107	-0.559943	1.47421	-0.249428	Ambient	Cell wall/membrane/envelope biogenesis	Domain of unknown function (DUF1972)
ENOG410XPRU	0.210615	0.423453	0.0461204	-0.444505	1.36085	-0.23743	Ambient	Cell wall/membrane/envelope biogenesis	Glycosyl transferase, family 2
ENOG410XPN1	0.154451	0.183327	0.149226	0.34322	1.26859	0.113068	Unaffected	Cell wall/membrane/envelope biogenesis	glycosyl transferase group 1
ENOG410XP5V	-3.1017	-2.2622	-3.9415	-1.66777	3.17722	-0.299026	Ambient	Cell wall/membrane/envelope biogenesis	Outer membrane porin
ENOG410XP57	0.287316	0.0875181	0.62546	0.571418	1.48598	0.145137	Unaffected	Cell wall/membrane/envelope biogenesis	glycosyl transferase group 1
ENOG410XP4H	-0.837327	-1.0659	-0.617115	0.624963	1.54217	0.234051	Elevated	Cell wall/membrane/envelope biogenesis	Glycosyl transferases group 1
ENOG410XNZB	-0.14868	0.0295423	-0.35679	-0.147575	1.10771	-0.0495234	Unaffected	Cell wall/membrane/envelope biogenesis	glycosyl transferase group 1
ENOG410XNPU	-1.61684	-1.95183	-1.24288	0.728991	1.65748	0.168844	Unaffected	Cell wall/membrane/envelope biogenesis	Outer membrane protein, OMP85 family
ENOG4111NV5	-0.483187	-0.496951	-0.463462	-0.0324558	1.02275	-0.00766524	Unaffected	Chromatin structure and dynamics	Core component of nucleosome, Nucleosomes wrap and compact D into chromatin, limiting D accessibility to the cellular machineries which require D as a template, Histones thereby play a central role in transcription regulation, D repair, D replication and chromosomal stability, D accessibility is regulated via a complex set of post-translational modifications of histones, also called histone code,…
COG5598	2.16787	2.17175	2.16252	0.00925796	1.00644	0.00909086	Unaffected	Coenzyme metabolism	Trimethylamine:corrinoid methyltransferase
COG5424	1.75266	1.59091	1.9308	0.282881	1.21662	0.319523	Elevated	Coenzyme metabolism	Pyrroloquinoline quinone (Coenzyme PQQ) biosynthesis protein C
COG4547	1.782	2.16899	1.30095	-0.819861	1.76524	-0.56164	Ambient	Coenzyme metabolism	Cobalamin biosynthesis protein CobT (nicotinate-mononucleotide:5, 6-dimethylbenzimidazole phosphoribosyltransferase)
COG4206	-0.655643	-0.91501	-0.493027	0.567935	1.4824	0.14514	Unaffected	Coenzyme metabolism	Outer membrane cobalamin receptor protein
COG4143	-0.738603	-0.194076	-1.61322	-1.42723	2.68929	-0.399043	Ambient	Coenzyme metabolism	ABC-type thiamine transport system, periplasmic component
COG3585	-1.8486	-1.76233	-1.94599	-0.308564	1.23847	-0.0517305	Unaffected	Coenzyme metabolism	Molybdopterin-binding protein
COG3572	1.99361	2.14813	1.87306	-0.313827	1.243	-0.311849	Ambient	Coenzyme metabolism	Gamma-glutamylcysteine synthetase
COG3252	-1.55181	-1.5064	-1.56968	-0.209629	1.15639	-0.0587042	Unaffected	Coenzyme metabolism	Methenyltetrahydromethanopterin cyclohydrolase
COG3201	0.139988	0.155472	0.116982	-0.136207	1.09901	-0.0885277	Unaffected	Coenzyme metabolism	Nicotinamide mononucleotide transporter
COG3172	-1.69961	-1.32647	-2.17839	-0.816632	1.76129	-0.229285	Ambient	Coenzyme metabolism	Predicted ATPase/kinase involved in NAD metabolism
COG2998	-1.08835	-1.47977	-0.772216	0.354877	1.27888	0.0893654	Unaffected	Coenzyme metabolism	ABC-type tungstate transport system, permease component
COG2978	-2.27508	-2.69022	-2.01471	0.464399	1.37974	0.0888467	Unaffected	Coenzyme metabolism	Putative p-aminobenzoyl-glutamate transporter
COG2918	-1.65127	-1.12994	-2.06272	-0.884489	1.84611	-0.204968	Ambient	Coenzyme metabolism	Gamma-glutamylcysteine synthetase
COG2896	3.69705	3.79256	3.51099	-0.257952	1.19578	-0.532621	Ambient	Coenzyme metabolism	Molybdenum cofactor biosynthesis enzyme
COG2875	-2.21361	-1.11935	-2.93838	-1.25699	2.38997	-0.237627	Ambient	Coenzyme metabolism	Precorrin-4 methylase
COG2243	-0.706917	-0.242564	-0.952214	-0.52538	1.43931	-0.107755	Unaffected	Coenzyme metabolism	Precorrin-2 methylase
COG2242	-1.83239	-1.47875	-2.17638	-0.640229	1.55858	-0.165748	Unaffected	Coenzyme metabolism	Precorrin-6B methylase 2
COG2241	-1.83543	-1.61449	-2.03298	-0.401768	1.32113	-0.11407	Unaffected	Coenzyme metabolism	Precorrin-6B methylase 1
COG2240	-0.611895	-0.40324	-1.17125	-0.636922	1.55501	-0.249435	Ambient	Coenzyme metabolism	Pyridoxal/pyridoxine/pyridoxamine kinase
COG2227	1.47234	1.61183	1.3111	-0.275763	1.21063	-0.38583	Ambient	Coenzyme metabolism	2-polyprenyl-3-methyl-5-hydroxy-6-metoxy-1,4-benzoquinol methylase
COG2226	2.51192	2.46301	2.55865	0.0178326	1.01244	0.0309165	Unaffected	Coenzyme metabolism	Methylase involved in ubiquinone/menaquinone biosynthesis
COG2154	2.46376	2.41044	2.52061	0.137005	1.09962	0.181509	Unaffected	Coenzyme metabolism	Pterin-4a-carbinolamine dehydratase
COG2145	-1.68919	-2.11406	-1.17839	0.813839	1.75788	0.187436	Unaffected	Coenzyme metabolism	Hydroxyethylthiazole kinase, sugar kinase family
COG2109	-0.222569	0.0962513	-0.554037	-0.330161	1.25715	-0.0710815	Unaffected	Coenzyme metabolism	ATP:corrinoid adenosyltransferase
COG2104	-0.386732	-0.226024	-0.551969	-0.130766	1.09487	-0.0500739	Unaffected	Coenzyme metabolism	Sulfur transfer protein involved in thiamine biosynthesis
COG2091	-0.357546	-0.564893	-0.177531	0.305615	1.23595	0.0639288	Unaffected	Coenzyme metabolism	Phosphopantetheinyl transferase
COG2087	-0.415305	-0.491661	-0.354851	0.160267	1.11749	0.0653931	Unaffected	Coenzyme metabolism	Adenosyl cobinamide kinase/adenosyl cobinamide phosphate guanylyltransferase
COG2082	-0.701804	-0.692294	-0.719354	0.174784	1.1288	0.0503906	Unaffected	Coenzyme metabolism	Precorrin isomerase
COG2073	-2.43693	-1.65391	-3.28896	-1.37082	2.58617	-0.312072	Ambient	Coenzyme metabolism	Cobalamin biosynthesis protein CbiG
COG2038	0.0819397	0.213981	-0.0676643	-0.300564	1.23163	-0.134583	Unaffected	Coenzyme metabolism	NaMN:DMB phosphoribosyltransferase
COG2022	1.7016	1.86257	1.45419	-0.478444	1.39324	-0.318628	Ambient	Coenzyme metabolism	Uncharacterized enzyme of thiazole biosynthesis
COG1995	1.41255	1.18779	1.71031	0.3819	1.30306	0.282003	Elevated	Coenzyme metabolism	Pyridoxal phosphate biosynthesis protein
COG1985	2.21114	2.10645	2.31429	0.0317524	1.02225	0.0267853	Unaffected	Coenzyme metabolism	Pyrimidine reductase, riboflavin biosynthesis
COG1977	3.50123	3.4913	3.53303	0.0778919	1.05547	0.105688	Unaffected	Coenzyme metabolism	Molybdopterin converting factor, small subunit
COG1903	-2.53512	-2.34641	-2.75292	-0.290038	1.22267	-0.0485505	Unaffected	Coenzyme metabolism	Cobalamin biosynthesis protein CbiD
COG1893	2.13241	2.04465	2.27411	0.0789334	1.05624	0.0584127	Unaffected	Coenzyme metabolism	Ketopantoate reductase
COG1797	-0.914545	-1.16711	-0.616776	0.500915	1.41511	0.126561	Unaffected	Coenzyme metabolism	Cobyrinic acid a,c-diamide synthase
COG1767	-2.56087	-2.96466	-2.24739	0.683867	1.60644	0.14509	Unaffected	Coenzyme metabolism	Triphosphoribosyl-dephospho-CoA synthetase
COG1763	-1.08681	-0.948004	-1.24617	-0.41756	1.33567	-0.0846787	Unaffected	Coenzyme metabolism	Molybdopterin-guanine dinucleotide biosynthesis protein
COG1648	1.56275	1.24253	1.85979	0.624671	1.54186	0.654368	Elevated	Coenzyme metabolism	Siroheme synthase (precorrin-2 oxidase/ferrochelatase domain)
COG1635	-2.20291	-1.59148	-2.62848	-0.671545	1.59278	-0.141947	Unaffected	Coenzyme metabolism	Flavoprotein involved in thiazole biosynthesis
COG1587	3.41537	3.54615	3.21156	-0.372788	1.29485	-0.596208	Ambient	Coenzyme metabolism	Uroporphyrinogen-III synthase
COG1575	0.650379	0.722263	0.526543	-0.156939	1.11492	-0.120312	Unaffected	Coenzyme metabolism	1,4-dihydroxy-2-naphthoate octaprenyltransferase
COG1564	-1.97077	-2.99168	-1.36345	1.38976	2.62035	0.309935	Elevated	Coenzyme metabolism	Thiamine pyrophosphokinase
COG1541	2.16548	1.9246	2.35441	0.411894	1.33043	0.37015	Elevated	Coenzyme metabolism	Coenzyme F390 synthetase
COG1539	1.14083	1.34128	0.89294	-0.394679	1.31465	-0.394864	Ambient	Coenzyme metabolism	Dihydroneopterin aldolase
COG1492	0.362417	0.109646	0.644341	0.570607	1.48515	0.429567	Elevated	Coenzyme metabolism	Cobyric acid synthase
COG1488	2.06795	1.95154	2.17326	0.232423	1.17481	0.212025	Elevated	Coenzyme metabolism	Nicotinic acid phosphoribosyltransferase
COG1477	0.902417	0.647742	1.03076	0.37976	1.30113	0.254608	Elevated	Coenzyme metabolism	Membrane-associated lipoprotein involved in thiamine biosynthesis
COG1429	1.01886	0.900916	1.19121	0.18439	1.13634	0.0659299	Unaffected	Coenzyme metabolism	Cobalamin biosynthesis protein CobN and related Mg-chelatases
COG1270	-0.674373	-0.245788	-1.02359	-0.733825	1.66304	-0.216775	Ambient	Coenzyme metabolism	Cobalamin biosynthesis protein CobD/CbiB
COG1240	-1.48031	-1.04967	-1.87967	-0.711334	1.63732	-0.242055	Ambient	Coenzyme metabolism	Mg-chelatase subunit ChlD
COG1239	2.91476	3.00902	2.7017	-0.307844	1.23786	-0.472977	Ambient	Coenzyme metabolism	Mg-chelatase subunit ChlI
COG1232	4.16001	4.00281	4.33801	0.210192	1.15684	0.34862	Elevated	Coenzyme metabolism	Protoporphyrinogen oxidase
COG1179	-2.39973	-2.08369	-2.60333	-0.569235	1.48374	-0.136914	Unaffected	Coenzyme metabolism	Dinucleotide-utilizing enzymes involved in molybdopterin and thiamine biosynthesis family 1
COG1165	0.760696	0.707236	0.788265	0.108656	1.07822	0.0724077	Unaffected	Coenzyme metabolism	2-succinyl-6-hydroxy-2,4-cyclohexadiene-1-carboxylate synthase
COG1072	0.964106	1.23643	0.540273	-0.725111	1.65303	-0.649442	Ambient	Coenzyme metabolism	Panthothenate kinase
COG1057	2.53758	2.59709	2.49913	-0.101753	1.07308	-0.16723	Unaffected	Coenzyme metabolism	Nicotinic acid mononucleotide adenylyltransferase
COG1056	-2.10698	-1.51447	-2.57354	-0.984798	1.97904	-0.23925	Ambient	Coenzyme metabolism	Nicotinamide mononucleotide adenylyltransferase
COG1010	-0.990296	-1.08755	-0.864426	0.224677	1.16852	0.0530487	Unaffected	Coenzyme metabolism	Precorrin-3B methylase
COG0854	0.833357	0.562713	1.13492	0.655512	1.57518	0.403777	Elevated	Coenzyme metabolism	Pyridoxal phosphate biosynthesis protein
COG0853	0.643896	0.766974	0.284578	-0.306907	1.23705	-0.0986653	Unaffected	Coenzyme metabolism	Aspartate 1-decarboxylase
COG0807	3.444	3.42987	3.47193	-0.00882395	1.00614	-0.0155012	Unaffected	Coenzyme metabolism	GTP cyclohydrolase II
COG0801	1.50448	1.74608	1.2078	-0.530932	1.44486	-0.527056	Ambient	Coenzyme metabolism	7,8-dihydro-6-hydroxymethylpterin-pyrophosphokinase
COG0746	0.326289	0.77916	-0.238364	-0.948276	1.92956	-0.405417	Ambient	Coenzyme metabolism	Molybdopterin-guanine dinucleotide biosynthesis protein A
COG0720	1.21953	1.1114	1.29309	0.137823	1.10024	0.126144	Unaffected	Coenzyme metabolism	6-pyruvoyl-tetrahydropterin synthase
COG0684	1.64844	1.57356	1.69434	0.0777559	1.05538	0.0695895	Unaffected	Coenzyme metabolism	Demethylmenaquinone methyltransferase
COG0669	1.77725	1.74671	1.82009	0.0855267	1.06108	0.102502	Unaffected	Coenzyme metabolism	Phosphopantetheine adenylyltransferase
COG0635	2.53389	2.52135	2.54696	-0.0270867	1.01895	-0.033081	Unaffected	Coenzyme metabolism	Coproporphyrinogen III oxidase and related Fe-S oxidoreductases
COG0611	1.34516	1.33937	1.34591	0.145604	1.10619	0.116077	Unaffected	Coenzyme metabolism	Thiamine monophosphate kinase
COG0521	1.33705	1.74109	0.983246	-0.748766	1.68035	-0.834015	Ambient	Coenzyme metabolism	Molybdopterin biosynthesis enzymes
COG0502	2.09527	2.05115	2.13208	0.115983	1.08371	0.107739	Unaffected	Coenzyme metabolism	Biotin synthase and related enzymes
COG0499	6.47656	6.5021	6.40732	-0.0945915	1.06776	-0.138298	Unaffected	Coenzyme metabolism	S-adenosylhomocysteine hydrolase
COG0476	4.66003	4.77092	4.57451	-0.253003	1.19169	-0.379961	Ambient	Coenzyme metabolism	Dinucleotide-utilizing enzymes involved in molybdopterin and thiamine biosynthesis family 2
COG0452	4.56175	4.65379	4.35181	-0.300746	1.23178	-0.661892	Ambient	Coenzyme metabolism	Phosphopantothenoylcysteine synthetase/decarboxylase
COG0447	1.51136	1.34442	1.63497	0.194134	1.14404	0.197664	Unaffected	Coenzyme metabolism	Dihydroxynaphthoic acid synthase
COG0422	3.58434	3.54934	3.6271	0.0824119	1.05879	0.144258	Unaffected	Coenzyme metabolism	Thiamine biosynthesis protein ThiC
COG0414	1.3724	1.42791	1.32131	-0.00200523	1.00139	-0.00109521	Unaffected	Coenzyme metabolism	Panthothenate synthetase
COG0413	3.22971	3.39916	3.04444	-0.379262	1.30068	-0.506032	Ambient	Coenzyme metabolism	Ketopantoate hydroxymethyltransferase
COG0408	-0.145108	-0.1964	-0.131512	0.134438	1.09767	0.0378061	Unaffected	Coenzyme metabolism	Coproporphyrinogen III oxidase
COG0407	2.15693	2.08553	2.26612	0.326924	1.25434	0.289961	Elevated	Coenzyme metabolism	Uroporphyrinogen-III decarboxylase
COG0382	1.88093	1.70881	2.00934	0.283424	1.21708	0.275002	Elevated	Coenzyme metabolism	4-hydroxybenzoate polyprenyltransferase and related prenyltransferases
COG0379	3.69948	3.62713	3.77827	0.0692399	1.04916	0.10424	Unaffected	Coenzyme metabolism	Quinolinate synthase
COG0373	3.59749	3.55353	3.65674	0.0881826	1.06303	0.14921	Unaffected	Coenzyme metabolism	Glutamyl-tRNA reductase
COG0368	-1.75439	-1.93238	-1.69782	0.196737	1.1461	0.039033	Unaffected	Coenzyme metabolism	Cobalamin-5-phosphate synthase
COG0352	1.43946	1.38232	1.50317	0.0595544	1.04214	0.0603512	Unaffected	Coenzyme metabolism	Thiamine monophosphate synthase
COG0351	1.37623	1.19	1.65451	0.420423	1.33832	0.345624	Elevated	Coenzyme metabolism	Hydroxymethylpyrimidine/phosphomethylpyrimidine kinase
COG0340	0.887251	1.1868	0.580199	-0.708739	1.63438	-0.513277	Ambient	Coenzyme metabolism	Biotin-(acetyl-CoA carboxylase) ligase
COG0321	1.60378	1.7282	1.52442	-0.262887	1.19988	-0.221169	Ambient	Coenzyme metabolism	Lipoate-protein ligase B
COG0320	4.03305	4.02966	4.03466	0.0173337	1.01209	0.0291193	Unaffected	Coenzyme metabolism	Lipoate synthase
COG0315	1.74377	1.75429	1.73573	0.030049	1.02105	0.0420435	Unaffected	Coenzyme metabolism	Molybdenum cofactor biosynthesis enzyme
COG0314	1.59148	1.89157	1.34373	-0.46117	1.37666	-0.356937	Ambient	Coenzyme metabolism	Molybdopterin converting factor, large subunit
COG0311	2.3484	2.41717	2.2735	-0.110167	1.07935	-0.12331	Unaffected	Coenzyme metabolism	Predicted glutamine amidotransferase involved in pyridoxine biosynthesis
COG0307	1.91452	2.10043	1.70978	-0.336443	1.26264	-0.326042	Ambient	Coenzyme metabolism	Riboflavin synthase alpha chain
COG0303	2.74543	2.91263	2.47344	-0.515188	1.42918	-0.488026	Ambient	Coenzyme metabolism	Molybdopterin biosynthesis enzyme
COG0302	3.8253	3.9763	3.65419	-0.289877	1.22254	-0.554609	Ambient	Coenzyme metabolism	GTP cyclohydrolase I
COG0294	2.13643	2.21367	2.04358	-0.216222	1.16169	-0.275502	Ambient	Coenzyme metabolism	Dihydropteroate synthase and related enzymes
COG0285	2.7585	2.89302	2.41246	-0.442544	1.359	-0.522239	Ambient	Coenzyme metabolism	Folylpolyglutamate synthase
COG0276	1.27756	1.57755	0.868516	-0.777729	1.71443	-0.637845	Ambient	Coenzyme metabolism	Protoheme ferro-lyase (ferrochelatase)
COG0262	4.297	4.23568	4.32944	0.0668785	1.04745	0.124758	Unaffected	Coenzyme metabolism	Dihydrofolate reductase
[truncated: 3,119 more rows]

## Sheet: S2.3 Nitrogen metabolism
Soil metatranscriptome demonstrates a shift in C, N and S metabolisms of a grassland ecosystem in response to elevated atmospheric CO2
[truncated: 18 more rows]

[truncated: 3 more sheets: S2.4 Sulfur metabolism, S2.5 Carbon metabolism, S2.6 ABC transporters]
